# Supplementary material for: Carbon nitride photocatalyzes regioselective aminium radical addition to the carbonyl bond and yields N-fused pyrroles
Source: Nat Commun. 2019 Feb 26;10:945. doi: 10.1038/s41467-019-08652-w (PMC6391478; doi:10.1038/s41467-019-08652-w)
Supplement: Supplementary file 3 — Source Data [file 41467_2019_8652_MOESM3_ESM.xlsx]

## Sheet: Figure6a
Figure 6a	UV-vis absorption spectra of DHPIQ solution in MeCN (ca. 10-4 M)
3b	λ (nm)	Normalized absorbance (a.u.)	3d	λ (nm)	Normalized absorbance (a.u.)	3g	λ (nm)	Normalized absorbance (a.u.)	3h	λ (nm)	Normalized absorbance (a.u.)	3f	λ (nm)	Normalized absorbance (a.u.)
	600	0.000655308		600	0		600	0.00659		600	0		600	0.000222
	599	0.000491481		599	0.000161212		599	0.00659		599	0.000498753		599	0.000148
	598	0.000819135		598	0.000161212		598	0.00659		598	0.000997506		598	0.000148
	597	0.000655308		597	0.000322425		597	0.00791		597	0.000498753		597	0.000222
	596	0.000655308		596	0.000161212		596	0.00659		596	0.000997506		596	0.000148
	595	0.000655308		595	0.000161212		595	0.00659		595	0.000498753		595	0.000148
	594	0.000491481		594	0		594	0.00527		594	0.000997506		594	7.4e-05
	593	0.000819135		593	0.000161212		593	0.00659		593	0.000997506		593	0.000148
	592	0.000491481		592	0		592	0.00659		592	0.000997506		592	0.000148
	591	0.000655308		591	0		591	0.00527		591	0		591	7.4e-05
	590	0.000491481		590	0		590	0.00527		590	0.000997506		590	0.000148
	589	0.000819135		589	0.000322425		589	0.00659		589	0.000498753		589	0.000148
	588	0.000491481		588	0		588	0.00659		588	0.000498753		588	0.000148
	587	0.000655308		587	0.000161212		587	0.00659		587	0		587	0.000148
	586	0.000819135		586	0		586	0.00527		586	0.000498753		586	0.000148
	585	0.000655308		585	0.000161212		585	0.00659		585	0.000997506		585	0.000148
	584	0.000491481		584	0.000161212		584	0.00659		584	0.000498753		584	0.000148
	583	0.000655308		583	0.000161212		583	0.00527		583	0.000997506		583	0.000148
	582	0.000655308		582	0.000161212		582	0.00659		582	0.000498753		582	0.000148
	581	0.000655308		581	0.000161212		581	0.00395		581	0.000498753		581	0.000148
	580	0.000655308		580	0		580	0.00527		580	0.000498753		580	7.4e-05
	579	0.000655308		579	0		579	0.00527		579	0.000498753		579	7.4e-05
	578	0.000819135		578	0.000161212		578	0.00659		578	0.000997506		578	0.000148
	577	0.000819135		577	0.000161212		577	0.00527		577	0.000997506		577	0.000148
	576	0.000655308		576	0		576	0.00395		576	0.000498753		576	7.4e-05
	575	0.000491481		575	0		575	0.00395		575	0.000498753		575	7.4e-05
	574	0.000655308		574	0		574	0.00527		574	0		574	7.4e-05
	573	0.000655308		573	0.000322425		573	0.00527		573	0.000997506		573	7.4e-05
	572	0.000819135		572	0.000161212		572	0.00659		572	0.000997506		572	7.4e-05
	571	0.000655308		571	0.000322425		571	0.00659		571	0.000997506		571	0.000148
	570	0.000655308		570	0.000161212		570	0.00659		570	0.000997506		570	0.000148
	569	0.000819135		569	0.000161212		569	0.00527		569	0.000997506		569	0.000148
	568	0.000491481		568	0.000161212		568	0.00395		568	0		568	0.000148
	567	0.000655308		567	0.000322425		567	0.00527		567	0.000498753		567	0.000148
	566	0.000819135		566	0.000322425		566	0.00659		566	0.000498753		566	0.000148
	565	0.000491481		565	0.000161212		565	0.00527		565	0.000498753		565	7.4e-05
	564	0.000819135		564	0.000322425		564	0.00527		564	0.000498753		564	0.000148
	563	0.000655308		563	0.000161212		563	0.00395		563	0		563	7.4e-05
	562	0.000819135		562	0.000161212		562	0.00527		562	0.000498753		562	0.000148
	561	0.000819135		561	0.000322425		561	0.00659		561	0.000997506		561	0.000148
	560	0.000655308		560	0		560	0.00395		560	0		560	7.4e-05
	559	0.000655308		559	0.000322425		559	0.00395		559	0		559	7.4e-05
	558	0.000655308		558	0.000161212		558	0.00527		558	0.000498753		558	7.4e-05
	557	0.000655308		557	0.000161212		557	0.00395		557	0.000498753		557	7.4e-05
	556	0.000491481		556	0.000161212		556	0.00395		556	0.000498753		556	0
	555	0.000491481		555	0.000322425		555	0.00395		555	0.000997506		555	7.4e-05
	554	0.000655308		554	0.000161212		554	0.00395		554	0.000498753		554	7.4e-05
	553	0.000655308		553	0.000322425		553	0.00659		553	0.000997506		553	0.000222
	552	0.000655308		552	0.000322425		552	0.00527		552	0.000498753		552	0.000148
	551	0.000327654		551	0.000161212		551	0.00264		551	0.000498753		551	7.4e-05
	550	0.000819135		550	0.000483637		550	0.00527		550	0.000997506		550	0.000148
	549	0.000655308		549	0.000161212		549	0.00659		549	0.000997506		549	7.4e-05
	548	0.000655308		548	0.000322425		548	0.00395		548	0.000498753		548	7.4e-05
	547	0.000819135		547	0.000322425		547	0.00527		547	0.000997506		547	7.4e-05
	546	0.000819135		546	0.000483637		546	0.00527		546	0.000997506		546	0.000148
	545	0.000819135		545	0.000322425		545	0.00527		545	0.000498753		545	0.000148
	544	0.000327654		544	0.000161212		544	0.00264		544	0		544	0
	543	0.000982962		543	0.000322425		543	0.00395		543	0		543	7.4e-05
	542	0.000819135		542	0.000483637		542	0.00395		542	0.000997506		542	0.000148
	541	0.000819135		541	0.000322425		541	0.00395		541	0.000997506		541	7.4e-05
	540	0.000655308		540	0.000161212		540	0.00395		540	0.000498753		540	0.000148
	539	0.000819135		539	0.000483637		539	0.00395		539	0.000498753		539	0.000148
	538	0.000819135		538	0.000322425		538	0.00527		538	0.000997506		538	0.000148
	537	0.000655308		537	0.000161212		537	0.00395		537	0.000997506		537	7.4e-05
	536	0.000819135		536	0.000322425		536	0.00395		536	0.000997506		536	0.000148
	535	0.000819135		535	0.000483637		535	0.00527		535	0.000498753		535	0.000148
	534	0.000655308		534	0.000161212		534	0.00264		534	0.000498753		534	0.000148
	533	0.000655308		533	0.000322425		533	0.00264		533	0.000997506		533	0.000148
	532	0.000655308		532	0.000322425		532	0.00264		532	0.000997506		532	0.000148
	531	0.000655308		531	0.000322425		531	0.00395		531	0.000498753		531	0.000148
	530	0.000655308		530	0.000322425		530	0.00264		530	0.000997506		530	0.000148
	529	0.000819135		529	0.000322425		529	0.00395		529	0.000997506		529	0.000148
	528	0.000655308		528	0.000322425		528	0.00395		528	0.000997506		528	0.000148
	527	0.000655308		527	0.000322425		527	0.00395		527	0.000997506		527	0.000148
	526	0.000655308		526	0.000322425		526	0.00132		526	0		526	0.000148
	525	0.000655308		525	0.000322425		525	0.00264		525	0.000997506		525	0.000222
	524	0.000819135		524	0.000483637		524	0.00395		524	0.0015		524	0.000148
	523	0.000655308		523	0.000322425		523	0.00395		523	0.000997506		523	0.000148
	522	0.000655308		522	0.000161212		522	0.00264		522	0.000997506		522	0.000148
	521	0.000819135		521	0.000483637		521	0.00395		521	0.0015		521	0.000222
	520	0.000655308		520	0.000483637		520	0.00264		520	0.000498753		520	0.000148
	519	0.000819135		519	0.000322425		519	0.00264		519	0.000997506		519	0.000148
	518	0.000655308		518	0.000322425		518	0.00395		518	0.000498753		518	0.000222
	517	0.000655308		517	0.000483637		517	0.00264		517	0.000997506		517	0.000222
	516	0.000655308		516	0.000483637		516	0.00264		516	0.0015		516	0.000296
	515	0.000982962		515	0.000322425		515	0.00264		515	0.0015		515	0.000296
	514	0.000655308		514	0.000322425		514	0.00395		514	0.0015		514	0.000296
	513	0.000655308		513	0.000483637		513	0.00395		513	0.000498753		513	0.000296
	512	0.000655308		512	0.000161212		512	0.00132		512	0.0015		512	0.000296
	511	0.000982962		511	0.000483637		511	0.00264		511	0.0015		511	0.00037
	510	0.000819135		510	0.000483637		510	0.00264		510	0.000997506		510	0.000296
	509	0.000491481		509	0.000483637		509	0.00264		509	0.000997506		509	0.00037
	508	0.000819135		508	0.000322425		508	0.00264		508	0.000997506		508	0.000296
	507	0.000819135		507	0.000322425		507	0.00264		507	0.000997506		507	0.000444
	506	0.000819135		506	0.000644849		506	0.00395		506	0.0015		506	0.000444
	505	0.00213		505	0.00226		505	0.00791		505	0.0015		505	0.001036
	504	0.00213		504	0.00242		504	0.00791		504	0.002		504	0.001036
	503	0.00213		503	0.00242		503	0.00791		503	0.0015		503	0.000962
	502	0.00213		502	0.00242		502	0.00659		502	0.002		502	0.001184
	501	0.00229		501	0.00242		501	0.00791		501	0.00249		501	0.00111
	500	0.00229		500	0.00258		500	0.00659		500	0.002		500	0.001258
	499	0.00229		499	0.00258		499	0.00659		499	0.00249		499	0.001184
	498	0.00246		498	0.00258		498	0.00659		498	0.00299		498	0.001258
	497	0.00213		497	0.00258		497	0.00659		497	0.00249		497	0.001258
	496	0.00229		496	0.00258		496	0.00791		496	0.00249		496	0.001332
	495	0.00229		495	0.00258		495	0.00659		495	0.00299		495	0.001332
	494	0.00229		494	0.00258		494	0.00791		494	0.00299		494	0.001406
	493	0.00229		493	0.00258		493	0.00659		493	0.00349		493	0.001406
	492	0.00246		492	0.00274		492	0.00791		492	0.00299		492	0.001332
	491	0.00246		491	0.0029		491	0.00659		491	0.00349		491	0.001406
	490	0.00246		490	0.0029		490	0.00659		490	0.00349		490	0.001406
	489	0.00229		489	0.00258		489	0.00659		489	0.00349		489	0.001406
	488	0.00246		488	0.00274		488	0.00922		488	0.00349		488	0.00148
	487	0.00262		487	0.0029		487	0.00527		487	0.00449		487	0.001553
	486	0.00262		486	0.0029		486	0.00659		486	0.00349		486	0.00148
	485	0.00262		485	0.00322		485	0.00527		485	0.00449		485	0.001627
	484	0.00246		484	0.00306		484	0.00659		484	0.00449		484	0.001627
	483	0.00262		483	0.00306		483	0.00791		483	0.00399		483	0.001627
	482	0.00262		482	0.00322		482	0.00659		482	0.00449		482	0.001627
	481	0.00262		481	0.00306		481	0.00659		481	0.00449		481	0.001627
	480	0.00279		480	0.00306		480	0.00791		480	0.00449		480	0.001775
	479	0.00279		479	0.00306		479	0.00922		479	0.00499		479	0.001775
	478	0.00262		478	0.00306		478	0.00922		478	0.00449		478	0.001849
	477	0.00279		477	0.00306		477	0.00791		477	0.00449		477	0.001849
	476	0.00262		476	0.00306		476	0.00791		476	0.00549		476	0.001849
	475	0.00279		475	0.00322		475	0.00791		475	0.00499		475	0.001923
	474	0.00262		474	0.00322		474	0.00791		474	0.00549		474	0.001997
	473	0.00262		473	0.00322		473	0.00659		473	0.00499		473	0.001997
	472	0.00279		472	0.00339		472	0.00922		472	0.00549		472	0.002145
	471	0.00279		471	0.00322		471	0.00791		471	0.00549		471	0.002145
	470	0.00262		470	0.00322		470	0.00791		470	0.00549		470	0.002219
	469	0.00262		469	0.00322		469	0.00791		469	0.00549		469	0.002293
	468	0.00262		468	0.00322		468	0.00791		468	0.00549		468	0.002293
	467	0.00279		467	0.00339		467	0.00659		467	0.00549		467	0.002515
	466	0.00262		466	0.00355		466	0.00791		466	0.00599		466	0.002515
	465	0.00295		465	0.00355		465	0.00659		465	0.00648		465	0.002589
	464	0.00279		464	0.00355		464	0.00791		464	0.00549		464	0.002589
	463	0.00279		463	0.00371		463	0.00922		463	0.00648		463	0.002737
	462	0.00279		462	0.00371		462	0.00659		462	0.00648		462	0.002959
	461	0.00279		461	0.00371		461	0.00659		461	0.00648		461	0.002885
	460	0.00279		460	0.00371		460	0.00659		460	0.00599		460	0.003033
	459	0.00279		459	0.00371		459	0.00791		459	0.00599		459	0.003033
	458	0.00295		458	0.00403		458	0.00791		458	0.00648		458	0.003181
	457	0.00262		457	0.00387		457	0.00791		457	0.00698		457	0.003255
	456	0.00279		456	0.00387		456	0.00791		456	0.00748		456	0.003329
	455	0.00279		455	0.00387		455	0.00791		455	0.00748		455	0.003477
	454	0.00262		454	0.00403		454	0.00922		454	0.00698		454	0.003551
	453	0.00262		453	0.00387		453	0.00791		453	0.00748		453	0.003625
	452	0.00246		452	0.00387		452	0.00659		452	0.00798		452	0.003699
	451	0.00262		451	0.00403		451	0.00791		451	0.00798		451	0.003773
	450	0.00295		450	0.00435		450	0.00791		450	0.00798		450	0.003995
	449	0.00279		449	0.00419		449	0.00659		449	0.00848		449	0.004217
	448	0.00295		448	0.00451		448	0.00527		448	0.00898		448	0.004365
	447	0.00295		447	0.00451		447	0.00659		447	0.00898		447	0.004365
	446	0.00295		446	0.00451		446	0.00527		446	0.00948		446	0.004586
	445	0.00295		445	0.00451		445	0.00659		445	0.00998		445	0.004586
	444	0.00262		444	0.00451		444	0.00922		444	0.00998		444	0.00466
	443	0.00279		443	0.00451		443	0.00791		443	0.00948		443	0.004808
	442	0.00295		442	0.00484		442	0.00791		442	0.00898		442	0.004882
	441	0.00295		441	0.00468		441	0.00791		441	0.00948		441	0.00503
	440	0.00295		440	0.00484		440	0.00659		440	0.00998		440	0.005104
	439	0.00311		439	0.005		439	0.00791		439	0.00998		439	0.005252
	438	0.00279		438	0.00484		438	0.00659		438	0.00998		438	0.005326
	437	0.00295		437	0.005		437	0.00659		437	0.01097		437	0.005474
	436	0.00295		436	0.00532		436	0.00659		436	0.01097		436	0.005622
	435	0.00295		435	0.005		435	0.00659		435	0.00998		435	0.005622
	434	0.00279		434	0.00516		434	0.00791		434	0.01047		434	0.005696
	433	0.00328		433	0.00548		433	0.00395		433	0.01197		433	0.005918
	432	0.00295		432	0.00532		432	0.00659		432	0.01097		432	0.005918
	431	0.00311		431	0.00548		431	0.00659		431	0.01197		431	0.00614
	430	0.00328		430	0.00564		430	0.00659		430	0.01247		430	0.006214
	429	0.00328		429	0.0058		429	0.00395		429	0.01247		429	0.006436
	428	0.00328		428	0.00613		428	0.00527		428	0.01297		428	0.00651
	427	0.00295		427	0.00564		427	0.00659		427	0.01147		427	0.006436
	426	0.00344		426	0.0058		426	0.00791		426	0.01247		426	0.006658
	425	0.00328		425	0.00596		425	0.00395		425	0.01347		425	0.006732
	424	0.00328		424	0.00613		424	0.00395		424	0.01347		424	0.006806
	423	0.00328		423	0.00596		423	0.00527		423	0.01347		423	0.00688
	422	0.00328		422	0.00629		422	0.00527		422	0.01347		422	0.006954
	421	0.00344		421	0.00645		421	0.00659		421	0.01347		421	0.007028
	420	0.00344		420	0.00613		420	0.00395		420	0.01446		420	0.007176
	419	0.0036		419	0.00629		419	0.00527		419	0.01496		419	0.007324
	418	0.0036		418	0.00596		418	0.00527		418	0.01446		418	0.007324
	417	0.0036		417	0.00645		417	0.00659		417	0.01446		417	0.007398
	416	0.00328		416	0.00629		416	0.00659		416	0.01546		416	0.007472
	415	0.00328		415	0.00661		415	0.00132		415	0.01646		415	0.007545
	414	0.00344		414	0.00661		414	0.00659		414	0.01546		414	0.007619
	413	0.0036		413	0.00693		413	0.00527		413	0.01746		413	0.007841
	412	0.00344		412	0.00693		412	0.00132		412	0.01746		412	0.007841
	411	0.00344		411	0.00677		411	0.00395		411	0.01596		411	0.007693
	410	0.00328		410	0.00677		410	0.00527		410	0.01596		410	0.007767
	409	0.00344		409	0.00677		409	0.00264		409	0.01546		409	0.007767
	408	0.00311		408	0.00629		408	0.00264		408	0.01546		408	0.007915
	407	0.00279		407	0.00677		407	0.00264		407	0.01646		407	0.007915
	406	0.00311		406	0.00693		406	0.00264		406	0.01746		406	0.008063
	405	0.0036		405	0.00725		405	0.00264		405	0.01945		405	0.008359
	404	0.00328		404	0.00709		404	0.00132		404	0.01796		404	0.008285
	403	0.00344		403	0.00709		403	0.00264		403	0.01945		403	0.008359
	402	0.00328		402	0.00709		402	0.00395		402	0.01845		402	0.008359
	401	0.000655308		401	0.00435		401	0.00264		401	0.01895		401	0.007472
	400	0.000327654		400	0.00403		400	0.00527		400	0.01596		400	0.007472
	399	0.000819135		399	0.00403		399	0.01054		399	0.01696		399	0.007324
	398	0.000819135		398	0.00403		398	0.00791		398	0.01696		398	0.007398
	397	0.000819135		397	0.00403		397	0.01054		397	0.01796		397	0.007841
	396	0.000819135		396	0.00387		396	0.00659		396	0.01746		396	0.007767
	395	0.000655308		395	0.00435		395	0.00395		395	0.01895		395	0.008285
	394	0.00131		394	0.00484		394	0.00395		394	0.01945		394	0.008581
	393	0.000491481		393	0.00468		393	0.00791		393	0.01945		393	0.008581
	392	0.000491481		392	0.00451		392	0.00922		392	0.02045		392	0.008729
	391	0.000982962		391	0.00435		391	0.00922		391	0.01945		391	0.009247
	390	0.00115		390	0.00435		390	0.00395		390	0.02294		390	0.009839
	389	0.000491481		389	0.00451		389	0.00527		389	0.02145		389	0.010431
	388	0		388	0.00516		388	0.00264		388	0.01995		388	0.011096
	387	0.000491481		387	0.00532		387	0.00264		387	0.02095		387	0.011836
	386	0.000819135		386	0.00548		386	0.00132		386	0.02344		386	0.012724
	385	0.00131		385	0.00564		385	0		385	0.02494		385	0.014055
	384	0.00147		384	0.0058		384	0.00132		384	0.02195		384	0.015017
	383	0.000982962		383	0.00596		383	0.00132		383	0.02344		383	0.01694
	382	0.0018		382	0.00645		382	0.00395		382	0.02394		382	0.018494
	381	0.00147		381	0.00596		381	0		381	0.02643		381	0.021157
	380	0.00115		380	0.00613		380	0.00132		380	0.02544		380	0.023598
	379	0.0018		379	0.00661		379	0.00395		379	0.02643		379	0.027001
	378	0.00147		378	0.00645		378	0.00395		378	0.02494		378	0.02996
	377	0.00213		377	0.00725		377	0.01054		377	0.02494		377	0.034473
	376	0.0041		376	0.00854		376	0.01976		376	0.02843		376	0.038911
	375	0.00262		375	0.00742		375	0.02372		375	0.02594		375	0.044089
	374	0.00393		374	0.00758		374	0.01054		374	0.02643		374	0.050377
	373	0.00524		373	0.00742		373	0.01054		373	0.02793		373	0.057035
	372	0.00491		372	0.00919		372	0.02108		372	0.02993		372	0.064655
	371	0.01294		371	0.01741		371	0.0448		371	0.04239		371	0.077674
	370	0.01474		370	0.01935		370	0.05007		370	0.04489		370	0.087217
	369	0.01802		369	0.02064		369	0.05797		369	0.04589		369	0.098461
	368	0.02097		368	0.02225		368	0.05534		368	0.04738		368	0.111111
	367	0.02507		367	0.02563		367	0.06456		367	0.05187		367	0.125166
	366	0.03244		366	0.03079		366	0.06588		366	0.04788		366	0.145658
	365	0.03834		365	0.03563		365	0.07905		365	0.05486		365	0.160897
	364	0.04653		364	0.04111		364	0.08696		364	0.06035		364	0.179021
	363	0.05685		363	0.04869		363	0.10277		363	0.06983		363	0.198624
	362	0.06832		362	0.05739		362	0.11594		362	0.0793		362	0.218967
	361	0.08257		361	0.06835		361	0.13439		361	0.09127		361	0.24079
	360	0.09862		360	0.08012		360	0.15152		360	0.10424		360	0.263574
	359	0.11796		359	0.09512		359	0.17391		359	0.1197		359	0.287321
	358	0.13925		358	0.11172		358	0.19368		358	0.13616		358	0.311806
	357	0.16432		357	0.13171		357	0.22003		357	0.15661		357	0.337772
	356	0.19135		356	0.15331		356	0.24242		356	0.17756		356	0.363811
	355	0.22231		355	0.17911		355	0.27404		355	0.202		355	0.39133
	354	0.25639		354	0.2078		354	0.30698		354	0.23242		354	0.419737
	353	0.29243		353	0.23924		353	0.33729		353	0.26135		353	0.448069
	352	0.33453		352	0.27648		352	0.37022		352	0.29626		352	0.479583
	351	0.3732		351	0.31162		351	0.40053		351	0.32968		351	0.507545
	350	0.41645		350	0.35144		350	0.43742		350	0.36708		350	0.537358
	349	0.46035		349	0.3932		349	0.47299		349	0.40499		349	0.56717
	348	0.50475		348	0.4364		348	0.50856		348	0.44589		348	0.597056
	347	0.54898		347	0.48041		347	0.54414		347	0.48579		347	0.62598
	346	0.59207		346	0.52491		346	0.58103		346	0.52718		346	0.654387
	345	0.63368		345	0.56811		345	0.61265		345	0.56808		345	0.681758
	344	0.67317		344	0.60987		344	0.64559		344	0.60698		344	0.707797
	343	0.71035		343	0.65017		343	0.67589		343	0.64539		343	0.732135
	342	0.74443		342	0.68789		342	0.70356		342	0.6813		342	0.755807
	341	0.77638		341	0.72384		341	0.73254		341	0.71571		341	0.776224
	340	0.80603		340	0.75705		340	0.75889		340	0.74763		340	0.796346
	339	0.8329		339	0.78752		339	0.78393		339	0.77805		339	0.814322
	338	0.85747		338	0.81606		338	0.80764		338	0.80648		338	0.830892
	337	0.87991		337	0.84169		337	0.8274		337	0.83242		337	0.845983
	336	0.90056		336	0.86587		336	0.84717		336	0.85786		336	0.859669
	335	0.9194		335	0.88747		335	0.86693		335	0.8803		335	0.87217
	334	0.93627		334	0.90714		334	0.88142		334	0.89975		334	0.882971
	333	0.95085		333	0.92455		333	0.8946		333	0.91621		333	0.893401
	332	0.96379		332	0.94019		332	0.90777		332	0.93167		332	0.902426
	331	0.9751		331	0.95422		331	0.91831		331	0.94464		331	0.91086
	330	0.98394		330	0.96598		330	0.92754		330	0.95661		330	0.918997
	329	0.99083		329	0.97646		329	0.93676		329	0.96808		329	0.926246
	328	0.99623		328	0.98533		328	0.94862		328	0.97706		328	0.933866
	327	0.99934		327	0.99162		327	0.95389		327	0.98354		327	0.940746
	326	1		326	0.99645		326	0.96179		326	0.99002		326	0.947699
	325	0.99902		325	0.99919		325	0.9697		325	0.99451		325	0.954949
	324	0.99607		324	1		324	0.97497		324	0.99701		324	0.961681
	323	0.99132		323	0.99887		323	0.98024		323	0.9995		323	0.96856
	322	0.98476		322	0.99597		322	0.98419		322	1		322	0.974404
	321	0.9769		321	0.99162		321	0.98946		321	0.999		321	0.979879
	320	0.96756		320	0.98614		320	0.99341		320	0.99651		320	0.984539
	319	0.95757		319	0.97872		319	0.99736		319	0.99352		319	0.989643
	318	0.94643		318	0.97066		318	0.99736		318	0.98903		318	0.993712
	317	0.93447		317	0.96131		317	0.99868		317	0.98354		317	0.996745
	316	0.92185		316	0.95148		316	0.99868		316	0.97805		316	0.998964
	315	0.90842		315	0.94051		315	0.99473		315	0.97107		315	0.999334
	314	0.89433		314	0.92939		314	0.99341		314	0.96359		314	1
	313	0.87991		313	0.9173		313	0.98814		313	0.95611		313	0.99926
	312	0.8655		312	0.90488		312	0.98682		312	0.94913		312	0.998299
	311	0.85092		311	0.89183		311	0.98287		311	0.94115		311	0.996005
	310	0.83617		310	0.87861		310	0.9776		310	0.93416		310	0.993564
	309	0.82126		309	0.86474		309	0.97101		309	0.92618		309	0.989939
	308	0.80685		308	0.85104		308	0.96706		308	0.9192		308	0.986093
	307	0.79358		307	0.8375		307	0.96443		307	0.91372		307	0.981728
	306	0.78031		306	0.82363		306	0.96179		306	0.90873		306	0.977955
	305	0.76884		305	0.8109		305	0.96179		305	0.90623		305	0.972999
	304	0.75868		304	0.79929		304	0.96443		304	0.90574		304	0.968634
	303	0.74918		303	0.78801		303	0.9697		303	0.90673		303	0.964048
	302	0.74132		302	0.77866		302	0.9776		302	0.91172		302	0.959979
	301	0.7346		301	0.76979		301	0.98814		301	0.9182		301	0.956133
	300	0.72936		300	0.76189		300	1		300	0.92618		300	0.95199

## Sheet: Figure6b
Figure6b	Fluorescence spectra of DHPIQ solution in MeCN (ca. 10-4 M) were obtained upon sample excitation with 350 nm
3b	λ (nm)	Normalized PL intensity (a.u.)	3d	λ (nm)	Normalized PL intensity (a.u.)	3g	λ (nm)	Normalized PL intensity (a.u.)	3h	λ (nm)	Normalized PL intensity (a.u.)	3f	λ (nm)	Normalized PL intensity (a.u.)
	360	0.14656		360	0.12391		360	0.10048		360	0.1016		360	0.00314
	360.5	0.14423		360.5	0.13206		360.5	0.0893		360.5	0.10208		360.5	0.00278
	361	0.14846		361	0.13801		361	0.07858		361	0.10854		361	0.00226
	361.5	0.15992		361.5	0.14697		361.5	0.07554		361.5	0.10237		361.5	0.00204
	362	0.16971		362	0.16305		362	0.06808		362	0.11498		362	0.00165
	362.5	0.1767		362.5	0.16956		362.5	0.06257		362.5	0.11119		362.5	0.00113
	363	0.18362		363	0.18814		363	0.05051		363	0.11624		363	0.00116
	363.5	0.19173		363.5	0.18718		363.5	0.04613		363.5	0.1224		363.5	0.00138
	364	0.20969		364	0.20388		364	0.0374		364	0.1242		364	0.000913
	364.5	0.21555		364.5	0.2194		364.5	0.0364		364.5	0.13241		364.5	0.000763247
	365	0.22904		365	0.23131		365	0.04339		365	0.1354		365	0
	365.5	0.23509		365.5	0.24252		365.5	0.04004		365.5	0.1471		365.5	0.00136
	366	0.25135		366	0.2579		366	0.04364		366	0.15177		366	0.00213
	366.5	0.26419		366.5	0.27071		366.5	0.04423		366.5	0.16375		366.5	0.00136
	367	0.27748		367	0.28688		367	0.04246		367	0.17811		367	0.00202
	367.5	0.29864		367.5	0.30583		367.5	0.05118		367.5	0.18952		367.5	0.0027
	368	0.31403		368	0.31683		368	0.05147		368	0.19887		368	0.00398
	368.5	0.32264		368.5	0.33025		368.5	0.05397		368.5	0.20622		368.5	0.00415
	369	0.33556		369	0.35656		369	0.06251		369	0.22085		369	0.00553
	369.5	0.35001		369.5	0.37336		369.5	0.07639		369.5	0.23227		369.5	0.00681
	370	0.36788		370	0.38165		370	0.07483		370	0.24979		370	0.00755
	370.5	0.38771		370.5	0.40285		370.5	0.08614		370.5	0.25794		370.5	0.00905
	371	0.40856		371	0.41869		371	0.08487		371	0.27928		371	0.01087
	371.5	0.42023		371.5	0.43749		371.5	0.09529		371.5	0.29779		371.5	0.01117
	372	0.43737		372	0.44451		372	0.10501		372	0.29467		372	0.01302
	372.5	0.45667		372.5	0.45779		372.5	0.11188		372.5	0.31531		372.5	0.01504
	373	0.47599		373	0.48764		373	0.11562		373	0.32932		373	0.01807
	373.5	0.48534		373.5	0.50466		373.5	0.11986		373.5	0.34465		373.5	0.02002
	374	0.49824		374	0.52569		374	0.14119		374	0.36211		374	0.02123
	374.5	0.50992		374.5	0.53152		374.5	0.13995		374.5	0.37615		374.5	0.02511
	375	0.53248		375	0.5561		375	0.14697		375	0.39892		375	0.02895
	375.5	0.55621		375.5	0.57852		375.5	0.15923		375.5	0.40246		375.5	0.03277
	376	0.56905		376	0.58178		376	0.17665		376	0.42613		376	0.03626
	376.5	0.5766		376.5	0.60527		376.5	0.18764		376.5	0.43463		376.5	0.03871
	377	0.60608		377	0.61514		377	0.19902		377	0.46354		377	0.04294
	377.5	0.61565		377.5	0.62893		377.5	0.2103		377.5	0.46636		377.5	0.04431
	378	0.63612		378	0.64808		378	0.21879		378	0.48123		378	0.05152
	378.5	0.64359		378.5	0.65782		378.5	0.22934		378.5	0.49243		378.5	0.05635
	379	0.66619		379	0.67964		379	0.24664		379	0.5111		379	0.06141
	379.5	0.68177		379.5	0.69559		379.5	0.2543		379.5	0.53016		379.5	0.06485
	380	0.6897		380	0.71175		380	0.26		380	0.54872		380	0.07436
	380.5	0.70576		380.5	0.72471		380.5	0.2728		380.5	0.56185		380.5	0.07861
	381	0.71595		381	0.73316		381	0.28426		381	0.57945		381	0.0848
	381.5	0.731		381.5	0.74749		381.5	0.30176		381.5	0.6016		381.5	0.08994
	382	0.74136		382	0.76031		382	0.32167		382	0.61022		382	0.09898
	382.5	0.7531		382.5	0.77132		382.5	0.33075		382.5	0.61328		382.5	0.10592
	383	0.76804		383	0.78692		383	0.34974		383	0.62327		383	0.1123
	383.5	0.79364		383.5	0.81027		383.5	0.36002		383.5	0.63418		383.5	0.12295
	384	0.8149		384	0.81732		384	0.37969		384	0.65962		384	0.12814
	384.5	0.79567		384.5	0.82702		384.5	0.38792		384.5	0.6758		384.5	0.13487
	385	0.83126		385	0.83959		385	0.39789		385	0.68954		385	0.14726
	385.5	0.83298		385.5	0.84978		385.5	0.41319		385.5	0.70092		385.5	0.15297
	386	0.83914		386	0.84991		386	0.41529		386	0.70598		386	0.15983
	386.5	0.85101		386.5	0.86393		386.5	0.43293		386.5	0.72319		386.5	0.17149
	387	0.86015		387	0.87508		387	0.45412		387	0.73909		387	0.18698
	387.5	0.87359		387.5	0.87344		387.5	0.45331		387.5	0.75434		387.5	0.19516
	388	0.8752		388	0.89692		388	0.47424		388	0.7692		388	0.20972
	388.5	0.89084		388.5	0.89146		388.5	0.49376		388.5	0.76379		388.5	0.21571
	389	0.89578		389	0.91433		389	0.5085		389	0.7981		389	0.22597
	389.5	0.89814		389.5	0.91595		389.5	0.51543		389.5	0.79543		389.5	0.23842
	390	0.90986		390	0.93249		390	0.52828		390	0.8032		390	0.25162
	390.5	0.92565		390.5	0.93868		390.5	0.55516		390.5	0.83347		390.5	0.26698
	391	0.9194		391	0.93249		391	0.56614		391	0.83428		391	0.26931
	391.5	0.92795		391.5	0.94616		391.5	0.57359		391.5	0.86165		391.5	0.28431
	392	0.92663		392	0.94588		392	0.57828		392	0.86249		392	0.29384
	392.5	0.95632		392.5	0.95131		392.5	0.59372		392.5	0.84908		392.5	0.31269
	393	0.94779		393	0.96304		393	0.62569		393	0.88012		393	0.32616
	393.5	0.95835		393.5	0.97372		393.5	0.63012		393.5	0.87677		393.5	0.33616
	394	0.96693		394	0.97692		394	0.64906		394	0.89312		394	0.34913
	394.5	0.97173		394.5	0.97038		394.5	0.6405		394.5	0.90177		394.5	0.36074
	395	0.96486		395	0.9778		395	0.65396		395	0.90415		395	0.36995
	395.5	0.9663		395.5	0.98167		395.5	0.66694		395.5	0.90441		395.5	0.39269
	396	0.99227		396	0.97729		396	0.71108		396	0.92476		396	0.39961
	396.5	0.95573		396.5	0.98138		396.5	0.7107		396.5	0.93823		396.5	0.40835
	397	0.98889		397	0.981		397	0.73748		397	0.92557		397	0.42992
	397.5	0.97345		397.5	0.99423		397.5	0.74157		397.5	0.95005		397.5	0.44817
	398	0.97846		398	0.98777		398	0.73879		398	0.95435		398	0.45515
	398.5	1		398.5	0.99513		398.5	0.75869		398.5	0.9545		398.5	0.46863
	399	0.96755		399	1		399	0.74731		399	0.96472		399	0.47922
	399.5	0.98609		399.5	0.99603		399.5	0.77052		399.5	0.97406		399.5	0.49878
	400	0.98504		400	0.99415		400	0.79883		400	0.96667		400	0.50868
	400.5	0.98729		400.5	0.9868		400.5	0.79653		400.5	0.97323		400.5	0.52739
	401	0.98127		401	0.99825		401	0.8142		401	0.97117		401	0.52695
	401.5	0.97451		401.5	0.99564		401.5	0.81099		401.5	0.96824		401.5	0.54304
	402	0.98117		402	0.99073		402	0.83233		402	0.96057		402	0.56724
	402.5	0.97468		402.5	0.98017		402.5	0.84262		402.5	0.97738		402.5	0.5725
	403	0.98473		403	0.99093		403	0.85481		403	0.96686		403	0.57752
	403.5	0.97397		403.5	0.99009		403.5	0.85912		403.5	0.96959		403.5	0.59668
	404	0.97768		404	0.97852		404	0.8686		404	0.97586		404	0.61773
	404.5	0.95983		404.5	0.98512		404.5	0.8622		404.5	0.98166		404.5	0.62474
	405	0.97941		405	0.98122		405	0.88586		405	0.98412		405	0.63451
	405.5	0.96996		405.5	0.97579		405.5	0.88677		405.5	0.96944		405.5	0.65669
	406	0.95907		406	0.96499		406	0.89763		406	0.96261		406	0.66696
	406.5	0.95709		406.5	0.96221		406.5	0.9138		406.5	1		406.5	0.67523
	407	0.95407		407	0.9661		407	0.917		407	0.98353		407	0.6848
	407.5	0.94856		407.5	0.94957		407.5	0.90607		407.5	0.98612		407.5	0.70267
	408	0.95444		408	0.9483		408	0.92129		408	0.99839		408	0.71246
	408.5	0.95375		408.5	0.94099		408.5	0.92341		408.5	0.97363		408.5	0.72389
	409	0.9362		409	0.94403		409	0.95355		409	0.9838		409	0.7339
	409.5	0.92695		409.5	0.93256		409.5	0.95366		409.5	0.97944		409.5	0.73647
	410	0.92144		410	0.93132		410	0.92759		410	0.97839		410	0.75101
	410.5	0.9308		410.5	0.92068		410.5	0.95035		410.5	0.98335		410.5	0.76553
	411	0.91155		411	0.91876		411	0.9542		411	0.975		411	0.78242
	411.5	0.90082		411.5	0.91793		411.5	0.95452		411.5	0.97203		411.5	0.79276
	412	0.90356		412	0.90786		412	0.94346		412	0.96774		412	0.80102
	412.5	0.88501		412.5	0.895		412.5	0.97388		412.5	0.9698		412.5	0.80864
	413	0.88343		413	0.90662		413	0.97168		413	0.94839		413	0.81905
	413.5	0.8854		413.5	0.88921		413.5	0.96061		413.5	0.95453		413.5	0.83291
	414	0.87933		414	0.88718		414	0.94043		414	0.95147		414	0.83889
	414.5	0.87125		414.5	0.88335		414.5	0.95139		414.5	0.95917		414.5	0.84667
	415	0.85574		415	0.87508		415	0.97654		415	0.93508		415	0.8645
	415.5	0.85758		415.5	0.86273		415.5	0.99542		415.5	0.93334		415.5	0.86303
	416	0.85439		416	0.84649		416	0.98244		416	0.93023		416	0.87319
	416.5	0.84788		416.5	0.83963		416.5	1		416.5	0.93403		416.5	0.8821
	417	0.8436		417	0.83359		417	0.97816		417	0.93335		417	0.88874
	417.5	0.82895		417.5	0.84074		417.5	0.98425		417.5	0.90828		417.5	0.9011
	418	0.82805		418	0.82431		418	0.98873		418	0.9264		418	0.90384
	418.5	0.82169		418.5	0.82042		418.5	0.966		418.5	0.91204		418.5	0.91831
	419	0.81605		419	0.81748		419	0.99952		419	0.9011		419	0.91862
	419.5	0.80488		419.5	0.80479		419.5	0.99294		419.5	0.91002		419.5	0.93284
	420	0.79316		420	0.78916		420	0.98347		420	0.88971		420	0.92717
	420.5	0.77461		420.5	0.79069		420.5	0.97127		420.5	0.89344		420.5	0.93705
	421	0.78512		421	0.77857		421	0.95998		421	0.89167		421	0.94045
	421.5	0.76043		421.5	0.77991		421.5	0.96172		421.5	0.87499		421.5	0.94029
	422	0.7646		422	0.76468		422	0.95993		422	0.87082		422	0.95031
	422.5	0.75934		422.5	0.75832		422.5	0.97679		422.5	0.86257		422.5	0.95787
	423	0.74771		423	0.7504		423	0.96856		423	0.86565		423	0.96414
	423.5	0.74402		423.5	0.735		423.5	0.96835		423.5	0.8519		423.5	0.9701
	424	0.7296		424	0.72921		424	0.97152		424	0.83814		424	0.96956
	424.5	0.71897		424.5	0.72219		424.5	0.95446		424.5	0.82828		424.5	0.9781
	425	0.71096		425	0.71426		425	0.94795		425	0.81997		425	0.97942
	425.5	0.70994		425.5	0.70992		425.5	0.94505		425.5	0.8122		425.5	0.97283
	426	0.69174		426	0.69088		426	0.95001		426	0.80981		426	0.98488
	426.5	0.68234		426.5	0.68573		426.5	0.93126		426.5	0.7985		426.5	0.98281
	427	0.68206		427	0.67673		427	0.91994		427	0.80187		427	1
	427.5	0.66747		427.5	0.67646		427.5	0.93352		427.5	0.78999		427.5	0.98847
	428	0.65823		428	0.66476		428	0.94578		428	0.77391		428	0.98195
	428.5	0.66223		428.5	0.65717		428.5	0.93051		428.5	0.77293		428.5	0.9844
	429	0.64853		429	0.63977		429	0.89388		429	0.75954		429	0.99531
	429.5	0.64257		429.5	0.64157		429.5	0.92431		429.5	0.75318		429.5	0.99706
	430	0.61317		430	0.62964		430	0.88467		430	0.74002		430	0.99671
	430.5	0.61485		430.5	0.62555		430.5	0.9016		430.5	0.72717		430.5	0.99077
	431	0.60081		431	0.60932		431	0.87135		431	0.72194		431	0.99323
	431.5	0.59797		431.5	0.60972		431.5	0.88597		431.5	0.71563		431.5	0.98577
	432	0.60421		432	0.59495		432	0.87408		432	0.71308		432	0.99107
	432.5	0.58941		432.5	0.59		432.5	0.88455		432.5	0.71098		432.5	0.9823
	433	0.57633		433	0.59271		433	0.86661		433	0.68687		433	0.99331
	433.5	0.56644		433.5	0.57546		433.5	0.86232		433.5	0.68731		433.5	0.99134
	434	0.55795		434	0.56178		434	0.85075		434	0.67358		434	0.97893
	434.5	0.54325		434.5	0.54894		434.5	0.85353		434.5	0.66589		434.5	0.98346
	435	0.53839		435	0.54573		435	0.85184		435	0.66322		435	0.98262
	435.5	0.55003		435.5	0.53852		435.5	0.8335		435.5	0.65233		435.5	0.98124
	436	0.51621		436	0.52735		436	0.83674		436	0.64939		436	0.98114
	436.5	0.51862		436.5	0.52007		436.5	0.82233		436.5	0.64108		436.5	0.97331
	437	0.5004		437	0.51489		437	0.80372		437	0.62877		437	0.96821
	437.5	0.50191		437.5	0.50333		437.5	0.79561		437.5	0.61925		437.5	0.97028
	438	0.49667		438	0.49912		438	0.80863		438	0.61219		438	0.96097
	438.5	0.49654		438.5	0.4919		438.5	0.78584		438.5	0.6053		438.5	0.96821
	439	0.48291		439	0.47855		439	0.78268		439	0.59464		439	0.95931
	439.5	0.47057		439.5	0.47293		439.5	0.7568		439.5	0.58379		439.5	0.95397
	440	0.47695		440	0.47258		440	0.75031		440	0.5836		440	0.9482
	440.5	0.45292		440.5	0.45722		440.5	0.7681		440.5	0.56911		440.5	0.94728
	441	0.46019		441	0.45248		441	0.76344		441	0.56666		441	0.9396
	441.5	0.43483		441.5	0.44441		441.5	0.75235		441.5	0.55322		441.5	0.93941
	442	0.43671		442	0.44068		442	0.74929		442	0.54963		442	0.92646
	442.5	0.43239		442.5	0.43227		442.5	0.74026		442.5	0.55256		442.5	0.92793
	443	0.42094		443	0.4233		443	0.73786		443	0.53289		443	0.92993
	443.5	0.40948		443.5	0.41606		443.5	0.71792		443.5	0.52454		443.5	0.9195
	444	0.39975		444	0.41186		444	0.73063		444	0.5188		444	0.90909
	444.5	0.39566		444.5	0.39692		444.5	0.67932		444.5	0.50647		444.5	0.89603
	445	0.40114		445	0.39127		445	0.68443		445	0.50471		445	0.90189
	445.5	0.38922		445.5	0.39222		445.5	0.69125		445.5	0.50271		445.5	0.89873
	446	0.37833		446	0.38253		446	0.65552		446	0.49983		446	0.88253
	446.5	0.36989		446.5	0.37251		446.5	0.67121		446.5	0.48568		446.5	0.87163
	447	0.36277		447	0.36352		447	0.65657		447	0.48366		447	0.88365
	447.5	0.35128		447.5	0.36549		447.5	0.64877		447.5	0.46656		447.5	0.88109
	448	0.35569		448	0.35964		448	0.63577		448	0.44791		448	0.86973
	448.5	0.3417		448.5	0.34822		448.5	0.63271		448.5	0.4452		448.5	0.8668
	449	0.33898		449	0.34214		449	0.63121		449	0.45344		449	0.8626
	449.5	0.33224		449.5	0.33777		449.5	0.63302		449.5	0.43062		449.5	0.84696
	450	0.33223		450	0.33077		450	0.62841		450	0.42657		450	0.83741
	450.5	0.32884		450.5	0.32372		450.5	0.62028		450.5	0.43187		450.5	0.83532
	451	0.32434		451	0.31879		451	0.6132		451	0.42132		451	0.82131
	451.5	0.32871		451.5	0.31771		451.5	0.59416		451.5	0.41161		451.5	0.82294
	452	0.3108		452	0.30949		452	0.60473		452	0.40239		452	0.81632
	452.5	0.29656		452.5	0.30759		452.5	0.59348		452.5	0.39753		452.5	0.81051
	453	0.29875		453	0.30649		453	0.59637		453	0.39723		453	0.80218
	453.5	0.29205		453.5	0.29621		453.5	0.57939		453.5	0.39425		453.5	0.79753
	454	0.29224		454	0.29105		454	0.56925		454	0.37015		454	0.79915
	454.5	0.28453		454.5	0.28295		454.5	0.56647		454.5	0.37772		454.5	0.77954
	455	0.28102		455	0.28054		455	0.55318		455	0.37362		455	0.76892
	455.5	0.28462		455.5	0.27986		455.5	0.54134		455.5	0.37365		455.5	0.77159
	456	0.27224		456	0.27244		456	0.52864		456	0.35643		456	0.77116
	456.5	0.27445		456.5	0.26118		456.5	0.54273		456.5	0.35338		456.5	0.75487
	457	0.26258		457	0.2626		457	0.53553		457	0.34467		457	0.75565
	457.5	0.25565		457.5	0.25679		457.5	0.51947		457.5	0.3395		457.5	0.74409
	458	0.25926		458	0.2479		458	0.51333		458	0.34236		458	0.73508
	458.5	0.25359		458.5	0.25067		458.5	0.52791		458.5	0.33328		458.5	0.73176
	459	0.25393		459	0.24121		459	0.50979		459	0.32975		459	0.71216
	459.5	0.25044		459.5	0.23948		459.5	0.51549		459.5	0.32722		459.5	0.70957
	460	0.2396		460	0.23441		460	0.50316		460	0.32485		460	0.69932
	460.5	0.23896		460.5	0.22949		460.5	0.48373		460.5	0.30698		460.5	0.7024
	461	0.23005		461	0.22863		461	0.50811		461	0.30861		461	0.69274
	461.5	0.23557		461.5	0.22839		461.5	0.48132		461.5	0.30817		461.5	0.67971
	462	0.23169		462	0.22607		462	0.48128		462	0.30298		462	0.67433
	462.5	0.22666		462.5	0.21346		462.5	0.47897		462.5	0.30211		462.5	0.67283
	463	0.2195		463	0.20878		463	0.4699		463	0.28428		463	0.67166
	463.5	0.2225		463.5	0.21039		463.5	0.45737		463.5	0.29188		463.5	0.66203
	464	0.21056		464	0.20243		464	0.4526		464	0.287		464	0.64286
	464.5	0.20986		464.5	0.19792		464.5	0.44959		464.5	0.27504		464.5	0.64302
	465	0.20252		465	0.19468		465	0.44127		465	0.27587		465	0.63184
	465.5	0.21025		465.5	0.18979		465.5	0.42814		465.5	0.27636		465.5	0.62763
	466	0.20393		466	0.19159		466	0.43784		466	0.26386		466	0.62322
	466.5	0.20442		466.5	0.18538		466.5	0.42159		466.5	0.25596		466.5	0.61231
	467	0.20103		467	0.18329		467	0.4344		467	0.25961		467	0.61191
	467.5	0.19359		467.5	0.17826		467.5	0.41974		467.5	0.2622		467.5	0.60144
	468	0.19093		468	0.17662		468	0.43252		468	0.26289		468	0.59813
	468.5	0.19055		468.5	0.17514		468.5	0.41046		468.5	0.24566		468.5	0.58703
	469	0.18944		469	0.17586		469	0.42435		469	0.24584		469	0.58148
	469.5	0.18248		469.5	0.17162		469.5	0.40156		469.5	0.2469		469.5	0.57947
	470	0.17593		470	0.1613		470	0.40251		470	0.23902		470	0.56043
	470.5	0.17481		470.5	0.16114		470.5	0.39353		470.5	0.23825		470.5	0.55006
	471	0.17435		471	0.15649		471	0.38801		471	0.23991		471	0.55524
	471.5	0.17202		471.5	0.1563		471.5	0.38575		471.5	0.22984		471.5	0.54812
	472	0.17602		472	0.1593		472	0.38491		472	0.22129		472	0.53943
	472.5	0.1682		472.5	0.14876		472.5	0.38879		472.5	0.22001		472.5	0.53011
	473	0.1566		473	0.14857		473	0.36963		473	0.21559		473	0.52408
	473.5	0.1618		473.5	0.14478		473.5	0.37117		473.5	0.21059		473.5	0.51525
	474	0.15539		474	0.14058		474	0.3715		474	0.21451		474	0.50751
	474.5	0.16286		474.5	0.13942		474.5	0.33933		474.5	0.20903		474.5	0.50702
	475	0.15442		475	0.13879		475	0.36081		475	0.20244		475	0.50128
	475.5	0.15163		475.5	0.13239		475.5	0.34436		475.5	0.19934		475.5	0.49121
	476	0.15044		476	0.13088		476	0.349		476	0.20913		476	0.47924
	476.5	0.14263		476.5	0.13189		476.5	0.33613		476.5	0.19361		476.5	0.47949
	477	0.14202		477	0.129		477	0.33866		477	0.1876		477	0.47336
	477.5	0.13979		477.5	0.12505		477.5	0.32837		477.5	0.18459		477.5	0.47124
	478	0.14259		478	0.12146		478	0.31629		478	0.18502		478	0.46502
	478.5	0.13102		478.5	0.12042		478.5	0.32694		478.5	0.18597		478.5	0.4538
	479	0.13568		479	0.11911		479	0.32775		479	0.17672		479	0.45255
	479.5	0.13057		479.5	0.11651		479.5	0.31594		479.5	0.17454		479.5	0.43775
	480	0.12774		480	0.11591		480	0.30269		480	0.17479		480	0.43706
	480.5	0.12246		480.5	0.11179		480.5	0.29068		480.5	0.16799		480.5	0.42535
	481	0.12461		481	0.11255		481	0.28972		481	0.16445		481	0.4271
	481.5	0.12661		481.5	0.10958		481.5	0.2836		481.5	0.16664		481.5	0.41897
	482	0.12174		482	0.10635		482	0.30555		482	0.15896		482	0.41031
	482.5	0.12222		482.5	0.1081		482.5	0.2941		482.5	0.16441		482.5	0.4064
	483	0.11304		483	0.10314		483	0.27357		483	0.15664		483	0.39905
	483.5	0.11584		483.5	0.10256		483.5	0.28056		483.5	0.15485		483.5	0.39353
	484	0.11637		484	0.09925		484	0.28089		484	0.15696		484	0.3967
	484.5	0.11764		484.5	0.0963		484.5	0.28332		484.5	0.14889		484.5	0.38006
	485	0.11574		485	0.09693		485	0.27643		485	0.14795		485	0.38486
	485.5	0.10504		485.5	0.09512		485.5	0.26547		485.5	0.14517		485.5	0.36998
	486	0.10575		486	0.09409		486	0.26244		486	0.1479		486	0.36771
	486.5	0.09919		486.5	0.08839		486.5	0.26189		486.5	0.14228		486.5	0.35681
	487	0.10436		487	0.08894		487	0.23968		487	0.14012		487	0.35976
	487.5	0.10616		487.5	0.08453		487.5	0.24559		487.5	0.13829		487.5	0.35313
	488	0.1031		488	0.08478		488	0.24482		488	0.13426		488	0.34439
	488.5	0.09692		488.5	0.0828		488.5	0.24928		488.5	0.13364		488.5	0.338
	489	0.09982		489	0.08366		489	0.24977		489	0.13351		489	0.34029
	489.5	0.09801		489.5	0.08176		489.5	0.23509		489.5	0.12385		489.5	0.33397
	490	0.10127		490	0.08247		490	0.24452		490	0.12834		490	0.32887
	490.5	0.0994		490.5	0.08064		490.5	0.24438		490.5	0.1316		490.5	0.32482
	491	0.09215		491	0.07921		491	0.24138		491	0.127		491	0.31597
	491.5	0.09488		491.5	0.07671		491.5	0.24428		491.5	0.12508		491.5	0.30877
	492	0.0942		492	0.0759		492	0.23649		492	0.12369		492	0.29959
	492.5	0.08477		492.5	0.07477		492.5	0.23777		492.5	0.12125		492.5	0.30005
	493	0.09742		493	0.07395		493	0.21815		493	0.12098		493	0.29341
	493.5	0.09628		493.5	0.07361		493.5	0.23055		493.5	0.1205		493.5	0.29122
	494	0.09563		494	0.07231		494	0.21933		494	0.1189		494	0.29004
	494.5	0.09163		494.5	0.07004		494.5	0.21035		494.5	0.11381		494.5	0.28406
	495	0.08861		495	0.07035		495	0.24295		495	0.11171		495	0.28072
	495.5	0.09161		495.5	0.06731		495.5	0.23202		495.5	0.11264		495.5	0.27827
	496	0.09213		496	0.06561		496	0.22881		496	0.10498		496	0.27065
	496.5	0.08951		496.5	0.06634		496.5	0.21866		496.5	0.1073		496.5	0.26627
	497	0.08504		497	0.0636		497	0.20886		497	0.1119		497	0.2681
	497.5	0.07957		497.5	0.06353		497.5	0.21658		497.5	0.10863		497.5	0.26177
	498	0.08298		498	0.06545		498	0.20316		498	0.11565		498	0.25329
	498.5	0.084		498.5	0.06572		498.5	0.20272		498.5	0.11027		498.5	0.2473
	499	0.08482		499	0.05833		499	0.20392		499	0.10491		499	0.24179
	499.5	0.08608		499.5	0.05705		499.5	0.20256		499.5	0.10764		499.5	0.24797
	500	0.08196		500	0.0606		500	0.202		500	0.10254		500	0.24065
	500.5	0.07797		500.5	0.06172		500.5	0.19745		500.5	0.1009		500.5	0.23492
	501	0.07971		501	0.05568		501	0.19567		501	0.10435		501	0.23941
	501.5	0.08228		501.5	0.0616		501.5	0.20919		501.5	0.09502		501.5	0.23402
	502	0.08392		502	0.05965		502	0.20165		502	0.09373		502	0.23056
	502.5	0.07991		502.5	0.05535		502.5	0.19356		502.5	0.10507		502.5	0.22121
	503	0.07686		503	0.05914		503	0.20454		503	0.09875		503	0.22061
	503.5	0.07554		503.5	0.05494		503.5	0.17193		503.5	0.0963		503.5	0.22318
	504	0.0708		504	0.0556		504	0.18723		504	0.10069		504	0.20964
	504.5	0.07182		504.5	0.05206		504.5	0.17338		504.5	0.09642		504.5	0.21467
	505	0.0731		505	0.04997		505	0.18932		505	0.09962		505	0.20724
	505.5	0.07907		505.5	0.051		505.5	0.18537		505.5	0.09221		505.5	0.20474
	506	0.07408		506	0.04923		506	0.171		506	0.08599		506	0.1921
	506.5	0.07293		506.5	0.04952		506.5	0.17964		506.5	0.08803		506.5	0.19826
	507	0.06899		507	0.04701		507	0.1727		507	0.08943		507	0.1959
	507.5	0.0743		507.5	0.05213		507.5	0.16812		507.5	0.09422		507.5	0.1842
	508	0.06512		508	0.05008		508	0.16955		508	0.0863		508	0.18558
	508.5	0.06609		508.5	0.04372		508.5	0.18603		508.5	0.08344		508.5	0.18266
	509	0.06984		509	0.048		509	0.17609		509	0.08536		509	0.18461
	509.5	0.06146		509.5	0.04664		509.5	0.18244		509.5	0.07838		509.5	0.17893
	510	0.06323		510	0.04438		510	0.16249		510	0.07817		510	0.17191
	510.5	0.06583		510.5	0.04295		510.5	0.14339		510.5	0.07797		510.5	0.17098
	511	0.06791		511	0.04372		511	0.17436		511	0.0734		511	0.17212
	511.5	0.06552		511.5	0.04644		511.5	0.15156		511.5	0.08279		511.5	0.17069
	512	0.06301		512	0.04298		512	0.17025		512	0.07304		512	0.16559
	512.5	0.06176		512.5	0.04214		512.5	0.16835		512.5	0.07318		512.5	0.16062
	513	0.05903		513	0.04129		513	0.14713		513	0.07948		513	0.15652
	513.5	0.07056		513.5	0.04225		513.5	0.14975		513.5	0.07504		513.5	0.15871
	514	0.06663		514	0.03937		514	0.15615		514	0.06816		514	0.15584
	514.5	0.06006		514.5	0.04171		514.5	0.14066		514.5	0.07406		514.5	0.15083
	515	0.05586		515	0.04046		515	0.17129		515	0.07317		515	0.14974
	515.5	0.05793		515.5	0.03959		515.5	0.14828		515.5	0.07092		515.5	0.14079
	516	0.0588		516	0.0372		516	0.14113		516	0.07376		516	0.13902
	516.5	0.0605		516.5	0.03779		516.5	0.14324		516.5	0.0715		516.5	0.13978
	517	0.05479		517	0.03809		517	0.13461		517	0.06879		517	0.14379
	517.5	0.05998		517.5	0.03797		517.5	0.14103		517.5	0.06832		517.5	0.13867
	518	0.05799		518	0.0374		518	0.13393		518	0.06978		518	0.13138
	518.5	0.06125		518.5	0.0362		518.5	0.13368		518.5	0.06517		518.5	0.12849
	519	0.06172		519	0.0355		519	0.13866		519	0.06224		519	0.12759
	519.5	0.05588		519.5	0.03453		519.5	0.15252		519.5	0.06155		519.5	0.12877
	520	0.06112		520	0.039		520	0.14634		520	0.06363		520	0.13157
	520.5	0.05808		520.5	0.03412		520.5	0.13165		520.5	0.05747		520.5	0.12721
	521	0.04697		521	0.03453		521	0.12095		521	0.06273		521	0.11996
	521.5	0.05146		521.5	0.03516		521.5	0.13049		521.5	0.06772		521.5	0.11973
	522	0.04845		522	0.03338		522	0.12627		522	0.06234		522	0.12232
	522.5	0.04847		522.5	0.03378		522.5	0.13548		522.5	0.06337		522.5	0.11804
	523	0.05321		523	0.03033		523	0.13262		523	0.06037		523	0.11653
	523.5	0.04865		523.5	0.03198		523.5	0.11904		523.5	0.05456		523.5	0.11351
	524	0.04903		524	0.02983		524	0.12996		524	0.05506		524	0.10941
	524.5	0.05366		524.5	0.02998		524.5	0.12114		524.5	0.05972		524.5	0.10961
	525	0.05515		525	0.0286		525	0.11583		525	0.06228		525	0.10381
	525.5	0.05011		525.5	0.02929		525.5	0.12328		525.5	0.0603		525.5	0.10642
	526	0.04723		526	0.02919		526	0.12444		526	0.05641		526	0.10511
	526.5	0.04804		526.5	0.03076		526.5	0.12049		526.5	0.05558		526.5	0.09988
	527	0.04301		527	0.02823		527	0.11187		527	0.05031		527	0.09788
	527.5	0.04751		527.5	0.02799		527.5	0.11395		527.5	0.05496		527.5	0.09898
	528	0.05253		528	0.02753		528	0.11492		528	0.05395		528	0.09996
	528.5	0.04693		528.5	0.02718		528.5	0.10923		528.5	0.05271		528.5	0.0959
	529	0.04935		529	0.02901		529	0.1099		529	0.05291		529	0.09274
	529.5	0.04782		529.5	0.02709		529.5	0.1062		529.5	0.0586		529.5	0.09183
	530	0.04769		530	0.02708		530	0.10146		530	0.05093		530	0.09078
	530.5	0.04379		530.5	0.02447		530.5	0.10237		530.5	0.05242		530.5	0.0879
	531	0.04002		531	0.02716		531	0.10443		531	0.05126		531	0.08994
	531.5	0.04202		531.5	0.02464		531.5	0.10698		531.5	0.05291		531.5	0.08558
	532	0.03969		532	0.02604		532	0.10671		532	0.04714		532	0.0814
	532.5	0.04191		532.5	0.02629		532.5	0.09892		532.5	0.04488		532.5	0.08394
	533	0.04268		533	0.02417		533	0.1		533	0.04419		533	0.08454
	533.5	0.04345		533.5	0.02179		533.5	0.10078		533.5	0.04593		533.5	0.08076
	534	0.04133		534	0.02502		534	0.09993		534	0.04662		534	0.08073
	534.5	0.03738		534.5	0.02349		534.5	0.10422		534.5	0.04562		534.5	0.07634
	535	0.0361		535	0.02362		535	0.08881		535	0.04425		535	0.08117
	535.5	0.03786		535.5	0.02202		535.5	0.0916		535.5	0.04405		535.5	0.07454
	536	0.03684		536	0.02276		536	0.08727		536	0.04309		536	0.07591
	536.5	0.04018		536.5	0.02314		536.5	0.08343		536.5	0.0449		536.5	0.07807
	537	0.04162		537	0.02114		537	0.08861		537	0.04136		537	0.07416
	537.5	0.04097		537.5	0.0221		537.5	0.0883		537.5	0.04411		537.5	0.07278
	538	0.03742		538	0.02106		538	0.09406		538	0.04251		538	0.06815
	538.5	0.03975		538.5	0.02077		538.5	0.09742		538.5	0.04283		538.5	0.06641
	539	0.0312		539	0.02228		539	0.08396		539	0.04461		539	0.06972
	539.5	0.03567		539.5	0.02108		539.5	0.08479		539.5	0.04255		539.5	0.06494
	540	0.03258		540	0.01987		540	0.07847		540	0.04688		540	0.06711
	540.5	0.02892		540.5	0.01821		540.5	0.07792		540.5	0.03922		540.5	0.06776
	541	0.03357		541	0.01736		541	0.07423		541	0.0381		541	0.06104
	541.5	0.03442		541.5	0.02131		541.5	0.09376		541.5	0.0364		541.5	0.06259
	542	0.03325		542	0.01906		542	0.07715		542	0.03356		542	0.06227
	542.5	0.03012		542.5	0.01664		542.5	0.06389		542.5	0.03644		542.5	0.06206
	543	0.03432		543	0.01904		543	0.06896		543	0.03417		543	0.05979
	543.5	0.03197		543.5	0.01795		543.5	0.08177		543.5	0.03476		543.5	0.0601
	544	0.02855		544	0.01877		544	0.07169		544	0.03348		544	0.06043
	544.5	0.03019		544.5	0.01736		544.5	0.07457		544.5	0.03509		544.5	0.05907
	545	0.03166		545	0.01691		545	0.07302		545	0.03505		545	0.05489
	545.5	0.03218		545.5	0.01804		545.5	0.07026		545.5	0.02986		545.5	0.05528
	546	0.02974		546	0.01748		546	0.0642		546	0.0317		546	0.05532
	546.5	0.03023		546.5	0.01583		546.5	0.06426		546.5	0.03284		546.5	0.05132
	547	0.03062		547	0.01733		547	0.06875		547	0.03181		547	0.05365
	547.5	0.02675		547.5	0.01587		547.5	0.06418		547.5	0.02565		547.5	0.05231
	548	0.03076		548	0.01415		548	0.06377		548	0.03178		548	0.04912
	548.5	0.02811		548.5	0.01565		548.5	0.06087		548.5	0.03115		548.5	0.0488
	549	0.02635		549	0.01574		549	0.05955		549	0.026		549	0.04892
	549.5	0.02885		549.5	0.01519		549.5	0.06779		549.5	0.02849		549.5	0.04494
	550	0.02779		550	0.01497		550	0.06058		550	0.02669		550	0.04918
	550.5	0.02727		550.5	0.01351		550.5	0.05781		550.5	0.02678		550.5	0.04703
	551	0.02667		551	0.01171		551	0.05914		551	0.03224		551	0.0442
	551.5	0.02622		551.5	0.0163		551.5	0.05814		551.5	0.02642		551.5	0.04558
	552	0.02314		552	0.01464		552	0.0596		552	0.02538		552	0.04466
	552.5	0.0258		552.5	0.01463		552.5	0.06498		552.5	0.02479		552.5	0.04355
	553	0.02566		553	0.01375		553	0.05828		553	0.02426		553	0.04467
	553.5	0.02308		553.5	0.01302		553.5	0.05545		553.5	0.02037		553.5	0.042
	554	0.02211		554	0.01238		554	0.05492		554	0.02186		554	0.04029
	554.5	0.02316		554.5	0.01295		554.5	0.04976		554.5	0.02749		554.5	0.04052
	555	0.02254		555	0.01358		555	0.05173		555	0.02842		555	0.04017
	555.5	0.02357		555.5	0.01283		555.5	0.0533		555.5	0.02208		555.5	0.03971
	556	0.01814		556	0.01129		556	0.05002		556	0.02143		556	0.03978
	556.5	0.01779		556.5	0.01136		556.5	0.05633		556.5	0.02442		556.5	0.03982
	557	0.02098		557	0.01256		557	0.05365		557	0.02287		557	0.03881
	557.5	0.02167		557.5	0.01232		557.5	0.05597		557.5	0.02075		557.5	0.03535
	558	0.02224		558	0.01262		558	0.04884		558	0.02298		558	0.03604
	558.5	0.02248		558.5	0.01029		558.5	0.04616		558.5	0.02009		558.5	0.03592
	559	0.02303		559	0.01262		559	0.04882		559	0.02226		559	0.03703
	559.5	0.02203		559.5	0.01089		559.5	0.05748		559.5	0.01954		559.5	0.03537
	560	0.02189		560	0.01184		560	0.05706		560	0.01865		560	0.03494
	560.5	0.02189		560.5	0.01296		560.5	0.04848		560.5	0.02206		560.5	0.03281
	561	0.01834		561	0.00997		561	0.04592		561	0.02122		561	0.0313
	561.5	0.0251		561.5	0.00935		561.5	0.04751		561.5	0.02215		561.5	0.03517
	562	0.02041		562	0.0106		562	0.04791		562	0.02266		562	0.0326
	562.5	0.02182		562.5	0.01065		562.5	0.04801		562.5	0.01971		562.5	0.03382
	563	0.02044		563	0.01068		563	0.04905		563	0.02473		563	0.03104
	563.5	0.02008		563.5	0.00932		563.5	0.04366		563.5	0.02012		563.5	0.0316
	564	0.01591		564	0.01198		564	0.04382		564	0.01687		564	0.03422
	564.5	0.01873		564.5	0.01058		564.5	0.04714		564.5	0.01847		564.5	0.03057
	565	0.01848		565	0.00889		565	0.04399		565	0.02095		565	0.02873
	565.5	0.02043		565.5	0.00977		565.5	0.05734		565.5	0.02012		565.5	0.02888
	566	0.02015		566	0.00955		566	0.04408		566	0.01936		566	0.03082
	566.5	0.01184		566.5	0.00971		566.5	0.04573		566.5	0.01715		566.5	0.02887
	567	0.01693		567	0.01117		567	0.03298		567	0.01969		567	0.0296
	567.5	0.02065		567.5	0.00776		567.5	0.0457		567.5	0.01761		567.5	0.02898
	568	0.01453		568	0.00787		568	0.04498		568	0.01744		568	0.02559
	568.5	0.01892		568.5	0.01004		568.5	0.03745		568.5	0.01731		568.5	0.02612
	569	0.01756		569	0.00888		569	0.03478		569	0.01705		569	0.02459
	569.5	0.0167		569.5	0.00716		569.5	0.03362		569.5	0.01732		569.5	0.02526
	570	0.01663		570	0.00841		570	0.04099		570	0.01778		570	0.02523
	570.5	0.0147		570.5	0.00805		570.5	0.03321		570.5	0.01472		570.5	0.02608
	571	0.01177		571	0.00825		571	0.03726		571	0.0172		571	0.0245
	571.5	0.01646		571.5	0.0083		571.5	0.03109		571.5	0.0154		571.5	0.02467
	572	0.01403		572	0.00791		572	0.0374		572	0.01469		572	0.02233
	572.5	0.01526		572.5	0.00732		572.5	0.03857		572.5	0.01668		572.5	0.02669
	573	0.01066		573	0.00813		573	0.03007		573	0.01684		573	0.02391
	573.5	0.01542		573.5	0.00879		573.5	0.03915		573.5	0.01542		573.5	0.02496
	574	0.0168		574	0.00777		574	0.02422		574	0.01317		574	0.02253
	574.5	0.01688		574.5	0.00752		574.5	0.03637		574.5	0.01313		574.5	0.02249
	575	0.01032		575	0.00677		575	0.03928		575	0.0127		575	0.02007
	575.5	0.01198		575.5	0.00714		575.5	0.03402		575.5	0.01162		575.5	0.02429
	576	0.01397		576	0.00843		576	0.03286		576	0.01599		576	0.01998
	576.5	0.01276		576.5	0.00807		576.5	0.03257		576.5	0.01334		576.5	0.02109
	577	0.01318		577	0.00776		577	0.03542		577	0.01539		577	0.02228
	577.5	0.01086		577.5	0.0091		577.5	0.02576		577.5	0.0129		577.5	0.02083
	578	0.01414		578	0.00836		578	0.0309		578	0.01536		578	0.02156
	578.5	0.01508		578.5	0.00693		578.5	0.03778		578.5	0.01249		578.5	0.02126
	579	0.01623		579	0.00622		579	0.03694		579	0.01241		579	0.02119
	579.5	0.0119		579.5	0.00785		579.5	0.0379		579.5	0.00988		579.5	0.02106
	580	0.01118		580	0.00755		580	0.02834		580	0.01136		580	0.01839
	580.5	0.00986		580.5	0.00648		580.5	0.03063		580.5	0.01519		580.5	0.01919
	581	0.01073		581	0.00702		581	0.02974		581	0.01343		581	0.01976
	581.5	0.01181		581.5	0.00861		581.5	0.02178		581.5	0.01175		581.5	0.01717
	582	0.01138		582	0.00615		582	0.02686		582	0.01169		582	0.01869
	582.5	0.01072		582.5	0.00652		582.5	0.02723		582.5	0.01056		582.5	0.01728
	583	0.00998		583	0.00715		583	0.03412		583	0.00771		583	0.01697
	583.5	0.00981		583.5	0.00641		583.5	0.02145		583.5	0.01174		583.5	0.01676
	584	0.00917		584	0.00694		584	0.02406		584	0.00864		584	0.01822
	584.5	0.01041		584.5	0.005		584.5	0.02402		584.5	0.00927		584.5	0.01618
	585	0.00928		585	0.00632		585	0.02947		585	0.01128		585	0.01675
	585.5	0.00763		585.5	0.00522		585.5	0.03461		585.5	0.00806		585.5	0.01592
	586	0.0091		586	0.00377		586	0.01751		586	0.00982		586	0.01766
	586.5	0.01108		586.5	0.00418		586.5	0.02459		586.5	0.00993		586.5	0.01662
	587	0.00792		587	0.00473		587	0.01911		587	0.00634		587	0.01364
	587.5	0.00878		587.5	0.00648		587.5	0.02248		587.5	0.00783		587.5	0.0159
	588	0.01006		588	0.00404		588	0.02446		588	0.00798		588	0.01493
	588.5	0.00917		588.5	0.00728		588.5	0.02096		588.5	0.00795		588.5	0.01326
	589	0.01164		589	0.00503		589	0.02012		589	0.01234		589	0.01635
	589.5	0.00967		589.5	0.00399		589.5	0.01531		589.5	0.00948		589.5	0.01493
	590	0.0121		590	0.00711		590	0.02319		590	0.00622		590	0.01384
	590.5	0.00895		590.5	0.00405		590.5	0.02894		590.5	0.01072		590.5	0.01476
	591	0.00611		591	0.00437		591	0.02011		591	0.00983		591	0.01318
	591.5	0.00705		591.5	0.00561		591.5	0.02291		591.5	0.00841		591.5	0.01515
	592	0.01117		592	0.00644		592	0.02436		592	0.00894		592	0.01321
	592.5	0.01016		592.5	0.00539		592.5	0.01124		592.5	0.0043		592.5	0.01434
	593	0.00671		593	0.00507		593	0.01436		593	0.00966		593	0.01041
	593.5	0.01002		593.5	0.0048		593.5	0.01953		593.5	0.00877		593.5	0.01283
	594	0.00741		594	0.00481		594	0.02537		594	0.0086		594	0.01323
	594.5	0.00904		594.5	0.0049		594.5	0.01877		594.5	0.00633		594.5	0.01242
	595	0.00838		595	0.00365		595	0.01477		595	0.0076		595	0.01301
	595.5	0.00757		595.5	0.00525		595.5	0.01169		595.5	0.00865		595.5	0.01359
	596	0.00616		596	0.00338		596	0.02273		596	0.00932		596	0.01128
	596.5	0.00618		596.5	0.00487		596.5	0.01509		596.5	0.00759		596.5	0.01223
	597	0.00692		597	0.00412		597	0.01499		597	0.01102		597	0.01157
	597.5	0.00721		597.5	0.00345		597.5	0.02023		597.5	0.00822		597.5	0.01156
	598	0.00463		598	0.00389		598	0.01867		598	0.01003		598	0.01104
	598.5	0.00298		598.5	0.00318		598.5	0.01481		598.5	0.00818		598.5	0.01315
	599	0.00618		599	0.00501		599	0.02085		599	0.00654		599	0.01174
	599.5	0.00878		599.5	0.00463		599.5	0.01775		599.5	0.00632		599.5	0.01072
	600	0.00953		600	0.00319		600	0.01004		600	0.00574		600	0.01149
	600.5	0.0057		600.5	0.0062		600.5	0.00819		600.5	0.00604		600.5	0.01237
	601	0.00957		601	0.00444		601	0.01279		601	0.00458		601	0.01016
	601.5	0.00594		601.5	0.00359		601.5	0.01541		601.5	0.00641		601.5	0.00845
	602	0		602	0.00415		602	0.02694		602	0.00637		602	0.00954
	602.5	0.00516		602.5	0.00504		602.5	0.01627		602.5	0.00405		602.5	0.00838
	603	0.00436		603	0.00245		603	0.0079		603	0.00522		603	0.00984
	603.5	0.00969		603.5	0.00104		603.5	0.0134		603.5	0.00535		603.5	0.01018
	604	0.00743		604	0.00343		604	0		604	0.00621		604	0.009
	604.5	0.0036		604.5	0.0043		604.5	0.00865		604.5	0.00376		604.5	0.00878
	605	0.0074		605	0.00443		605	0.01668		605	0.01111		605	0.01031
	605.5	0.00522		605.5	0.00339		605.5	0.02362		605.5	0.00278		605.5	0.00934
	606	0.00857		606	0.00249		606	0.01374		606	0.00704		606	0.01029
	606.5	0.00761		606.5	0.00332		606.5	0.01132		606.5	0.00428		606.5	0.00978
	607	0.00809		607	0.0022		607	0.01286		607	0.0061		607	0.00874
	607.5	0.00456		607.5	0.00214		607.5	0.02521		607.5	0.00495		607.5	0.00775
	608	0.00567		608	0.00332		608	0.01708		608	0.00616		608	0.00845
	608.5	0.00946		608.5	0.00202		608.5	0.01411		608.5	0.00588		608.5	0.01053
	609	0.00522		609	0.00279		609	0.01132		609	0.00193		609	0.00931
	609.5	0.0035		609.5	0.00358		609.5	0.01886		609.5	0.00344		609.5	0.00951
	610	0.00227		610	0.00248		610	0.00908		610	0.00667		610	0.00914
	610.5	0.00753		610.5	0.0042		610.5	0.01204		610.5	0.00484		610.5	0.00933
	611	0.00667		611	0.00338		611	0.01251		611	0.00616		611	0.00925
	611.5	0.00475		611.5	0.00282		611.5	0.01131		611.5	0.00339		611.5	0.00954
	612	0.00339		612	0.00299		612	0.00969		612	0.00697		612	0.00872
	612.5	0.00469		612.5	0.00215		612.5	0.01096		612.5	0.00853		612.5	0.00758
	613	0.00521		613	0.00348		613	0.02216		613	0.00568		613	0.00749
	613.5	0.00466		613.5	0.00292		613.5	0.02185		613.5	0.00627		613.5	0.00885
	614	0.00647		614	0.00101		614	0.01459		614	0.00535		614	0.00784
	614.5	0.00396		614.5	0.0012		614.5	0.00252		614.5	0.005		614.5	0.00762
	615	0.0036		615	0.00088884		615	0.01132		615	0.00413		615	0.00633
	615.5	0.00596		615.5	0.00152		615.5	0.00884		615.5	0.00171		615.5	0.00678
	616	0.00453		616	0.00387		616	0.01784		616	0.0038		616	0.00843
	616.5	0.00619		616.5	0.00374		616.5	0.01673		616.5	0.00454		616.5	0.00927
	617	0.00546		617	0.00213		617	0.01193		617	0.00486		617	0.00818
	617.5	0.00452		617.5	0.0025		617.5	0.00725		617.5	0.00439		617.5	0.00688
	618	0.00282		618	0.00326		618	0.00322		618	0.00521		618	0.00785
	618.5	0.00341		618.5	0.00398		618.5	0.01411		618.5	0.00402		618.5	0.00711
	619	0.00466		619	0.0016		619	0.01473		619	0.001		619	0.00775
	619.5	0.00635		619.5	0.00181		619.5	0.00591		619.5	0.00471		619.5	0.00727
	620	0.00572		620	0.00133		620	0.01147		620	0.00686		620	0.00811
	620.5	0.00147		620.5	0.00219		620.5	0.01437		620.5	0.00502		620.5	0.00839
	621	0.00328		621	0.00326		621	0.00247		621	0.00771		621	0.00731
	621.5	0.00767		621.5	0.00371		621.5	0.01467		621.5	0.00459		621.5	0.00695
	622	0.0015		622	0.00236		622	0.01061		622	0.00554		622	0.00931
	622.5	0.00255		622.5	0.00245		622.5	0.01402		622.5	0.00178		622.5	0.00692
	623	0.00437		623	0.00165		623	0.01853		623	0.00478		623	0.00809
	623.5	0.00742		623.5	0.00213		623.5	0.0125		623.5	0.00136		623.5	0.0066
	624	0.00198		624	0.00176		624	0.01941		624	0.00412		624	0.00609
	624.5	0.0044		624.5	0.0033		624.5	0.0172		624.5	0.00432		624.5	0.00682
	625	0.00612		625	0.00283		625	0.00159		625	0.00649		625	0.00539
	625.5	0.00355		625.5	0.00562		625.5	0.00836		625.5	0.00438		625.5	0.00583
	626	0.00447		626	0.00425		626	0.01013		626	0.00141		626	0.00599
	626.5	0.00596		626.5	8.55224e-05		626.5	0.01394		626.5	0.00296		626.5	0.00695
	627	0.00323		627	0.00213		627	0.02428		627	0.00568		627	0.00512
	627.5	0.00473		627.5	0.00108		627.5	0.00971		627.5	0.00181		627.5	0.0077
	628	0.00344		628	0.00171		628	0.00633		628	0.0037		628	0.00685
	628.5	0.00517		628.5	0.00101		628.5	0.01529		628.5	0.00504		628.5	0.00621
	629	0.00486		629	0.00209		629	0.01136		629	0.00286		629	0.00606
	629.5	0.00669		629.5	0.0022		629.5	0.00934		629.5	0.0045		629.5	0.00446
	630	0.00361		630	0.00335		630	0.01463		630	0.00219		630	0.00516
	630.5	0.00142		630.5	0.00436		630.5	0.0098		630.5	0.00444		630.5	0.00625
	631	0.00455		631	0.00266		631	0.01671		631	0.00338		631	0.00644
	631.5	0.00444		631.5	0.00214		631.5	0.00425		631.5	0.00309		631.5	0.00572
	632	0.000393647		632	0.00205		632	0.00735		632	0.00626		632	0.00619
	632.5	0.00345		632.5	0.0021		632.5	0.01963		632.5	0.0012		632.5	0.00634
	633	0.00194		633	0.00319		633	0.01942		633	0.00591		633	0.00486
	633.5	0.00602		633.5	0.00177		633.5	0.01887		633.5	0.00709		633.5	0.0066
	634	0.00356		634	0		634	0.01986		634	0.000751851		634	0.00564
	634.5	0.00162		634.5	0.00331		634.5	0.01443		634.5	0.00344		634.5	0.00682
	635	0.00272		635	0.00413		635	0.00906		635	0.00583		635	0.00626
	635.5	0.00636		635.5	0.00211		635.5	0.00332		635.5	0.00903		635.5	0.00584
	636	0.00246		636	0.00155		636	0.00758		636	0.00223		636	0.0069
	636.5	0.00206		636.5	0.00349		636.5	0.00569		636.5	0.00126		636.5	0.00693
	637	0.00216		637	0.00203		637	0.01101		637	0.00139		637	0.00535
	637.5	0.00442		637.5	0.00423		637.5	0.005		637.5	0.00311		637.5	0.00599
	638	0.00686		638	0.00255		638	0.01557		638	0.00506		638	0.00705
	638.5	0.0019		638.5	0.00385		638.5	0.01104		638.5	0.00298		638.5	0.00368
	639	0.00343		639	0.00404		639	0.01686		639	0.00654		639	0.00633
	639.5	0.00151		639.5	0.00269		639.5	0.01213		639.5	0.00174		639.5	0.00674
	640	0.00361		640	0.00358		640	0.00721		640	0.00516		640	0.00567
	640.5	0.0041		640.5	0.00288		640.5	0.01178		640.5	0.0038		640.5	0.00664
	641	0.00456		641	0.00113		641	0.0122		641	0.00596		641	0.00485
	641.5	0.00519		641.5	0.00194		641.5	0.00569		641.5	0.00322		641.5	0.0059
	642	0.00408		642	0.00328		642	0.01208		642	0.00391		642	0.00507
	642.5	0.00278		642.5	0.00136		642.5	0.01306		642.5	0.00804		642.5	0.00639
	643	0.00378		643	0.00156		643	0.01648		643	0.0058		643	0.00503
	643.5	0.00493		643.5	0.00235		643.5	0.00933		643.5	0.00325		643.5	0.00829
	644	0.0021		644	0.00111		644	0.00896		644	0.00436		644	0.00703
	644.5	0.00706		644.5	0.00152		644.5	0.00737		644.5	0.00764		644.5	0.00807
	645	0.00293		645	0.00272		645	0.01335		645	0		645	0.00511
	645.5	0.00225		645.5	0.00222		645.5	0.01553		645.5	0.000657848		645.5	0.00552
	646	0.00496		646	0.00226		646	0.00982		646	0.00539		646	0.0059
	646.5	0.00061063		646.5	0.00404		646.5	0.02022		646.5	0.00738		646.5	0.00426
	647	0.0021		647	0.00172		647	0.01905		647	0.00353		647	0.00644
	647.5	0.00274		647.5	0.00271		647.5	0.0126		647.5	0.00571		647.5	0.0065
	648	0.00535		648	0.00292		648	0.01249		648	0.00183		648	0.00586
	648.5	0.00139		648.5	0.00186		648.5	0.01402		648.5	0.00408		648.5	0.00712
	649	0.0046		649	0.00282		649	0.01248		649	0.00382		649	0.00729
	649.5	0.00421		649.5	0.00355		649.5	0.01516		649.5	0.01212		649.5	0.00653
	650	0.00425		650	0.00296		650	0.01444		650	0.00844		650	0.00457

## Sheet: Figure7
Figure7	Cyclic voltammograms of THIQ 1a, 6,7-dimethoxy-1,2,3,4-tetrahydroisoquinoline, chalcones 2a-d,i,l,m,q recorded in MeCN at the scan rate 50 mV s-1 at room temperature (20-22°C). Tetrabutylammonium tetrafluoroborate in MeCN (0.1M) was used as a supporting electrolyte.
6,7-dimethoxytetrahydroisoquinoline	Potential (V vs. SCE)	Current (µA)	1a THIQ	Potential (V vs. SCE)	Current (µA)	2q	Potential (V vs. SCE)	Current (µA)	2i	Potential (V vs. SCE)	Current (µA)	2d	Potential (V vs. SCE)	Current (µA)	2a	Potential (V vs. SCE)	Current (µA)	2b	Potential (V vs. SCE)	Current (µA)	2c	Potential (V vs. SCE)	Current (µA)	2l	Potential (V vs. SCE)	Current (µA)	2m	Potential (V vs. SCE)	Current (µA)	(E)-4,4-dimethyl-1-phenylpent-2-en-1-one	Potential (V vs. SCE)	Current (µA)	(E)-hex-4-en-3-one	Potential (V vs. SCE)	Current (µA)
	1.545	6.169e-06		0.044	-9.486e-09		1.544	1.005e-07		1.544	2.514e-07		1.544	1.193e-07		1.544	1.638e-07		1.544	9.694e-08		1.844	1.285e-05		1.545	9.296e-08		1.545	6.629e-08		1.545	5.785e-08		1.545	1.762e-07
	1.544	6.063e-06		0.043	-1.091e-08		1.543	9.416e-08		1.543	2.416e-07		1.543	1.131e-07		1.543	1.551e-07		1.543	8.98e-08		1.843	1.276e-05		1.544	8.074e-08		1.544	5.955e-08		1.544	5.177e-08		1.544	1.686e-07
	1.543	5.966e-06		0.042	-1.167e-08		1.542	9.186e-08		1.542	2.348e-07		1.542	1.103e-07		1.542	1.503e-07		1.542	8.61e-08		1.842	1.267e-05		1.543	7.29e-08		1.543	5.73e-08		1.543	4.972e-08		1.543	1.656e-07
	1.542	5.886e-06		0.041	-1.218e-08		1.541	8.946e-08		1.541	2.283e-07		1.541	1.077e-07		1.541	1.459e-07		1.541	8.338e-08		1.841	1.259e-05		1.542	7.074e-08		1.542	5.538e-08		1.542	4.795e-08		1.542	1.638e-07
	1.541	5.813e-06		0.04	-1.262e-08		1.54	8.791e-08		1.54	2.228e-07		1.54	1.053e-07		1.54	1.415e-07		1.54	8.044e-08		1.84	1.251e-05		1.541	7.553e-08		1.541	5.398e-08		1.541	4.687e-08		1.541	1.598e-07
	1.54	5.744e-06		0.039	-1.292e-08		1.539	8.654e-08		1.539	2.174e-07		1.539	1.036e-07		1.539	1.391e-07		1.539	7.828e-08		1.839	1.243e-05		1.54	6.908e-08		1.54	5.24e-08		1.54	4.534e-08		1.54	1.567e-07
	1.539	5.678e-06		0.038	-1.309e-08		1.538	8.465e-08		1.538	2.121e-07		1.538	1.017e-07		1.538	1.358e-07		1.538	7.585e-08		1.838	1.236e-05		1.539	6.29e-08		1.539	5.122e-08		1.539	4.442e-08		1.539	1.543e-07
	1.538	5.614e-06		0.037	-1.336e-08		1.537	8.35e-08		1.537	2.071e-07		1.537	9.979e-08		1.537	1.319e-07		1.537	7.387e-08		1.837	1.229e-05		1.538	6.494e-08		1.538	4.995e-08		1.538	4.345e-08		1.538	1.528e-07
	1.537	5.552e-06		0.036	-1.356e-08		1.536	8.123e-08		1.536	2.018e-07		1.536	9.745e-08		1.536	1.284e-07		1.536	7.068e-08		1.836	1.222e-05		1.537	6.318e-08		1.537	4.867e-08		1.537	4.217e-08		1.537	1.502e-07
	1.536	5.489e-06		0.035	-1.371e-08		1.535	8.05e-08		1.535	1.975e-07		1.535	9.63e-08		1.535	1.264e-07		1.535	6.903e-08		1.835	1.216e-05		1.536	6.658e-08		1.536	4.754e-08		1.536	4.151e-08		1.536	1.497e-07
	1.535	5.428e-06		0.034	-1.386e-08		1.534	7.97e-08		1.534	1.936e-07		1.534	9.523e-08		1.534	1.237e-07		1.534	6.77e-08		1.834	1.21e-05		1.535	6.186e-08		1.535	4.669e-08		1.535	4.062e-08		1.535	1.502e-07
	1.534	5.369e-06		0.033	-1.399e-08		1.533	7.865e-08		1.533	1.896e-07		1.533	9.407e-08		1.533	1.217e-07		1.533	6.593e-08		1.833	1.203e-05		1.534	6.332e-08		1.534	4.558e-08		1.534	3.961e-08		1.534	1.472e-07
	1.533	5.31e-06		0.032	-1.415e-08		1.532	7.794e-08		1.532	1.854e-07		1.532	9.282e-08		1.532	1.199e-07		1.532	6.459e-08		1.832	1.196e-05		1.533	5.331e-08		1.533	4.465e-08		1.533	3.898e-08		1.533	1.458e-07
	1.532	5.252e-06		0.031	-1.425e-08		1.531	7.662e-08		1.531	1.819e-07		1.531	9.121e-08		1.531	1.169e-07		1.531	6.284e-08		1.831	1.19e-05		1.532	5.417e-08		1.532	4.362e-08		1.532	3.802e-08		1.532	1.427e-07
	1.531	5.195e-06		0.03	-1.43e-08		1.53	7.555e-08		1.53	1.779e-07		1.53	8.996e-08		1.53	1.148e-07		1.53	6.135e-08		1.83	1.184e-05		1.531	6.176e-08		1.531	4.307e-08		1.531	3.741e-08		1.531	1.427e-07
	1.53	5.138e-06		0.029	-1.445e-08		1.529	7.471e-08		1.529	1.743e-07		1.529	8.892e-08		1.529	1.12e-07		1.529	5.983e-08		1.829	1.179e-05		1.53	5.269e-08		1.53	4.21e-08		1.53	3.67e-08		1.53	1.416e-07
	1.529	5.08e-06		0.028	-1.451e-08		1.528	7.378e-08		1.528	1.708e-07		1.528	8.772e-08		1.528	1.114e-07		1.528	5.821e-08		1.828	1.174e-05		1.529	5.081e-08		1.529	4.095e-08		1.529	3.573e-08		1.529	1.403e-07
	1.528	5.023e-06		0.027	-1.462e-08		1.527	7.292e-08		1.527	1.671e-07		1.527	8.626e-08		1.527	1.08e-07		1.527	5.706e-08		1.827	1.168e-05		1.528	5.681e-08		1.528	4.032e-08		1.528	3.53e-08		1.528	1.385e-07
	1.527	4.968e-06		0.026	-1.473e-08		1.526	7.22e-08		1.526	1.643e-07		1.526	8.544e-08		1.526	1.069e-07		1.526	5.595e-08		1.826	1.163e-05		1.527	4.833e-08		1.527	3.961e-08		1.527	3.46e-08		1.527	1.403e-07
	1.526	4.912e-06		0.025	-1.484e-08		1.525	7.112e-08		1.525	1.608e-07		1.525	8.442e-08		1.525	1.052e-07		1.525	5.43e-08		1.825	1.157e-05		1.526	5.126e-08		1.526	3.871e-08		1.526	3.395e-08		1.526	1.383e-07
	1.525	4.856e-06		0.024	-1.487e-08		1.524	7.055e-08		1.524	1.577e-07		1.524	8.353e-08		1.524	1.024e-07		1.524	5.332e-08		1.824	1.152e-05		1.525	4.632e-08		1.525	3.823e-08		1.525	3.331e-08		1.525	1.364e-07
	1.524	4.8e-06		0.023	-1.495e-08		1.523	7.041e-08		1.523	1.552e-07		1.523	8.309e-08		1.523	1.021e-07		1.523	5.245e-08		1.823	1.146e-05		1.524	4.961e-08		1.524	3.717e-08		1.524	3.259e-08		1.524	1.339e-07
	1.523	4.745e-06		0.022	-1.507e-08		1.522	6.893e-08		1.522	1.517e-07		1.522	8.138e-08		1.522	1e-07		1.522	5.083e-08		1.822	1.141e-05		1.523	4.349e-08		1.523	3.66e-08		1.523	3.2e-08		1.523	1.34e-07
	1.522	4.689e-06		0.021	-1.517e-08		1.521	6.793e-08		1.521	1.49e-07		1.521	8.043e-08		1.521	9.752e-08		1.521	4.963e-08		1.821	1.136e-05		1.522	4.815e-08		1.522	3.585e-08		1.522	3.147e-08		1.522	1.339e-07
	1.521	4.634e-06		0.02	-1.533e-08		1.52	6.741e-08		1.52	1.46e-07		1.52	7.964e-08		1.52	9.694e-08		1.52	4.851e-08		1.82	1.132e-05		1.521	4.606e-08		1.521	3.501e-08		1.521	3.081e-08		1.521	1.329e-07
	1.52	4.579e-06		0.019	-1.531e-08		1.519	6.654e-08		1.519	1.433e-07		1.519	7.86e-08		1.519	9.412e-08		1.519	4.717e-08		1.819	1.127e-05		1.52	4.598e-08		1.52	3.46e-08		1.52	3.054e-08		1.52	1.292e-07
	1.519	4.523e-06		0.018	-1.538e-08		1.518	6.575e-08		1.518	1.405e-07		1.518	7.767e-08		1.518	9.245e-08		1.518	4.613e-08		1.818	1.122e-05		1.519	4.2e-08		1.519	3.387e-08		1.519	2.993e-08		1.519	1.283e-07
	1.518	4.469e-06		0.017	-1.551e-08		1.517	6.507e-08		1.517	1.377e-07		1.517	7.664e-08		1.517	9.215e-08		1.517	4.526e-08		1.817	1.118e-05		1.518	4.458e-08		1.518	3.32e-08		1.518	2.918e-08		1.518	1.282e-07
	1.517	4.414e-06		0.016	-1.556e-08		1.516	6.454e-08		1.516	1.352e-07		1.516	7.585e-08		1.516	8.97e-08		1.516	4.414e-08		1.816	1.113e-05		1.517	3.966e-08		1.517	3.267e-08		1.517	2.883e-08		1.517	1.279e-07
	1.516	4.36e-06		0.015	-1.566e-08		1.515	6.395e-08		1.515	1.326e-07		1.515	7.519e-08		1.515	8.783e-08		1.515	4.309e-08		1.815	1.109e-05		1.516	4.374e-08		1.516	3.194e-08		1.516	2.821e-08		1.516	1.244e-07
	1.515	4.307e-06		0.014	-1.576e-08		1.514	6.34e-08		1.514	1.301e-07		1.514	7.451e-08		1.514	8.734e-08		1.514	4.215e-08		1.814	1.105e-05		1.515	3.764e-08		1.515	3.152e-08		1.515	2.785e-08		1.515	1.236e-07
	1.514	4.253e-06		0.013	-1.577e-08		1.513	6.277e-08		1.513	1.279e-07		1.513	7.37e-08		1.513	8.611e-08		1.513	4.139e-08		1.813	1.1e-05		1.514	4.333e-08		1.514	3.084e-08		1.514	2.741e-08		1.514	1.241e-07
	1.513	4.2e-06		0.012	-1.59e-08		1.512	6.185e-08		1.512	1.256e-07		1.512	7.276e-08		1.512	8.315e-08		1.512	4.036e-08		1.812	1.096e-05		1.513	3.769e-08		1.513	3.02e-08		1.513	2.669e-08		1.513	1.237e-07
	1.512	4.147e-06		0.011	-1.606e-08		1.511	6.109e-08		1.511	1.232e-07		1.511	7.213e-08		1.511	8.261e-08		1.511	3.94e-08		1.811	1.091e-05		1.512	3.64e-08		1.512	2.979e-08		1.512	2.654e-08		1.512	1.262e-07
	1.511	4.094e-06		0.01	-1.614e-08		1.51	6.036e-08		1.51	1.209e-07		1.51	7.089e-08		1.51	8.22e-08		1.51	3.786e-08		1.81	1.087e-05		1.511	3.886e-08		1.511	2.917e-08		1.511	2.585e-08		1.511	1.237e-07
	1.51	4.042e-06		0.009	-1.617e-08		1.509	6.006e-08		1.509	1.188e-07		1.509	7.064e-08		1.509	8.068e-08		1.509	3.734e-08		1.809	1.083e-05		1.51	3.792e-08		1.51	2.858e-08		1.51	2.54e-08		1.51	1.216e-07
	1.509	3.99e-06		0.008	-1.631e-08		1.508	5.934e-08		1.508	1.167e-07		1.508	6.985e-08		1.508	7.843e-08		1.508	3.662e-08		1.808	1.079e-05		1.509	3.309e-08		1.509	2.801e-08		1.509	2.506e-08		1.509	1.192e-07
	1.508	3.939e-06		0.007	-1.639e-08		1.507	5.922e-08		1.507	1.149e-07		1.507	6.942e-08		1.507	7.776e-08		1.507	3.607e-08		1.807	1.075e-05		1.508	3.552e-08		1.508	2.747e-08		1.508	2.444e-08		1.508	1.174e-07
	1.507	3.888e-06		0.006	-1.651e-08		1.506	5.833e-08		1.506	1.123e-07		1.506	6.839e-08		1.506	7.688e-08		1.506	3.506e-08		1.806	1.071e-05		1.507	3.507e-08		1.507	2.702e-08		1.507	2.429e-08		1.507	1.186e-07
	1.506	3.837e-06		0.005	-1.658e-08		1.505	5.763e-08		1.505	1.105e-07		1.505	6.799e-08		1.505	7.478e-08		1.505	3.423e-08		1.805	1.067e-05		1.506	3.474e-08		1.506	2.668e-08		1.506	2.384e-08		1.506	1.168e-07
	1.505	3.786e-06		0.004	-1.67e-08		1.504	5.731e-08		1.504	1.085e-07		1.504	6.717e-08		1.504	7.302e-08		1.504	3.349e-08		1.804	1.063e-05		1.505	2.838e-08		1.505	2.591e-08		1.505	2.319e-08		1.505	1.193e-07
	1.504	3.736e-06		0.003	-1.675e-08		1.503	5.655e-08		1.503	1.068e-07		1.503	6.65e-08		1.503	7.282e-08		1.503	3.239e-08		1.803	1.059e-05		1.504	3.284e-08		1.504	2.551e-08		1.504	2.301e-08		1.504	1.176e-07
	1.503	3.686e-06		0.002	-1.692e-08		1.502	5.616e-08		1.502	1.051e-07		1.502	6.605e-08		1.502	7.232e-08		1.502	3.198e-08		1.802	1.055e-05		1.503	3.236e-08		1.503	2.515e-08		1.503	2.253e-08		1.503	1.148e-07
	1.502	3.638e-06		0.001	-1.694e-08		1.501	5.571e-08		1.501	1.03e-07		1.501	6.539e-08		1.501	7.027e-08		1.501	3.144e-08		1.801	1.051e-05		1.502	3.138e-08		1.502	2.44e-08		1.502	2.205e-08		1.502	1.148e-07
	1.501	3.589e-06		0	-1.717e-08		1.5	5.528e-08		1.5	1.014e-07		1.5	6.499e-08		1.5	6.851e-08		1.5	3.082e-08		1.8	1.048e-05		1.501	3.332e-08		1.501	2.412e-08		1.501	2.193e-08		1.501	1.125e-07
	1.5	3.542e-06		-0.001	-1.722e-08		1.499	5.454e-08		1.499	9.938e-08		1.499	6.417e-08		1.499	6.795e-08		1.499	2.971e-08		1.799	1.044e-05		1.5	2.751e-08		1.5	2.354e-08		1.5	2.143e-08		1.5	1.11e-07
	1.499	3.495e-06		-0.002	-1.733e-08		1.498	5.431e-08		1.498	9.765e-08		1.498	6.357e-08		1.498	6.76e-08		1.498	2.924e-08		1.798	1.04e-05		1.499	2.822e-08		1.499	2.327e-08		1.499	2.116e-08		1.499	1.11e-07
	1.498	3.447e-06		-0.003	-1.727e-08		1.497	5.42e-08		1.497	9.659e-08		1.497	6.371e-08		1.497	6.677e-08		1.497	2.886e-08		1.797	1.036e-05		1.498	2.924e-08		1.498	2.278e-08		1.498	2.075e-08		1.498	1.113e-07
	1.497	3.401e-06		-0.004	-1.737e-08		1.496	5.33e-08		1.496	9.463e-08		1.496	6.294e-08		1.496	6.412e-08		1.496	2.771e-08		1.796	1.032e-05		1.497	2.682e-08		1.497	2.22e-08		1.497	2.023e-08		1.497	1.114e-07
	1.496	3.356e-06		-0.005	-1.752e-08		1.495	5.283e-08		1.495	9.279e-08		1.495	6.218e-08		1.495	6.314e-08		1.495	2.716e-08		1.795	1.028e-05		1.496	2.495e-08		1.496	2.202e-08		1.496	2.008e-08		1.496	1.115e-07
	1.495	3.31e-06		-0.006	-1.767e-08		1.494	5.228e-08		1.494	9.17e-08		1.494	6.18e-08		1.494	6.289e-08		1.494	2.663e-08		1.794	1.025e-05		1.495	2.582e-08		1.495	2.148e-08		1.495	1.987e-08		1.495	1.106e-07
	1.494	3.266e-06		-0.007	-1.77e-08		1.493	5.19e-08		1.493	9.002e-08		1.493	6.144e-08		1.493	6.226e-08		1.493	2.599e-08		1.793	1.022e-05		1.494	2.495e-08		1.494	2.099e-08		1.494	1.931e-08		1.494	1.091e-07
	1.493	3.222e-06		-0.008	-1.773e-08		1.492	5.124e-08		1.492	8.809e-08		1.492	6.06e-08		1.492	6.106e-08		1.492	2.534e-08		1.792	1.018e-05		1.493	2.71e-08		1.493	2.075e-08		1.493	1.909e-08		1.493	1.08e-07
	1.492	3.179e-06		-0.009	-1.783e-08		1.491	5.094e-08		1.491	8.698e-08		1.491	6.034e-08		1.491	5.975e-08		1.491	2.467e-08		1.791	1.014e-05		1.492	2.669e-08		1.492	2.015e-08		1.492	1.862e-08		1.492	1.079e-07
	1.491	3.136e-06		-0.01	-1.782e-08		1.49	5.052e-08		1.49	8.544e-08		1.49	5.969e-08		1.49	5.847e-08		1.49	2.399e-08		1.79	1.011e-05		1.491	2.253e-08		1.491	1.986e-08		1.491	1.843e-08		1.491	1.083e-07
	1.49	3.094e-06		-0.011	-1.798e-08		1.489	5.007e-08		1.489	8.403e-08		1.489	5.937e-08		1.489	5.815e-08		1.489	2.333e-08		1.789	1.007e-05		1.49	2.173e-08		1.49	1.952e-08		1.49	1.816e-08		1.49	1.062e-07
	1.489	3.052e-06		-0.012	-1.807e-08		1.488	4.989e-08		1.488	8.258e-08		1.488	5.893e-08		1.488	5.788e-08		1.488	2.29e-08		1.788	1.003e-05		1.489	2.431e-08		1.489	1.896e-08		1.489	1.764e-08		1.489	1.039e-07
	1.488	3.011e-06		-0.013	-1.801e-08		1.487	4.923e-08		1.487	8.127e-08		1.487	5.845e-08		1.487	5.608e-08		1.487	2.238e-08		1.787	9.992e-06		1.488	2.298e-08		1.488	1.885e-08		1.488	1.744e-08		1.488	1.051e-07
	1.487	2.971e-06		-0.014	-1.815e-08		1.486	4.873e-08		1.486	7.983e-08		1.486	5.778e-08		1.486	5.44e-08		1.486	2.18e-08		1.786	9.954e-06		1.487	2.199e-08		1.487	1.836e-08		1.487	1.733e-08		1.487	1.059e-07
	1.486	2.931e-06		-0.015	-1.82e-08		1.485	4.792e-08		1.485	7.81e-08		1.485	5.696e-08		1.485	5.347e-08		1.485	2.115e-08		1.785	9.922e-06		1.486	2.031e-08		1.486	1.79e-08		1.486	1.68e-08		1.486	1.044e-07
	1.485	2.892e-06		-0.016	-1.828e-08		1.484	4.734e-08		1.484	7.698e-08		1.484	5.66e-08		1.484	5.324e-08		1.484	2.03e-08		1.784	9.894e-06		1.485	2.033e-08		1.485	1.759e-08		1.485	1.656e-08		1.485	1.033e-07
	1.484	2.853e-06		-0.017	-1.838e-08		1.483	4.748e-08		1.483	7.602e-08		1.483	5.639e-08		1.483	5.314e-08		1.483	2.039e-08		1.783	9.858e-06		1.484	2.146e-08		1.484	1.705e-08		1.484	1.621e-08		1.484	1.017e-07
	1.483	2.816e-06		-0.018	-1.842e-08		1.482	4.703e-08		1.482	7.46e-08		1.482	5.596e-08		1.482	5.205e-08		1.482	1.995e-08		1.782	9.827e-06		1.483	1.803e-08		1.483	1.678e-08		1.483	1.609e-08		1.483	1.009e-07
	1.482	2.779e-06		-0.019	-1.849e-08		1.481	4.682e-08		1.481	7.338e-08		1.481	5.58e-08		1.481	5.042e-08		1.481	1.936e-08		1.781	9.789e-06		1.482	2.011e-08		1.482	1.657e-08		1.482	1.585e-08		1.482	1.005e-07
	1.481	2.743e-06		-0.02	-1.856e-08		1.48	4.624e-08		1.48	7.23e-08		1.48	5.518e-08		1.48	4.887e-08		1.48	1.857e-08		1.78	9.751e-06		1.481	2.463e-08		1.481	1.61e-08		1.481	1.547e-08		1.481	9.913e-08
	1.48	2.708e-06		-0.021	-1.862e-08		1.479	4.582e-08		1.479	7.113e-08		1.479	5.481e-08		1.479	4.851e-08		1.479	1.81e-08		1.779	9.713e-06		1.48	2.267e-08		1.48	1.598e-08		1.48	1.53e-08		1.48	9.786e-08
	1.479	2.673e-06		-0.022	-1.868e-08		1.478	4.559e-08		1.478	6.976e-08		1.478	5.431e-08		1.478	4.839e-08		1.478	1.783e-08		1.778	9.676e-06		1.479	2.054e-08		1.479	1.548e-08		1.479	1.499e-08		1.479	9.722e-08
	1.478	2.639e-06		-0.023	-1.876e-08		1.477	4.5e-08		1.477	6.876e-08		1.477	5.402e-08		1.477	4.808e-08		1.477	1.739e-08		1.777	9.647e-06		1.478	1.433e-08		1.478	1.51e-08		1.478	1.471e-08		1.478	9.826e-08
	1.477	2.605e-06		-0.024	-1.881e-08		1.476	4.466e-08		1.476	6.781e-08		1.476	5.359e-08		1.476	4.7e-08		1.476	1.704e-08		1.776	9.611e-06		1.477	1.521e-08		1.477	1.489e-08		1.477	1.451e-08		1.477	9.716e-08
	1.476	2.572e-06		-0.025	-1.885e-08		1.475	4.46e-08		1.475	6.707e-08		1.475	5.333e-08		1.475	4.605e-08		1.475	1.687e-08		1.775	9.578e-06		1.476	1.584e-08		1.476	1.444e-08		1.476	1.419e-08		1.476	9.589e-08
	1.475	2.54e-06		-0.026	-1.9e-08		1.474	4.383e-08		1.474	6.59e-08		1.474	5.279e-08		1.474	4.42e-08		1.474	1.628e-08		1.774	9.549e-06		1.475	1.751e-08		1.475	1.424e-08		1.475	1.389e-08		1.475	9.355e-08
	1.474	2.509e-06		-0.027	-1.905e-08		1.473	4.354e-08		1.473	6.468e-08		1.473	5.231e-08		1.473	4.36e-08		1.473	1.582e-08		1.773	9.512e-06		1.474	1.634e-08		1.474	1.41e-08		1.474	1.382e-08		1.474	9.436e-08
	1.473	2.479e-06		-0.028	-1.908e-08		1.472	4.36e-08		1.472	6.381e-08		1.472	5.249e-08		1.472	4.357e-08		1.472	1.585e-08		1.772	9.475e-06		1.473	2.001e-08		1.473	1.358e-08		1.473	1.327e-08		1.473	9.342e-08
	1.472	2.449e-06		-0.029	-1.911e-08		1.471	4.3e-08		1.471	6.274e-08		1.471	5.195e-08		1.471	4.351e-08		1.471	1.524e-08		1.771	9.443e-06		1.472	1.188e-08		1.472	1.332e-08		1.472	1.32e-08		1.472	9.436e-08
	1.471	2.419e-06		-0.03	-1.918e-08		1.47	4.253e-08		1.47	6.169e-08		1.47	5.14e-08		1.47	4.334e-08		1.47	1.47e-08		1.77	9.406e-06		1.471	1.42e-08		1.471	1.308e-08		1.471	1.309e-08		1.471	9.421e-08
	1.47	2.391e-06		-0.031	-1.924e-08		1.469	4.207e-08		1.469	6.052e-08		1.469	5.082e-08		1.469	4.29e-08		1.469	1.409e-08		1.769	9.368e-06		1.47	1.789e-08		1.47	1.26e-08		1.47	1.269e-08		1.47	9.176e-08
	1.469	2.363e-06		-0.032	-1.929e-08		1.468	4.173e-08		1.468	5.948e-08		1.468	5.046e-08		1.468	4.187e-08		1.468	1.358e-08		1.768	9.335e-06		1.469	1.265e-08		1.469	1.259e-08		1.469	1.265e-08		1.469	9.211e-08
	1.468	2.336e-06		-0.033	-1.931e-08		1.467	4.135e-08		1.467	5.856e-08		1.467	5.009e-08		1.467	4.027e-08		1.467	1.324e-08		1.767	9.305e-06		1.468	1.437e-08		1.468	1.203e-08		1.468	1.215e-08		1.468	9.165e-08
	1.467	2.31e-06		-0.034	-1.943e-08		1.466	4.104e-08		1.466	5.773e-08		1.466	4.953e-08		1.466	3.922e-08		1.466	1.28e-08		1.766	9.27e-06		1.467	1.952e-08		1.467	1.185e-08		1.467	1.216e-08		1.467	9.168e-08
	1.466	2.284e-06		-0.035	-1.947e-08		1.465	4.065e-08		1.465	5.708e-08		1.465	4.938e-08		1.465	3.878e-08		1.465	1.262e-08		1.765	9.241e-06		1.466	1.353e-08		1.466	1.165e-08		1.466	1.195e-08		1.466	9.239e-08
	1.465	2.258e-06		-0.036	-1.951e-08		1.464	4.03e-08		1.464	5.595e-08		1.464	4.899e-08		1.464	3.856e-08		1.464	1.208e-08		1.764	9.204e-06		1.465	1.235e-08		1.465	1.123e-08		1.465	1.156e-08		1.465	9.239e-08
	1.464	2.234e-06		-0.037	-1.959e-08		1.463	3.999e-08		1.463	5.505e-08		1.463	4.851e-08		1.463	3.825e-08		1.463	1.185e-08		1.763	9.165e-06		1.464	9.507e-09		1.464	1.118e-08		1.464	1.151e-08		1.464	9.172e-08
	1.463	2.21e-06		-0.038	-1.969e-08		1.462	3.965e-08		1.462	5.422e-08		1.462	4.852e-08		1.462	3.755e-08		1.462	1.159e-08		1.762	9.123e-06		1.463	1.322e-08		1.463	1.074e-08		1.463	1.132e-08		1.463	9.105e-08
	1.462	2.186e-06		-0.039	-1.96e-08		1.461	3.895e-08		1.461	5.321e-08		1.461	4.794e-08		1.461	3.544e-08		1.461	1.086e-08		1.761	9.085e-06		1.462	1.343e-08		1.462	1.038e-08		1.462	1.091e-08		1.462	9.109e-08
	1.461	2.163e-06		-0.04	-1.975e-08		1.46	3.887e-08		1.46	5.263e-08		1.46	4.753e-08		1.46	3.448e-08		1.46	1.056e-08		1.76	9.058e-06		1.461	1.059e-08		1.461	1.038e-08		1.461	1.094e-08		1.461	8.883e-08
	1.46	2.141e-06		-0.041	-1.991e-08		1.459	3.814e-08		1.459	5.154e-08		1.459	4.702e-08		1.459	3.389e-08		1.459	1.017e-08		1.759	9.023e-06		1.46	1.296e-08		1.46	9.832e-09		1.46	1.045e-08		1.46	8.888e-08
	1.459	2.12e-06		-0.042	-1.99e-08		1.458	3.797e-08		1.458	5.069e-08		1.458	4.681e-08		1.458	3.38e-08		1.458	9.926e-09		1.758	8.987e-06		1.459	8.012e-09		1.459	9.753e-09		1.459	1.033e-08		1.459	8.757e-08
	1.458	2.099e-06		-0.043	-2.007e-08		1.457	3.778e-08		1.457	4.985e-08		1.457	4.643e-08		1.457	3.373e-08		1.457	9.497e-09		1.757	8.957e-06		1.458	8.022e-09		1.458	9.517e-09		1.458	1.037e-08		1.458	8.779e-08
	1.457	2.079e-06		-0.044	-2.007e-08		1.456	3.782e-08		1.456	4.937e-08		1.456	4.615e-08		1.456	3.361e-08		1.456	9.23e-09		1.756	8.922e-06		1.457	1.214e-08		1.457	8.976e-09		1.457	9.861e-09		1.457	8.792e-08
	1.456	2.059e-06		-0.045	-2.017e-08		1.455	3.697e-08		1.455	4.876e-08		1.455	4.579e-08		1.455	3.315e-08		1.455	9.112e-09		1.755	8.883e-06		1.456	8.189e-09		1.456	9.025e-09		1.456	9.94e-09		1.456	8.593e-08
	1.455	2.041e-06		-0.046	-2.029e-08		1.454	3.683e-08		1.454	4.787e-08		1.454	4.544e-08		1.454	3.247e-08		1.454	8.654e-09		1.754	8.851e-06		1.455	8.445e-09		1.455	8.858e-09		1.455	9.674e-09		1.455	8.454e-08
	1.454	2.023e-06		-0.047	-2.037e-08		1.453	3.647e-08		1.453	4.727e-08		1.453	4.512e-08		1.453	3.111e-08		1.453	8.357e-09		1.753	8.815e-06		1.454	1.368e-08		1.454	8.366e-09		1.454	9.399e-09		1.454	8.455e-08
	1.453	2.005e-06		-0.048	-2.044e-08		1.452	3.636e-08		1.452	4.649e-08		1.452	4.473e-08		1.452	2.996e-08		1.452	8.031e-09		1.752	8.778e-06		1.453	5.789e-09		1.453	8.179e-09		1.453	9.242e-09		1.453	8.549e-08
	1.452	1.988e-06		-0.049	-2.048e-08		1.451	3.571e-08		1.451	4.575e-08		1.451	4.462e-08		1.451	2.927e-08		1.451	7.767e-09		1.751	8.741e-06		1.452	7.933e-09		1.452	7.904e-09		1.452	8.907e-09		1.452	8.406e-08
	1.451	1.971e-06		-0.05	-2.064e-08		1.45	3.553e-08		1.45	4.491e-08		1.45	4.44e-08		1.45	2.9e-08		1.45	7.312e-09		1.75	8.704e-06		1.451	7.392e-09		1.451	7.825e-09		1.451	8.986e-09		1.451	8.346e-08
	1.45	1.955e-06		-0.051	-2.082e-08		1.449	3.514e-08		1.449	4.433e-08		1.449	4.423e-08		1.449	2.888e-08		1.449	7.461e-09		1.749	8.673e-06		1.45	6.911e-09		1.45	7.57e-09		1.45	8.779e-09		1.45	8.345e-08
	1.449	1.94e-06		-0.052	-2.101e-08		1.448	3.478e-08		1.448	4.379e-08		1.448	4.391e-08		1.448	2.873e-08		1.448	6.778e-09		1.748	8.634e-06		1.449	9.655e-09		1.449	7.206e-09		1.449	8.494e-09		1.449	8.284e-08
	1.448	1.926e-06		-0.053	-2.089e-08		1.447	3.455e-08		1.447	4.299e-08		1.447	4.343e-08		1.447	2.824e-08		1.447	6.603e-09		1.747	8.596e-06		1.448	7.127e-09		1.448	7.097e-09		1.448	8.435e-09		1.448	8.191e-08
	1.447	1.912e-06		-0.054	-2.102e-08		1.446	3.476e-08		1.446	4.292e-08		1.446	4.382e-08		1.446	2.842e-08		1.446	7.039e-09		1.746	8.563e-06		1.447	6.124e-09		1.447	6.724e-09		1.447	8.219e-09		1.447	8.222e-08
	1.446	1.898e-06		-0.055	-2.106e-08		1.445	3.391e-08		1.445	4.177e-08		1.445	4.298e-08		1.445	2.701e-08		1.445	6.009e-09		1.745	8.527e-06		1.446	8.73e-09		1.446	6.537e-09		1.446	7.884e-09		1.446	8.107e-08
	1.445	1.885e-06		-0.056	-2.116e-08		1.444	3.368e-08		1.444	4.11e-08		1.444	4.28e-08		1.444	2.595e-08		1.444	5.812e-09		1.744	8.489e-06		1.445	7.589e-09		1.445	6.36e-09		1.445	7.894e-09		1.445	8.091e-08
	1.444	1.872e-06		-0.057	-2.127e-08		1.443	3.348e-08		1.443	4.065e-08		1.443	4.292e-08		1.443	2.485e-08		1.443	5.726e-09		1.743	8.458e-06		1.444	7.668e-09		1.444	6.104e-09		1.444	7.579e-09		1.444	7.936e-08
	1.443	1.86e-06		-0.058	-2.131e-08		1.442	3.296e-08		1.442	3.979e-08		1.442	4.236e-08		1.442	2.443e-08		1.442	5.085e-09		1.742	8.423e-06		1.443	4.196e-09		1.443	5.947e-09		1.443	7.471e-09		1.443	8.024e-08
	1.442	1.849e-06		-0.059	-2.143e-08		1.441	3.268e-08		1.441	3.924e-08		1.441	4.204e-08		1.441	2.406e-08		1.441	4.881e-09		1.741	8.384e-06		1.442	5.081e-09		1.442	5.829e-09		1.442	7.461e-09		1.442	8.006e-08
	1.441	1.838e-06		-0.06	-2.15e-08		1.44	3.239e-08		1.44	3.868e-08		1.44	4.184e-08		1.44	2.397e-08		1.44	4.596e-09		1.74	8.337e-06		1.441	1.234e-08		1.441	5.376e-09		1.441	7.078e-09		1.441	7.923e-08
	1.44	1.828e-06		-0.061	-2.156e-08		1.439	3.21e-08		1.439	3.822e-08		1.439	4.141e-08		1.439	2.387e-08		1.439	4.312e-09		1.739	8.295e-06		1.44	-1.361e-09		1.44	5.366e-09		1.44	7.127e-09		1.44	7.982e-08
	1.439	1.818e-06		-0.062	-2.165e-08		1.438	3.174e-08		1.438	3.766e-08		1.438	4.091e-08		1.438	2.366e-08		1.438	4.035e-09		1.738	8.262e-06		1.439	5.75e-09		1.439	5.111e-09		1.439	6.94e-09		1.439	7.995e-08
	1.438	1.809e-06		-0.063	-2.174e-08		1.437	3.145e-08		1.437	3.705e-08		1.437	4.097e-08		1.437	2.33e-08		1.437	3.921e-09		1.737	8.231e-06		1.438	5.189e-09		1.438	4.825e-09		1.438	6.665e-09		1.438	7.859e-08
	1.437	1.799e-06		-0.064	-2.175e-08		1.436	3.128e-08		1.436	3.659e-08		1.436	4.086e-08		1.436	2.3e-08		1.436	3.546e-09		1.736	8.197e-06		1.437	5.838e-09		1.437	4.845e-09		1.437	6.655e-09		1.437	7.76e-08
	1.436	1.79e-06		-0.065	-2.189e-08		1.435	3.085e-08		1.435	3.593e-08		1.435	4.054e-08		1.435	2.221e-08		1.435	3.318e-09		1.735	8.163e-06		1.436	2.681e-09		1.436	4.363e-09		1.436	6.35e-09		1.436	7.742e-08
	1.435	1.782e-06		-0.066	-2.203e-08		1.434	3.055e-08		1.434	3.556e-08		1.434	4.063e-08		1.434	2.16e-08		1.434	3.285e-09		1.734	8.122e-06		1.435	4.835e-09		1.435	4.383e-09		1.435	6.36e-09		1.435	7.768e-08
	1.434	1.773e-06		-0.067	-2.21e-08		1.433	3.088e-08		1.433	3.557e-08		1.433	4.103e-08		1.433	2.202e-08		1.433	3.643e-09		1.733	8.087e-06		1.434	9.792e-09		1.434	3.94e-09		1.434	5.878e-09		1.434	7.652e-08
	1.433	1.765e-06		-0.068	-2.208e-08		1.432	2.985e-08		1.432	3.458e-08		1.432	4.009e-08		1.432	2.019e-08		1.432	2.83e-09		1.732	8.044e-06		1.433	-1.174e-09		1.433	3.743e-09		1.433	5.74e-09		1.433	7.578e-08
	1.432	1.758e-06		-0.069	-2.221e-08		1.431	2.964e-08		1.431	3.397e-08		1.431	3.976e-08		1.431	1.983e-08		1.431	2.521e-09		1.731	8.002e-06		1.432	2.219e-09		1.432	3.635e-09		1.432	5.809e-09		1.432	7.693e-08
	1.431	1.751e-06		-0.07	-2.224e-08		1.43	2.946e-08		1.43	3.354e-08		1.43	3.998e-08		1.43	1.933e-08		1.43	2.292e-09		1.73	7.968e-06		1.431	4.353e-09		1.431	3.655e-09		1.431	5.671e-09		1.431	7.546e-08
	1.43	1.745e-06		-0.071	-2.229e-08		1.429	2.908e-08		1.429	3.301e-08		1.429	3.953e-08		1.429	1.922e-08		1.429	1.975e-09		1.729	7.942e-06		1.43	9.796e-10		1.43	3.134e-09		1.43	5.288e-09		1.43	7.541e-08
	1.429	1.739e-06		-0.072	-2.233e-08		1.428	2.876e-08		1.428	3.252e-08		1.428	3.916e-08		1.428	1.906e-08		1.428	1.753e-09		1.728	7.909e-06		1.429	1.383e-09		1.429	3.143e-09		1.429	5.366e-09		1.429	7.583e-08
	1.428	1.734e-06		-0.073	-2.242e-08		1.427	2.846e-08		1.427	3.206e-08		1.427	3.913e-08		1.427	1.882e-08		1.427	1.545e-09		1.727	7.884e-06		1.428	4.353e-09		1.428	2.927e-09		1.428	5.022e-09		1.428	7.409e-08
	1.427	1.728e-06		-0.074	-2.244e-08		1.426	2.816e-08		1.426	3.16e-08		1.426	3.898e-08		1.426	1.839e-08		1.426	1.292e-09		1.726	7.848e-06		1.427	1.344e-09		1.427	2.78e-09		1.427	5.061e-09		1.427	7.359e-08
	1.426	1.723e-06		-0.075	-2.256e-08		1.425	2.798e-08		1.425	3.108e-08		1.425	3.883e-08		1.425	1.767e-08		1.425	1.135e-09		1.725	7.807e-06		1.426	-2.099e-09		1.426	2.632e-09		1.426	4.983e-09		1.426	7.412e-08
	1.425	1.718e-06		-0.076	-2.258e-08		1.424	2.772e-08		1.424	3.083e-08		1.424	3.874e-08		1.424	1.686e-08		1.424	1.017e-09		1.724	7.763e-06		1.425	7.633e-10		1.425	2.317e-09		1.425	4.599e-09		1.425	7.404e-08
	1.424	1.713e-06		-0.077	-2.271e-08		1.423	2.73e-08		1.423	3.031e-08		1.423	3.85e-08		1.423	1.608e-08		1.423	8.766e-10		1.723	7.718e-06		1.424	5.012e-09		1.424	2.307e-09		1.424	4.56e-09		1.424	7.241e-08
	1.423	1.709e-06		-0.078	-2.276e-08		1.422	2.715e-08		1.422	3.005e-08		1.422	3.837e-08		1.422	1.534e-08		1.422	6.413e-10		1.722	7.68e-06		1.423	1.462e-09		1.423	2.081e-09		1.423	4.56e-09		1.423	7.33e-08
	1.422	1.706e-06		-0.079	-2.28e-08		1.421	2.693e-08		1.421	2.982e-08		1.421	3.835e-08		1.421	1.488e-08		1.421	3.034e-10		1.721	7.647e-06		1.422	-2.36e-11		1.422	1.727e-09		1.422	4.216e-09		1.422	7.199e-08
	1.421	1.702e-06		-0.08	-2.283e-08		1.42	2.672e-08		1.42	2.94e-08		1.42	3.836e-08		1.42	1.485e-08		1.42	4.518e-10		1.72	7.614e-06		1.421	2.396e-09		1.421	1.717e-09		1.421	4.235e-09		1.421	7.163e-08
	1.42	1.698e-06		-0.081	-2.285e-08		1.419	2.62e-08		1.419	2.888e-08		1.419	3.781e-08		1.419	1.447e-08		1.419	-2.038e-10		1.719	7.589e-06		1.42	1.875e-09		1.42	1.442e-09		1.42	3.999e-09		1.42	7.055e-08
	1.419	1.695e-06		-0.082	-2.292e-08		1.418	2.592e-08		1.418	2.841e-08		1.418	3.769e-08		1.418	1.431e-08		1.418	-3.137e-10		1.718	7.557e-06		1.419	2.435e-09		1.419	1.412e-09		1.419	4.039e-09		1.419	6.865e-08
	1.418	1.692e-06		-0.083	-2.298e-08		1.417	2.582e-08		1.417	2.815e-08		1.417	3.768e-08		1.417	1.426e-08		1.417	-4.803e-10		1.717	7.518e-06		1.418	-3.84e-09		1.418	1.226e-09		1.418	3.724e-09		1.418	6.904e-08
	1.417	1.689e-06		-0.084	-2.306e-08		1.416	2.519e-08		1.416	2.764e-08		1.416	3.744e-08		1.416	1.422e-08		1.416	-6.012e-10		1.716	7.476e-06		1.417	3.586e-09		1.417	7.928e-10		1.417	3.498e-09		1.417	6.854e-08
	1.416	1.686e-06		-0.085	-2.307e-08		1.415	2.504e-08		1.415	2.729e-08		1.415	3.73e-08		1.415	1.413e-08		1.415	-9.418e-10		1.715	7.427e-06		1.416	1.471e-09		1.416	9.501e-10		1.416	3.655e-09		1.416	6.784e-08
	1.415	1.684e-06		-0.086	-2.308e-08		1.414	2.484e-08		1.414	2.711e-08		1.414	3.709e-08		1.414	1.409e-08		1.414	-1.117e-09		1.714	7.384e-06		1.415	-8.695e-10		1.415	7.239e-10		1.415	3.439e-09		1.415	6.689e-08
	1.414	1.682e-06		-0.087	-2.315e-08		1.413	2.444e-08		1.413	2.634e-08		1.413	3.696e-08		1.413	1.377e-08		1.413	-1.385e-09		1.713	7.348e-06		1.414	4.682e-10		1.414	4.288e-10		1.414	3.193e-09		1.414	6.622e-08
	1.413	1.679e-06		-0.088	-2.32e-08		1.412	2.427e-08		1.412	2.622e-08		1.412	3.682e-08		1.412	1.328e-08		1.412	-1.476e-09		1.712	7.317e-06		1.413	-1.44e-09		1.413	4.19e-10		1.413	3.262e-09		1.413	6.674e-08
	1.412	1.678e-06		-0.089	-2.325e-08		1.411	2.435e-08		1.411	2.593e-08		1.411	3.652e-08		1.411	1.295e-08		1.411	-1.381e-09		1.711	7.294e-06		1.412	-5.728e-09		1.412	1.141e-10		1.412	2.858e-09		1.412	6.43e-08
	1.411	1.676e-06		-0.09	-2.318e-08		1.41	2.38e-08		1.41	2.551e-08		1.41	3.651e-08		1.41	1.19e-08		1.41	-1.72e-09		1.71	7.268e-06		1.411	-1.617e-09		1.411	1.043e-10		1.411	2.947e-09		1.411	6.801e-08
	1.41	1.674e-06		-0.091	-2.333e-08		1.409	2.358e-08		1.409	2.506e-08		1.409	3.633e-08		1.409	1.088e-08		1.409	-1.923e-09		1.709	7.234e-06		1.41	-2.846e-09		1.41	-1.515e-10		1.41	2.799e-09		1.41	6.812e-08
	1.409	1.673e-06		-0.092	-2.344e-08		1.408	2.307e-08		1.408	2.464e-08		1.408	3.594e-08		1.408	1.021e-08		1.408	-2.311e-09		1.708	7.195e-06		1.409	-2.483e-09		1.409	-2.793e-10		1.409	2.612e-09		1.409	6.574e-08
	1.408	1.671e-06		-0.093	-2.341e-08		1.407	2.279e-08		1.407	2.438e-08		1.407	3.589e-08		1.407	9.853e-09		1.407	-2.502e-09		1.707	7.151e-06		1.408	-3.338e-09		1.408	-4.957e-10		1.408	2.553e-09		1.408	6.683e-08
	1.407	1.669e-06		-0.094	-2.353e-08		1.406	2.263e-08		1.406	2.406e-08		1.406	3.593e-08		1.406	9.609e-09		1.406	-2.667e-09		1.706	7.11e-06		1.407	2.518e-10		1.407	-5.449e-10		1.407	2.366e-09		1.407	6.549e-08
	1.406	1.667e-06		-0.095	-2.358e-08		1.405	2.232e-08		1.405	2.386e-08		1.405	3.597e-08		1.405	9.477e-09		1.405	-2.707e-09		1.705	7.068e-06		1.406	-2.994e-09		1.406	-8.203e-10		1.406	2.15e-09		1.406	6.491e-08
	1.405	1.666e-06		-0.096	-2.356e-08		1.404	2.23e-08		1.404	2.36e-08		1.404	3.579e-08		1.404	9.42e-09		1.404	-2.811e-09		1.704	7.029e-06		1.405	3.542e-11		1.405	-9.088e-10		1.405	2.307e-09		1.405	6.539e-08
	1.404	1.665e-06		-0.097	-2.373e-08		1.403	2.187e-08		1.403	2.316e-08		1.403	3.558e-08		1.403	9.367e-09		1.403	-2.934e-09		1.703	7.005e-06		1.404	-6.22e-09		1.404	-1.145e-09		1.404	1.934e-09		1.404	6.507e-08
	1.403	1.664e-06		-0.098	-2.373e-08		1.402	2.165e-08		1.402	2.285e-08		1.402	3.542e-08		1.402	9.333e-09		1.402	-3.294e-09		1.702	6.981e-06		1.403	-5.984e-09		1.403	-1.125e-09		1.403	1.983e-09		1.403	6.543e-08
	1.402	1.663e-06		-0.099	-2.382e-08		1.401	2.141e-08		1.401	2.264e-08		1.401	3.528e-08		1.401	9.305e-09		1.401	-3.298e-09		1.701	6.954e-06		1.402	2.223e-10		1.402	-1.342e-09		1.402	1.825e-09		1.402	6.295e-08
	1.401	1.661e-06		-0.1	-2.384e-08		1.4	2.116e-08		1.4	2.229e-08		1.4	3.516e-08		1.4	9.226e-09		1.4	-3.502e-09		1.7	6.923e-06		1.401	-2.866e-09		1.401	-1.558e-09		1.401	1.648e-09		1.401	6.238e-08
	1.4	1.66e-06		-0.101	-2.387e-08		1.399	2.083e-08		1.399	2.204e-08		1.399	3.481e-08		1.399	9.056e-09		1.399	-3.728e-09		1.699	6.883e-06		1.4	-5.246e-09		1.4	-1.578e-09		1.4	1.639e-09		1.4	6.221e-08
	1.399	1.659e-06		-0.102	-2.405e-08		1.398	2.07e-08		1.398	2.189e-08		1.398	3.5e-08		1.398	8.92e-09		1.398	-3.758e-09		1.698	6.839e-06		1.399	-2.433e-09		1.399	-1.774e-09		1.399	1.639e-09		1.399	6.274e-08
	1.398	1.657e-06		-0.103	-2.432e-08		1.397	2.041e-08		1.397	2.159e-08		1.397	3.468e-08		1.397	8.276e-09		1.397	-4.165e-09		1.697	6.795e-06		1.398	-5.02e-09		1.398	-1.873e-09		1.398	1.186e-09		1.398	6.199e-08
	1.397	1.656e-06		-0.104	-2.415e-08		1.396	2.023e-08		1.396	2.137e-08		1.396	3.45e-08		1.396	7.811e-09		1.396	-4.201e-09		1.696	6.759e-06		1.397	-2.374e-09		1.397	-1.991e-09		1.397	1.294e-09		1.397	6.327e-08
	1.396	1.655e-06		-0.105	-2.422e-08		1.395	2.052e-08		1.395	2.141e-08		1.395	3.507e-08		1.395	8.125e-09		1.395	-3.908e-09		1.695	6.732e-06		1.396	-2.945e-09		1.396	-2.138e-09		1.396	1.029e-09		1.396	6.193e-08
	1.395	1.654e-06		-0.106	-2.423e-08		1.394	2e-08		1.394	2.097e-08		1.394	3.432e-08		1.394	6.701e-09		1.394	-4.434e-09		1.694	6.712e-06		1.395	-4.253e-09		1.395	-2.217e-09		1.395	1.078e-09		1.395	6.236e-08
	1.394	1.653e-06		-0.107	-2.431e-08		1.393	1.962e-08		1.393	2.059e-08		1.393	3.405e-08		1.393	5.875e-09		1.393	-4.613e-09		1.693	6.686e-06		1.394	-6.535e-09		1.394	-2.423e-09		1.394	9.895e-10		1.394	6.036e-08
	1.393	1.652e-06		-0.108	-2.436e-08		1.392	1.947e-08		1.392	2.06e-08		1.392	3.379e-08		1.392	5.525e-09		1.392	-4.743e-09		1.692	6.658e-06		1.393	-5.856e-09		1.393	-2.61e-09		1.393	7.337e-10		1.393	6.017e-08
	1.392	1.65e-06		-0.109	-2.446e-08		1.391	1.932e-08		1.391	2.013e-08		1.391	3.358e-08		1.391	5.055e-09		1.391	-4.979e-09		1.691	6.628e-06		1.392	-5.177e-09		1.392	-2.542e-09		1.392	8.124e-10		1.392	5.935e-08
	1.391	1.649e-06		-0.11	-2.456e-08		1.39	1.895e-08		1.39	2.001e-08		1.39	3.323e-08		1.39	4.733e-09		1.39	-5.263e-09		1.69	6.589e-06		1.391	-1.765e-09		1.391	-2.945e-09		1.391	6.157e-10		1.391	5.947e-08
	1.39	1.648e-06		-0.111	-2.468e-08		1.389	1.859e-08		1.389	1.974e-08		1.389	3.326e-08		1.389	4.559e-09		1.389	-5.241e-09		1.689	6.546e-06		1.39	-5.433e-09		1.39	-2.974e-09		1.39	4.387e-10		1.39	5.932e-08
	1.389	1.646e-06		-0.112	-2.466e-08		1.388	1.839e-08		1.388	1.963e-08		1.388	3.304e-08		1.388	4.485e-09		1.388	-5.663e-09		1.688	6.511e-06		1.389	-6.731e-09		1.389	-3.102e-09		1.389	3.698e-10		1.389	5.888e-08
	1.388	1.645e-06		-0.113	-2.482e-08		1.387	1.806e-08		1.387	1.934e-08		1.387	3.298e-08		1.387	4.403e-09		1.387	-5.878e-09		1.687	6.472e-06		1.388	-4.233e-09		1.388	-3.348e-09		1.388	1.928e-10		1.388	5.907e-08
	1.387	1.643e-06		-0.114	-2.487e-08		1.386	1.814e-08		1.386	1.905e-08		1.386	3.266e-08		1.386	4.251e-09		1.386	-5.849e-09		1.686	6.45e-06		1.387	-9.84e-09		1.387	-3.309e-09		1.387	2.42e-10		1.387	6.155e-08
	1.386	1.642e-06		-0.115	-2.487e-08		1.385	1.789e-08		1.385	1.902e-08		1.385	3.268e-08		1.385	4.266e-09		1.385	-5.802e-09		1.685	6.426e-06		1.386	-7.223e-09		1.386	-3.466e-09		1.386	1.141e-10		1.386	6.075e-08
	1.385	1.64e-06		-0.116	-2.485e-08		1.384	1.75e-08		1.384	1.849e-08		1.384	3.241e-08		1.384	4.121e-09		1.384	-6.147e-09		1.684	6.402e-06		1.385	-3.343e-11		1.385	-3.741e-09		1.385	1.575e-11		1.385	5.849e-08
	1.384	1.639e-06		-0.117	-2.506e-08		1.383	1.72e-08		1.383	1.822e-08		1.383	3.21e-08		1.383	3.698e-09		1.383	-6.373e-09		1.683	6.368e-06		1.384	-5.02e-09		1.384	-3.682e-09		1.384	-4.327e-11		1.384	6.066e-08
	1.383	1.637e-06		-0.118	-2.522e-08		1.382	1.663e-08		1.382	1.745e-08		1.382	3.154e-08		1.382	2.513e-09		1.382	-7.097e-09		1.682	6.337e-06		1.383	-5.03e-09		1.383	-3.909e-09		1.383	-2.203e-10		1.383	5.964e-08
	1.382	1.635e-06		-0.119	-2.528e-08		1.381	1.68e-08		1.381	1.78e-08		1.381	3.161e-08		1.381	3.191e-09		1.381	-6.767e-09		1.681	6.298e-06		1.382	-4.155e-09		1.382	-4.125e-09		1.382	-5.055e-10		1.382	5.821e-08
	1.381	1.633e-06		-0.12	-2.537e-08		1.38	1.677e-08		1.38	1.75e-08		1.38	3.162e-08		1.38	2.857e-09		1.38	-6.864e-09		1.68	6.26e-06		1.381	-1.067e-08		1.381	-4.184e-09		1.381	-3.777e-10		1.381	5.922e-08
	1.38	1.631e-06		-0.121	-2.548e-08		1.379	1.669e-08		1.379	1.727e-08		1.379	3.156e-08		1.379	2.857e-09		1.379	-6.81e-09		1.679	6.228e-06		1.38	-7.42e-09		1.38	-4.381e-09		1.38	-6.236e-10		1.38	5.739e-08
	1.379	1.629e-06		-0.122	-2.553e-08		1.378	1.641e-08		1.378	1.707e-08		1.378	3.161e-08		1.378	2.449e-09		1.378	-7.045e-09		1.678	6.2e-06		1.379	-2.187e-09		1.379	-4.4e-09		1.379	-5.941e-10		1.379	5.81e-08
	1.378	1.627e-06		-0.123	-2.564e-08		1.377	1.612e-08		1.377	1.684e-08		1.377	3.154e-08		1.377	1.887e-09		1.377	-7.274e-09		1.677	6.175e-06		1.378	-8.974e-09		1.378	-4.489e-09		1.378	-7.416e-10		1.378	5.836e-08
	1.377	1.626e-06		-0.124	-2.566e-08		1.376	1.605e-08		1.376	1.67e-08		1.376	3.131e-08		1.376	1.964e-09		1.376	-7.349e-09		1.676	6.155e-06		1.377	-7.164e-09		1.377	-4.804e-09		1.377	-9.285e-10		1.377	5.773e-08
	1.376	1.623e-06		-0.125	-2.575e-08		1.375	1.571e-08		1.375	1.658e-08		1.375	3.116e-08		1.375	9.017e-10		1.375	-7.376e-09		1.675	6.135e-06		1.376	-6.977e-09		1.376	-4.676e-09		1.376	-1.027e-09		1.376	5.656e-08
	1.375	1.621e-06		-0.126	-2.586e-08		1.374	1.57e-08		1.374	1.629e-08		1.374	3.104e-08		1.374	1.922e-10		1.374	-7.645e-09		1.674	6.105e-06		1.375	-9.987e-09		1.375	-4.951e-09		1.375	-1.037e-09		1.375	5.611e-08
	1.374	1.619e-06		-0.127	-2.587e-08		1.373	1.538e-08		1.373	1.618e-08		1.373	3.065e-08		1.373	-6.328e-11		1.373	-7.897e-09		1.673	6.073e-06		1.374	-7.735e-09		1.374	-5.069e-09		1.374	-1.371e-09		1.374	5.534e-08
	1.373	1.616e-06		-0.128	-2.603e-08		1.372	1.534e-08		1.372	1.617e-08		1.372	3.069e-08		1.372	-1.713e-10		1.372	-7.719e-09		1.672	6.041e-06		1.373	-5.423e-09		1.373	-5.03e-09		1.373	-1.332e-09		1.373	5.538e-08
	1.372	1.614e-06		-0.129	-2.616e-08		1.371	1.501e-08		1.371	1.584e-08		1.371	3.054e-08		1.371	-3.233e-10		1.371	-7.923e-09		1.671	6.008e-06		1.372	-9.426e-09		1.372	-5.355e-09		1.372	-1.42e-09		1.372	5.534e-08
	1.371	1.611e-06		-0.13	-2.615e-08		1.37	1.492e-08		1.37	1.559e-08		1.37	3.076e-08		1.37	-3.7e-10		1.37	-8.136e-09		1.67	5.974e-06		1.371	-8.522e-09		1.371	-5.364e-09		1.371	-1.391e-09		1.371	5.424e-08
	1.37	1.609e-06		-0.131	-2.627e-08		1.369	1.505e-08		1.369	1.582e-08		1.369	3.101e-08		1.369	-3.599e-10		1.369	-7.975e-09		1.669	5.951e-06		1.37	-1.054e-08		1.37	-5.482e-09		1.37	-1.509e-09		1.37	5.419e-08
	1.369	1.606e-06		-0.132	-2.626e-08		1.368	1.472e-08		1.368	1.542e-08		1.368	3.071e-08		1.368	-4.725e-10		1.368	-8.439e-09		1.668	5.931e-06		1.369	-7.489e-09		1.369	-5.64e-09		1.369	-1.804e-09		1.369	5.424e-08
	1.368	1.603e-06		-0.133	-2.641e-08		1.367	1.427e-08		1.367	1.51e-08		1.367	3.048e-08		1.367	-5.156e-10		1.367	-8.756e-09		1.667	5.909e-06		1.368	-6.466e-09		1.368	-5.63e-09		1.368	-1.686e-09		1.368	5.488e-08
	1.367	1.6e-06		-0.134	-2.645e-08		1.366	1.43e-08		1.366	1.489e-08		1.366	3.043e-08		1.366	-4.927e-10		1.366	-8.492e-09		1.666	5.885e-06		1.367	-1.057e-08		1.367	-5.699e-09		1.367	-1.883e-09		1.367	5.326e-08
	1.366	1.598e-06		-0.135	-2.645e-08		1.365	1.397e-08		1.365	1.477e-08		1.365	3.018e-08		1.365	-7.115e-10		1.365	-8.624e-09		1.665	5.86e-06		1.366	-5.374e-09		1.366	-6.023e-09		1.366	-1.961e-09		1.366	5.2e-08
	1.365	1.595e-06		-0.136	-2.654e-08		1.364	1.382e-08		1.364	1.446e-08		1.364	2.992e-08		1.364	-9.633e-10		1.364	-8.779e-09		1.664	5.827e-06		1.365	-1.284e-08		1.365	-5.905e-09		1.365	-1.883e-09		1.365	5.438e-08
	1.364	1.591e-06		-0.137	-2.661e-08		1.363	1.347e-08		1.363	1.435e-08		1.363	2.989e-08		1.363	-9.047e-10		1.363	-9.228e-09		1.663	5.787e-06		1.364	-7.646e-09		1.364	-6.181e-09		1.364	-2.217e-09		1.364	5.251e-08
	1.363	1.588e-06		-0.138	-2.666e-08		1.362	1.335e-08		1.362	1.405e-08		1.362	2.969e-08		1.362	-1.481e-09		1.362	-9.31e-09		1.662	5.759e-06		1.363	-1.11e-08		1.363	-6.23e-09		1.363	-2.197e-09		1.363	5.331e-08
	1.362	1.585e-06		-0.139	-2.67e-08		1.361	1.324e-08		1.361	1.38e-08		1.361	2.988e-08		1.361	-1.851e-09		1.361	-9.386e-09		1.661	5.73e-06		1.362	-3.673e-09		1.362	-6.397e-09		1.362	-2.315e-09		1.362	5.319e-08
	1.361	1.582e-06		-0.14	-2.676e-08		1.36	1.297e-08		1.36	1.386e-08		1.36	2.982e-08		1.36	-2.31e-09		1.36	-9.481e-09		1.66	5.706e-06		1.361	-8.472e-09		1.361	-6.564e-09		1.361	-2.561e-09		1.361	5.204e-08
	1.36	1.578e-06		-0.141	-2.665e-08		1.359	1.286e-08		1.359	1.348e-08		1.359	2.966e-08		1.359	-3.259e-09		1.359	-9.553e-09		1.659	5.682e-06		1.36	-7.44e-09		1.36	-6.633e-09		1.36	-2.394e-09		1.36	5.293e-08
	1.359	1.575e-06		-0.142	-2.683e-08		1.358	1.264e-08		1.358	1.332e-08		1.358	2.941e-08		1.358	-3.468e-09		1.358	-9.7e-09		1.658	5.662e-06		1.359	-8.227e-09		1.359	-6.663e-09		1.359	-2.581e-09		1.359	5.389e-08
	1.358	1.571e-06		-0.143	-2.686e-08		1.357	1.242e-08		1.357	1.301e-08		1.357	2.93e-08		1.357	-4.323e-09		1.357	-1e-08		1.657	5.637e-06		1.358	-9.879e-09		1.358	-6.859e-09		1.358	-2.719e-09		1.358	5.249e-08
	1.357	1.567e-06		-0.144	-2.693e-08		1.356	1.228e-08		1.356	1.281e-08		1.356	2.913e-08		1.356	-4.784e-09		1.356	-1.013e-08		1.656	5.608e-06		1.357	-1.179e-08		1.357	-6.987e-09		1.357	-2.905e-09		1.357	5.267e-08
	1.356	1.564e-06		-0.145	-2.703e-08		1.355	1.204e-08		1.355	1.286e-08		1.355	2.913e-08		1.355	-4.856e-09		1.355	-9.945e-09		1.655	5.579e-06		1.356	-1.173e-08		1.356	-7.105e-09		1.356	-2.925e-09		1.356	5.062e-08
	1.355	1.56e-06		-0.146	-2.704e-08		1.354	1.193e-08		1.354	1.274e-08		1.354	2.889e-08		1.354	-5.021e-09		1.354	-1.018e-08		1.654	5.548e-06		1.355	-6.594e-09		1.355	-7.233e-09		1.355	-2.945e-09		1.355	4.991e-08
	1.354	1.556e-06		-0.147	-2.709e-08		1.353	1.197e-08		1.353	1.265e-08		1.353	2.907e-08		1.353	-5.018e-09		1.353	-1.014e-08		1.653	5.519e-06		1.354	-9.849e-09		1.354	-7.194e-09		1.354	-3.053e-09		1.354	4.925e-08
	1.353	1.552e-06		-0.148	-2.71e-08		1.352	1.169e-08		1.352	1.242e-08		1.352	2.917e-08		1.352	-5.235e-09		1.352	-1.066e-08		1.652	5.49e-06		1.353	-1.377e-08		1.353	-7.381e-09		1.353	-3.368e-09		1.353	4.916e-08
	1.352	1.548e-06		-0.149	-2.718e-08		1.351	1.16e-08		1.351	1.227e-08		1.351	2.894e-08		1.351	-5.24e-09		1.351	-1.064e-08		1.651	5.468e-06		1.352	-1.273e-08		1.352	-7.41e-09		1.352	-3.122e-09		1.352	4.884e-08
	1.351	1.544e-06		-0.15	-2.723e-08		1.35	1.142e-08		1.35	1.207e-08		1.35	2.906e-08		1.35	-5.267e-09		1.35	-1.049e-08		1.65	5.447e-06		1.351	-1.253e-08		1.351	-7.528e-09		1.351	-3.437e-09		1.351	4.819e-08
	1.35	1.54e-06		-0.151	-2.722e-08		1.349	1.126e-08		1.349	1.209e-08		1.349	2.906e-08		1.349	-5.305e-09		1.349	-1.077e-08		1.649	5.424e-06		1.35	-1.257e-08		1.35	-7.715e-09		1.35	-3.555e-09		1.35	4.714e-08
	1.349	1.536e-06		-0.152	-2.732e-08		1.348	1.1e-08		1.348	1.194e-08		1.348	2.901e-08		1.348	-5.335e-09		1.348	-1.108e-08		1.648	5.396e-06		1.349	-6.279e-09		1.349	-7.764e-09		1.349	-3.515e-09		1.349	4.643e-08
	1.348	1.532e-06		-0.153	-2.734e-08		1.347	1.096e-08		1.347	1.187e-08		1.347	2.888e-08		1.347	-5.359e-09		1.347	-1.076e-08		1.647	5.371e-06		1.348	-1.287e-08		1.348	-7.892e-09		1.348	-3.8e-09		1.348	4.821e-08
	1.347	1.527e-06		-0.154	-2.752e-08		1.346	1.067e-08		1.346	1.18e-08		1.346	2.869e-08		1.346	-5.491e-09		1.346	-1.113e-08		1.646	5.339e-06		1.347	-1.338e-08		1.347	-7.931e-09		1.347	-3.692e-09		1.347	5.003e-08
	1.346	1.523e-06		-0.155	-2.747e-08		1.345	1.05e-08		1.345	1.166e-08		1.345	2.84e-08		1.345	-5.612e-09		1.345	-1.107e-08		1.645	5.305e-06		1.346	-1.087e-08		1.346	-8.04e-09		1.346	-3.771e-09		1.346	4.888e-08
	1.345	1.518e-06		-0.156	-2.746e-08		1.344	1.077e-08		1.344	1.173e-08		1.344	2.886e-08		1.344	-5.571e-09		1.344	-1.08e-08		1.644	5.278e-06		1.345	-1.299e-08		1.345	-8.197e-09		1.345	-3.899e-09		1.345	4.724e-08
	1.344	1.514e-06		-0.157	-2.752e-08		1.343	1.042e-08		1.343	1.148e-08		1.343	2.854e-08		1.343	-5.75e-09		1.343	-1.114e-08		1.643	5.25e-06		1.344	-1.36e-08		1.344	-8.286e-09		1.344	-3.968e-09		1.344	4.873e-08
	1.343	1.509e-06		-0.158	-2.75e-08		1.342	1.022e-08		1.342	1.129e-08		1.342	2.842e-08		1.342	-6.471e-09		1.342	-1.132e-08		1.642	5.224e-06		1.343	-1.346e-08		1.343	-8.423e-09		1.343	-3.978e-09		1.343	4.701e-08
	1.342	1.505e-06		-0.159	-2.758e-08		1.341	9.957e-09		1.341	1.106e-08		1.341	2.854e-08		1.341	-6.529e-09		1.341	-1.153e-08		1.641	5.199e-06		1.342	-9.564e-09		1.342	-8.581e-09		1.342	-4.243e-09		1.342	4.652e-08
	1.341	1.501e-06		-0.16	-2.769e-08		1.34	9.813e-09		1.34	1.102e-08		1.34	2.85e-08		1.34	-7.257e-09		1.34	-1.171e-08		1.64	5.176e-06		1.341	-1.087e-08		1.341	-8.482e-09		1.341	-4.253e-09		1.341	4.68e-08
	1.34	1.496e-06		-0.161	-2.772e-08		1.339	9.574e-09		1.339	1.084e-08		1.339	2.846e-08		1.339	-7.595e-09		1.339	-1.167e-08		1.639	5.147e-06		1.34	-1.131e-08		1.34	-8.856e-09		1.34	-4.341e-09		1.34	4.618e-08
	1.339	1.492e-06		-0.162	-2.774e-08		1.338	9.177e-09		1.338	1.08e-08		1.338	2.832e-08		1.338	-8.08e-09		1.338	-1.197e-08		1.638	5.11e-06		1.339	-1.327e-08		1.339	-8.738e-09		1.339	-4.322e-09		1.339	4.734e-08
	1.338	1.487e-06		-0.163	-2.772e-08		1.337	9.336e-09		1.337	1.054e-08		1.337	2.817e-08		1.337	-8.981e-09		1.337	-1.203e-08		1.637	5.082e-06		1.338	-9.899e-09		1.338	-8.856e-09		1.338	-4.459e-09		1.338	4.595e-08
	1.337	1.482e-06		-0.164	-2.781e-08		1.336	9.095e-09		1.336	1.072e-08		1.336	2.777e-08		1.336	-8.808e-09		1.336	-1.224e-08		1.636	5.052e-06		1.337	-1.127e-08		1.337	-9.013e-09		1.337	-4.646e-09		1.337	4.565e-08
	1.336	1.478e-06		-0.165	-2.779e-08		1.335	8.77e-09		1.335	1.036e-08		1.335	2.774e-08		1.335	-9.444e-09		1.335	-1.227e-08		1.635	5.018e-06		1.336	-1.398e-08		1.336	-9.053e-09		1.336	-4.646e-09		1.336	4.525e-08
	1.335	1.473e-06		-0.166	-2.785e-08		1.334	8.869e-09		1.334	1.057e-08		1.334	2.805e-08		1.334	-9.439e-09		1.334	-1.22e-08		1.634	4.992e-06		1.335	-9.623e-09		1.335	-9.21e-09		1.335	-4.686e-09		1.335	4.37e-08
	1.334	1.468e-06		-0.167	-2.78e-08		1.333	8.423e-09		1.333	1.031e-08		1.333	2.815e-08		1.333	-9.783e-09		1.333	-1.251e-08		1.633	4.968e-06		1.334	-1.73e-08		1.334	-9.308e-09		1.334	-4.941e-09		1.334	4.399e-08
	1.333	1.463e-06		-0.168	-2.794e-08		1.332	8.405e-09		1.332	1.006e-08		1.332	2.808e-08		1.332	-9.893e-09		1.332	-1.253e-08		1.632	4.939e-06		1.333	-1.218e-08		1.333	-9.318e-09		1.333	-4.853e-09		1.333	4.398e-08
	1.332	1.459e-06		-0.169	-2.802e-08		1.331	7.077e-09		1.331	8.867e-09		1.331	2.694e-08		1.331	-1.019e-08		1.331	-1.395e-08		1.631	4.915e-06		1.332	-1.402e-08		1.332	-9.633e-09		1.332	-5.118e-09		1.332	4.422e-08
	1.331	1.454e-06		-0.17	-2.808e-08		1.33	7.666e-09		1.33	9.427e-09		1.33	2.76e-08		1.33	-1.013e-08		1.33	-1.329e-08		1.63	4.884e-06		1.331	-1.381e-08		1.331	-9.751e-09		1.331	-5.109e-09		1.331	4.343e-08
	1.33	1.449e-06		-0.171	-2.813e-08		1.329	7.776e-09		1.329	9.629e-09		1.329	2.765e-08		1.329	-1.013e-08		1.329	-1.311e-08		1.629	4.85e-06		1.33	-1.471e-08		1.33	-9.702e-09		1.33	-5.227e-09		1.33	4.354e-08
	1.329	1.445e-06		-0.172	-2.817e-08		1.328	7.697e-09		1.328	9.675e-09		1.328	2.772e-08		1.328	-1.013e-08		1.328	-1.301e-08		1.628	4.817e-06		1.329	-1.059e-08		1.329	-9.928e-09		1.329	-5.492e-09		1.329	4.411e-08
	1.328	1.44e-06		-0.173	-2.825e-08		1.327	7.599e-09		1.327	9.501e-09		1.327	2.743e-08		1.327	-1.015e-08		1.327	-1.327e-08		1.627	4.784e-06		1.328	-1.509e-09		1.328	-9.859e-09		1.328	-5.423e-09		1.328	4.34e-08
	1.327	1.435e-06		-0.174	-2.827e-08		1.326	7.453e-09		1.326	9.493e-09		1.326	2.72e-08		1.326	-1.016e-08		1.326	-1.377e-08		1.626	4.751e-06		1.327	-2.112e-08		1.327	-9.987e-09		1.327	-5.394e-09		1.327	4.25e-08
	1.326	1.43e-06		-0.175	-2.833e-08		1.325	7.28e-09		1.325	9.188e-09		1.325	2.726e-08		1.325	-1.018e-08		1.325	-1.333e-08		1.625	4.721e-06		1.326	-1.536e-08		1.326	-1.016e-08		1.326	-5.63e-09		1.326	4.146e-08
	1.325	1.425e-06		-0.176	-2.833e-08		1.324	7.066e-09		1.324	9.121e-09		1.324	2.735e-08		1.324	-1.019e-08		1.324	-1.33e-08		1.624	4.692e-06		1.325	-1.236e-08		1.325	-1.023e-08		1.325	-5.659e-09		1.325	4.077e-08
	1.324	1.42e-06		-0.177	-2.843e-08		1.323	7.027e-09		1.323	8.898e-09		1.323	2.724e-08		1.323	-1.021e-08		1.323	-1.365e-08		1.623	4.662e-06		1.324	-1.5e-08		1.324	-1.04e-08		1.324	-5.866e-09		1.324	4.125e-08
	1.323	1.416e-06		-0.178	-2.846e-08		1.322	6.796e-09		1.322	8.771e-09		1.322	2.725e-08		1.322	-1.026e-08		1.322	-1.384e-08		1.622	4.626e-06		1.323	-1.443e-08		1.323	-1.021e-08		1.323	-5.846e-09		1.323	4.058e-08
	1.322	1.411e-06		-0.179	-2.856e-08		1.321	6.837e-09		1.321	8.963e-09		1.321	2.723e-08		1.321	-1.028e-08		1.321	-1.381e-08		1.621	4.591e-06		1.322	-1.734e-08		1.322	-1.05e-08		1.322	-5.925e-09		1.322	4.185e-08
	1.321	1.406e-06		-0.18	-2.865e-08		1.32	6.565e-09		1.32	8.668e-09		1.32	2.7e-08		1.32	-1.032e-08		1.32	-1.389e-08		1.62	4.553e-06		1.321	-1.467e-08		1.321	-1.073e-08		1.321	-6.112e-09		1.321	4.328e-08
	1.32	1.401e-06		-0.181	-2.87e-08		1.319	6.399e-09		1.319	8.428e-09		1.319	2.688e-08		1.319	-1.055e-08		1.319	-1.397e-08		1.619	4.513e-06		1.32	-1.19e-08		1.32	-1.056e-08		1.32	-5.945e-09		1.32	4.129e-08
	1.319	1.396e-06		-0.182	-2.885e-08		1.318	6.809e-09		1.318	8.971e-09		1.318	2.728e-08		1.318	-1.033e-08		1.318	-1.374e-08		1.618	4.472e-06		1.319	-1.171e-08		1.319	-1.077e-08		1.319	-6.259e-09		1.319	3.988e-08
	1.318	1.391e-06		-0.183	-2.877e-08		1.317	6.211e-09		1.317	8.62e-09		1.317	2.675e-08		1.317	-1.073e-08		1.317	-1.409e-08		1.617	4.431e-06		1.318	-1.596e-08		1.318	-1.095e-08		1.318	-6.348e-09		1.318	4.229e-08
	1.317	1.386e-06		-0.184	-2.893e-08		1.316	5.808e-09		1.316	8.429e-09		1.316	2.626e-08		1.316	-1.098e-08		1.316	-1.432e-08		1.616	4.399e-06		1.317	-9.023e-09		1.317	-1.099e-08		1.317	-6.318e-09		1.317	4.104e-08
	1.316	1.382e-06		-0.185	-2.897e-08		1.315	6.004e-09		1.315	8.292e-09		1.315	2.643e-08		1.315	-1.101e-08		1.315	-1.431e-08		1.615	4.366e-06		1.316	-1.859e-08		1.316	-1.114e-08		1.316	-6.623e-09		1.316	4.008e-08
	1.315	1.377e-06		-0.186	-2.906e-08		1.314	5.592e-09		1.314	8.089e-09		1.314	2.614e-08		1.314	-1.181e-08		1.314	-1.46e-08		1.614	4.33e-06		1.315	-1.784e-08		1.315	-1.108e-08		1.315	-6.486e-09		1.315	3.939e-08
	1.314	1.372e-06		-0.187	-2.911e-08		1.313	5.39e-09		1.313	8.114e-09		1.313	2.608e-08		1.313	-1.184e-08		1.313	-1.471e-08		1.613	4.291e-06		1.314	-1.422e-08		1.314	-1.108e-08		1.314	-6.476e-09		1.314	4.115e-08
	1.313	1.367e-06		-0.188	-2.92e-08		1.312	5.419e-09		1.312	8.028e-09		1.312	2.604e-08		1.312	-1.23e-08		1.312	-1.473e-08		1.612	4.249e-06		1.313	-1.557e-08		1.313	-1.136e-08		1.313	-6.889e-09		1.313	3.989e-08
	1.312	1.362e-06		-0.189	-2.919e-08		1.311	5.128e-09		1.311	7.895e-09		1.311	2.6e-08		1.311	-1.284e-08		1.311	-1.483e-08		1.611	4.208e-06		1.312	-1.523e-08		1.312	-1.131e-08		1.312	-6.791e-09		1.312	3.915e-08
	1.311	1.357e-06		-0.19	-2.941e-08		1.31	4.996e-09		1.31	7.616e-09		1.31	2.572e-08		1.31	-1.337e-08		1.31	-1.489e-08		1.61	4.165e-06		1.311	-1.634e-08		1.311	-1.154e-08		1.311	-6.81e-09		1.311	3.952e-08
	1.31	1.352e-06		-0.191	-2.949e-08		1.309	4.877e-09		1.309	7.67e-09		1.309	2.557e-08		1.309	-1.349e-08		1.309	-1.522e-08		1.609	4.123e-06		1.31	-1.362e-08		1.31	-1.156e-08		1.31	-7.066e-09		1.31	3.849e-08
	1.309	1.347e-06		-0.192	-2.933e-08		1.308	4.833e-09		1.308	7.642e-09		1.308	2.539e-08		1.308	-1.375e-08		1.308	-1.508e-08		1.608	4.082e-06		1.309	-1.691e-08		1.309	-1.159e-08		1.309	-6.997e-09		1.309	3.863e-08
	1.308	1.342e-06		-0.193	-2.955e-08		1.307	4.646e-09		1.307	7.549e-09		1.307	2.504e-08		1.307	-1.422e-08		1.307	-1.507e-08		1.607	4.038e-06		1.308	-1.495e-08		1.308	-1.176e-08		1.308	-7.145e-09		1.308	3.808e-08
	1.307	1.337e-06		-0.194	-2.962e-08		1.306	4.239e-09		1.306	7.422e-09		1.306	2.508e-08		1.306	-1.443e-08		1.306	-1.549e-08		1.606	4.002e-06		1.307	-1.336e-08		1.307	-1.172e-08		1.307	-7.125e-09		1.307	3.725e-08
	1.306	1.332e-06		-0.195	-2.972e-08		1.305	4.15e-09		1.305	7.063e-09		1.305	2.464e-08		1.305	-1.476e-08		1.305	-1.56e-08		1.605	3.958e-06		1.306	-1.963e-08		1.306	-1.186e-08		1.306	-7.312e-09		1.306	3.729e-08
	1.305	1.327e-06		-0.196	-2.982e-08		1.304	4.201e-09		1.304	7.098e-09		1.304	2.472e-08		1.304	-1.482e-08		1.304	-1.528e-08		1.604	3.916e-06		1.305	-1.553e-08		1.305	-1.211e-08		1.305	-7.587e-09		1.305	3.615e-08
	1.304	1.322e-06		-0.197	-2.988e-08		1.303	3.866e-09		1.303	7.051e-09		1.303	2.436e-08		1.303	-1.486e-08		1.303	-1.547e-08		1.603	3.874e-06		1.304	-1.729e-08		1.304	-1.198e-08		1.304	-7.499e-09		1.304	3.692e-08
	1.303	1.317e-06		-0.198	-3.002e-08		1.302	4.022e-09		1.302	7.12e-09		1.302	2.471e-08		1.302	-1.489e-08		1.302	-1.565e-08		1.602	3.827e-06		1.303	-5.03e-09		1.303	-1.226e-08		1.303	-7.568e-09		1.303	3.819e-08
	1.302	1.312e-06		-0.199	-3.005e-08		1.301	3.843e-09		1.301	6.868e-09		1.301	2.413e-08		1.301	-1.497e-08		1.301	-1.558e-08		1.601	3.781e-06		1.302	-2.175e-08		1.302	-1.232e-08		1.302	-7.774e-09		1.302	3.876e-08
	1.301	1.306e-06		-0.2	-3.007e-08		1.3	3.626e-09		1.3	6.867e-09		1.3	2.414e-08		1.3	-1.504e-08		1.3	-1.59e-08		1.6	3.735e-06		1.301	-1.66e-08		1.301	-1.23e-08		1.301	-7.686e-09		1.301	3.708e-08
	1.3	1.301e-06		-0.201	-3.024e-08		1.299	3.542e-09		1.299	6.904e-09		1.299	2.393e-08		1.299	-1.505e-08		1.299	-1.587e-08		1.599	3.694e-06		1.3	-1.512e-08		1.3	-1.26e-08		1.3	-7.961e-09		1.3	3.638e-08
	1.299	1.296e-06		-0.202	-3.021e-08		1.298	3.343e-09		1.298	6.697e-09		1.298	2.354e-08		1.298	-1.507e-08		1.298	-1.594e-08		1.598	3.65e-06		1.299	-1.285e-08		1.299	-1.254e-08		1.299	-8.079e-09		1.299	3.532e-08
	1.298	1.29e-06		-0.203	-3.041e-08		1.297	3.189e-09		1.297	6.628e-09		1.297	2.34e-08		1.297	-1.515e-08		1.297	-1.609e-08		1.597	3.61e-06		1.298	-1.615e-08		1.298	-1.257e-08		1.298	-7.931e-09		1.298	3.455e-08
	1.297	1.285e-06		-0.204	-3.039e-08		1.296	3.342e-09		1.296	6.554e-09		1.296	2.347e-08		1.296	-1.515e-08		1.296	-1.609e-08		1.596	3.561e-06		1.297	-2.223e-08		1.297	-1.283e-08		1.297	-8.187e-09		1.297	3.428e-08
	1.296	1.28e-06		-0.205	-3.019e-08		1.295	2.901e-09		1.295	6.529e-09		1.295	2.308e-08		1.295	-1.522e-08		1.295	-1.619e-08		1.595	3.514e-06		1.296	-1.8e-08		1.296	-1.28e-08		1.296	-8.167e-09		1.296	3.537e-08
	1.295	1.274e-06		-0.206	-3.049e-08		1.294	2.775e-09		1.294	6.307e-09		1.294	2.288e-08		1.294	-1.538e-08		1.294	-1.62e-08		1.594	3.463e-06		1.295	-1.648e-08		1.295	-1.291e-08		1.295	-8.305e-09		1.295	3.448e-08
	1.294	1.269e-06		-0.207	-3.05e-08		1.293	2.982e-09		1.293	6.382e-09		1.293	2.31e-08		1.293	-1.522e-08		1.293	-1.624e-08		1.593	3.417e-06		1.294	-1.675e-08		1.294	-1.301e-08		1.294	-8.463e-09		1.294	3.444e-08
	1.293	1.264e-06		-0.208	-3.055e-08		1.292	2.755e-09		1.292	6.391e-09		1.292	2.281e-08		1.292	-1.536e-08		1.292	-1.613e-08		1.592	3.369e-06		1.293	-1.394e-08		1.293	-1.309e-08		1.293	-8.463e-09		1.293	3.302e-08
	1.292	1.259e-06		-0.209	-3.064e-08		1.291	2.367e-09		1.291	6.086e-09		1.291	2.235e-08		1.291	-1.556e-08		1.291	-1.646e-08		1.591	3.322e-06		1.292	-1.956e-08		1.292	-1.331e-08		1.292	-8.63e-09		1.292	3.397e-08
	1.291	1.253e-06		-0.21	-3.074e-08		1.29	2.089e-09		1.29	5.994e-09		1.29	2.225e-08		1.29	-1.587e-08		1.29	-1.673e-08		1.59	3.275e-06		1.291	-1.634e-08		1.291	-1.32e-08		1.291	-8.649e-09		1.291	3.377e-08
	1.29	1.248e-06		-0.211	-3.075e-08		1.289	2.321e-09		1.289	5.9e-09		1.289	2.207e-08		1.289	-1.578e-08		1.289	-1.642e-08		1.589	3.228e-06		1.29	-1.736e-08		1.29	-1.323e-08		1.29	-8.876e-09		1.29	3.214e-08
	1.289	1.243e-06		-0.212	-3.084e-08		1.288	2.019e-09		1.288	5.875e-09		1.288	2.183e-08		1.288	-1.617e-08		1.288	-1.686e-08		1.588	3.18e-06		1.289	-1.796e-08		1.289	-1.348e-08		1.289	-8.895e-09		1.289	3.369e-08
	1.288	1.237e-06		-0.213	-3.09e-08		1.287	1.656e-09		1.287	5.842e-09		1.287	2.152e-08		1.287	-1.656e-08		1.287	-1.689e-08		1.587	3.13e-06		1.288	-1.544e-08		1.288	-1.347e-08		1.288	-8.826e-09		1.288	3.48e-08
	1.287	1.232e-06		-0.214	-3.092e-08		1.286	1.666e-09		1.286	5.667e-09		1.286	2.16e-08		1.286	-1.674e-08		1.286	-1.693e-08		1.586	3.078e-06		1.287	-1.829e-08		1.287	-1.353e-08		1.287	-8.935e-09		1.287	3.237e-08
	1.286	1.227e-06		-0.215	-3.098e-08		1.285	1.534e-09		1.285	5.483e-09		1.285	2.146e-08		1.285	-1.704e-08		1.285	-1.713e-08		1.585	3.03e-06		1.286	-1.877e-08		1.286	-1.373e-08		1.286	-9.102e-09		1.286	3.135e-08
	1.285	1.221e-06		-0.216	-3.099e-08		1.284	1.155e-09		1.284	5.331e-09		1.284	2.103e-08		1.284	-1.74e-08		1.284	-1.729e-08		1.584	2.98e-06		1.285	-1.871e-08		1.285	-1.375e-08		1.285	-9.151e-09		1.285	3.178e-08
	1.284	1.216e-06		-0.217	-3.111e-08		1.283	1.133e-09		1.283	5.36e-09		1.283	2.105e-08		1.283	-1.735e-08		1.283	-1.718e-08		1.583	2.933e-06		1.284	-1.82e-08		1.284	-1.397e-08		1.284	-9.367e-09		1.284	3.316e-08
	1.283	1.21e-06		-0.218	-3.1e-08		1.282	8.635e-10		1.282	5.163e-09		1.282	2.054e-08		1.282	-1.772e-08		1.282	-1.74e-08		1.582	2.884e-06		1.283	-1.863e-08		1.283	-1.393e-08		1.283	-9.318e-09		1.283	3.008e-08
	1.282	1.205e-06		-0.219	-3.11e-08		1.281	7.316e-10		1.281	5.141e-09		1.281	2.048e-08		1.281	-1.832e-08		1.281	-1.742e-08		1.581	2.835e-06		1.282	-1.348e-08		1.282	-1.396e-08		1.282	-9.328e-09		1.282	3.11e-08
	1.281	1.199e-06		-0.22	-3.113e-08		1.28	2.061e-10		1.28	4.696e-09		1.28	1.969e-08		1.28	-1.886e-08		1.28	-1.816e-08		1.58	2.786e-06		1.281	-1.977e-08		1.281	-1.423e-08		1.281	-9.682e-09		1.281	3.116e-08
	1.28	1.193e-06		-0.221	-3.118e-08		1.279	3.452e-10		1.279	4.723e-09		1.279	1.949e-08		1.279	-1.929e-08		1.279	-1.81e-08		1.579	2.737e-06		1.28	-1.969e-08		1.28	-1.427e-08		1.28	-9.722e-09		1.28	3.201e-08
	1.279	1.188e-06		-0.222	-3.121e-08		1.278	2.921e-10		1.278	4.652e-09		1.278	1.986e-08		1.278	-1.903e-08		1.278	-1.791e-08		1.578	2.685e-06		1.279	-1.799e-08		1.279	-1.428e-08		1.279	-9.741e-09		1.279	3.212e-08
	1.278	1.182e-06		-0.223	-3.124e-08		1.277	1.905e-10		1.277	4.767e-09		1.277	1.944e-08		1.277	-1.948e-08		1.277	-1.8e-08		1.577	2.636e-06		1.278	-2.018e-08		1.278	-1.438e-08		1.278	-9.938e-09		1.278	3.089e-08
	1.277	1.177e-06		-0.224	-3.13e-08		1.276	1.438e-10		1.276	4.683e-09		1.276	1.959e-08		1.276	-1.941e-08		1.276	-1.794e-08		1.576	2.584e-06		1.277	-1.789e-08		1.277	-1.449e-08		1.277	-9.918e-09		1.277	2.933e-08
	1.276	1.171e-06		-0.225	-3.129e-08		1.275	-2.74e-11		1.275	4.47e-09		1.275	1.924e-08		1.275	-1.961e-08		1.275	-1.806e-08		1.575	2.536e-06		1.276	-1.72e-08		1.276	-1.459e-08		1.276	-9.977e-09		1.276	2.993e-08
	1.275	1.166e-06		-0.226	-3.141e-08		1.274	-2.572e-10		1.274	4.232e-09		1.274	1.9e-08		1.274	-1.969e-08		1.274	-1.821e-08		1.574	2.487e-06		1.275	-1.721e-08		1.275	-1.46e-08		1.275	-1.008e-08		1.275	3.068e-08
	1.274	1.16e-06		-0.227	-3.137e-08		1.273	-2.719e-10		1.273	4.252e-09		1.273	1.908e-08		1.273	-1.98e-08		1.273	-1.815e-08		1.573	2.439e-06		1.274	-1.968e-08		1.274	-1.474e-08		1.274	-1.025e-08		1.274	2.984e-08
	1.273	1.155e-06		-0.228	-3.144e-08		1.272	-3.817e-10		1.272	4.207e-09		1.272	1.854e-08		1.272	-1.981e-08		1.272	-1.862e-08		1.572	2.388e-06		1.273	-2.051e-08		1.273	-1.488e-08		1.273	-1.035e-08		1.273	3.019e-08
	1.272	1.149e-06		-0.229	-3.143e-08		1.271	-7.004e-10		1.271	4.097e-09		1.271	1.838e-08		1.271	-1.99e-08		1.271	-1.861e-08		1.571	2.341e-06		1.272	-2.053e-08		1.272	-1.484e-08		1.272	-1.042e-08		1.272	2.863e-08
	1.271	1.144e-06		-0.23	-3.151e-08		1.27	-5.85e-10		1.27	4.231e-09		1.27	1.827e-08		1.27	-1.978e-08		1.27	-1.842e-08		1.57	2.288e-06		1.271	-2.148e-08		1.271	-1.49e-08		1.271	-1.046e-08		1.271	2.849e-08
	1.27	1.139e-06		-0.231	-3.153e-08		1.269	-8.826e-10		1.269	4.086e-09		1.269	1.819e-08		1.269	-1.991e-08		1.269	-1.872e-08		1.569	2.24e-06		1.27	-1.687e-08		1.27	-1.507e-08		1.27	-1.065e-08		1.27	2.905e-08
	1.269	1.133e-06		-0.232	-3.15e-08		1.268	-1.03e-09		1.268	3.884e-09		1.268	1.785e-08		1.268	-1.992e-08		1.268	-1.888e-08		1.568	2.188e-06		1.269	-1.922e-08		1.269	-1.502e-08		1.269	-1.06e-08		1.269	2.79e-08
	1.268	1.128e-06		-0.233	-3.158e-08		1.267	-5.795e-10		1.267	4.29e-09		1.267	1.82e-08		1.267	-1.985e-08		1.267	-1.817e-08		1.567	2.14e-06		1.268	-2.001e-08		1.268	-1.523e-08		1.268	-1.086e-08		1.268	2.731e-08
	1.267	1.122e-06		-0.234	-3.163e-08		1.266	-1.312e-09		1.266	3.831e-09		1.266	1.771e-08		1.266	-1.991e-08		1.266	-1.891e-08		1.566	2.088e-06		1.267	-1.807e-08		1.267	-1.521e-08		1.267	-1.089e-08		1.267	2.751e-08
	1.266	1.117e-06		-0.235	-3.157e-08		1.265	-1.388e-09		1.265	3.647e-09		1.265	1.76e-08		1.265	-1.994e-08		1.265	-1.919e-08		1.565	2.042e-06		1.266	-1.883e-08		1.266	-1.532e-08		1.266	-1.103e-08		1.266	2.621e-08
	1.265	1.112e-06		-0.236	-3.161e-08		1.264	-1.431e-09		1.264	3.581e-09		1.264	1.74e-08		1.264	-1.995e-08		1.264	-1.93e-08		1.564	1.992e-06		1.265	-2.106e-08		1.265	-1.55e-08		1.265	-1.11e-08		1.265	2.648e-08
	1.264	1.106e-06		-0.237	-3.164e-08		1.263	-1.646e-09		1.263	3.483e-09		1.263	1.708e-08		1.263	-1.998e-08		1.263	-1.932e-08		1.563	1.947e-06		1.264	-1.867e-08		1.264	-1.558e-08		1.264	-1.106e-08		1.264	2.679e-08
	1.263	1.101e-06		-0.238	-3.173e-08		1.262	-2.004e-09		1.262	3.331e-09		1.262	1.689e-08		1.262	-2e-08		1.262	-1.948e-08		1.562	1.894e-06		1.263	-1.657e-08		1.263	-1.557e-08		1.263	-1.106e-08		1.263	2.587e-08
	1.262	1.096e-06		-0.239	-3.173e-08		1.261	-2.054e-09		1.261	3.242e-09		1.261	1.677e-08		1.261	-2.003e-08		1.261	-1.948e-08		1.561	1.848e-06		1.262	-2.008e-08		1.262	-1.566e-08		1.262	-1.138e-08		1.262	2.416e-08
	1.261	1.09e-06		-0.24	-3.179e-08		1.26	-2.232e-09		1.26	3.39e-09		1.26	1.644e-08		1.26	-2.015e-08		1.26	-1.96e-08		1.56	1.8e-06		1.261	-2.028e-08		1.261	-1.577e-08		1.261	-1.132e-08		1.261	2.45e-08
	1.26	1.085e-06		-0.241	-3.177e-08		1.259	-2.451e-09		1.259	3.026e-09		1.259	1.646e-08		1.259	-2.02e-08		1.259	-1.971e-08		1.559	1.757e-06		1.26	-1.99e-08		1.26	-1.583e-08		1.26	-1.164e-08		1.26	2.369e-08
	1.259	1.08e-06		-0.242	-3.187e-08		1.258	-2.537e-09		1.258	3.158e-09		1.258	1.642e-08		1.258	-2.033e-08		1.258	-1.986e-08		1.558	1.712e-06		1.259	-2.088e-08		1.259	-1.584e-08		1.259	-1.147e-08		1.259	2.387e-08
	1.258	1.075e-06		-0.243	-3.184e-08		1.257	-2.539e-09		1.257	3.09e-09		1.257	1.634e-08		1.257	-2.026e-08		1.257	-1.98e-08		1.557	1.665e-06		1.258	-1.869e-08		1.258	-1.588e-08		1.258	-1.163e-08		1.258	2.412e-08
	1.257	1.07e-06		-0.244	-3.187e-08		1.256	-2.799e-09		1.256	2.821e-09		1.256	1.595e-08		1.256	-2.05e-08		1.256	-2.005e-08		1.556	1.621e-06		1.257	-2.054e-08		1.257	-1.614e-08		1.257	-1.171e-08		1.257	2.42e-08
	1.256	1.064e-06		-0.245	-3.194e-08		1.255	-2.969e-09		1.255	2.753e-09		1.255	1.561e-08		1.255	-2.095e-08		1.255	-2.01e-08		1.555	1.574e-06		1.256	-2.201e-08		1.256	-1.6e-08		1.256	-1.178e-08		1.256	2.544e-08
	1.255	1.059e-06		-0.246	-3.204e-08		1.254	-3.246e-09		1.254	2.454e-09		1.254	1.524e-08		1.254	-2.126e-08		1.254	-2.049e-08		1.554	1.533e-06		1.255	-1.999e-08		1.255	-1.625e-08		1.255	-1.199e-08		1.255	2.592e-08
	1.254	1.054e-06		-0.247	-3.2e-08		1.253	-3.187e-09		1.253	2.553e-09		1.253	1.522e-08		1.253	-2.164e-08		1.253	-2.025e-08		1.553	1.49e-06		1.254	-1.737e-08		1.254	-1.636e-08		1.254	-1.216e-08		1.254	2.549e-08
	1.253	1.049e-06		-0.248	-3.203e-08		1.252	-3.392e-09		1.252	2.541e-09		1.252	1.518e-08		1.252	-2.151e-08		1.252	-2.029e-08		1.552	1.451e-06		1.253	-2.121e-08		1.253	-1.619e-08		1.253	-1.204e-08		1.253	2.51e-08
	1.252	1.044e-06		-0.249	-3.208e-08		1.251	-3.261e-09		1.251	2.641e-09		1.251	1.495e-08		1.251	-2.144e-08		1.251	-2.033e-08		1.551	1.41e-06		1.252	-2.08e-08		1.252	-1.637e-08		1.252	-1.235e-08		1.252	2.255e-08
	1.251	1.039e-06		-0.25	-3.212e-08		1.25	-3.53e-09		1.25	2.463e-09		1.25	1.453e-08		1.25	-2.188e-08		1.25	-2.045e-08		1.55	1.367e-06		1.251	-2.281e-08		1.251	-1.638e-08		1.251	-1.233e-08		1.251	2.225e-08
	1.25	1.034e-06		-0.251	-3.22e-08		1.249	-3.703e-09		1.249	2.282e-09		1.249	1.462e-08		1.249	-2.246e-08		1.249	-2.055e-08		1.549	1.324e-06		1.25	-2e-08		1.25	-1.659e-08		1.25	-1.227e-08		1.25	2.161e-08
	1.249	1.029e-06		-0.252	-3.231e-08		1.248	-3.895e-09		1.248	2.431e-09		1.248	1.453e-08		1.248	-2.255e-08		1.248	-2.059e-08		1.548	1.284e-06		1.249	-2.057e-08		1.249	-1.675e-08		1.249	-1.264e-08		1.249	2.306e-08
	1.248	1.024e-06		-0.253	-3.228e-08		1.247	-4.044e-09		1.247	2.166e-09		1.247	1.43e-08		1.247	-2.299e-08		1.247	-2.076e-08		1.547	1.251e-06		1.248	-2.084e-08		1.248	-1.672e-08		1.248	-1.259e-08		1.248	2.063e-08
	1.247	1.019e-06		-0.254	-3.233e-08		1.246	-4.015e-09		1.246	2.089e-09		1.246	1.416e-08		1.246	-2.342e-08		1.246	-2.076e-08		1.546	1.212e-06		1.247	-2.095e-08		1.247	-1.674e-08		1.247	-1.262e-08		1.247	2.139e-08
	1.246	1.014e-06		-0.255	-3.234e-08		1.245	-4.145e-09		1.245	1.953e-09		1.245	1.393e-08		1.245	-2.355e-08		1.245	-2.086e-08		1.545	1.173e-06		1.246	-2.153e-08		1.246	-1.695e-08		1.246	-1.271e-08		1.246	2.091e-08
	1.245	1.009e-06		-0.256	-3.268e-08		1.244	-4.137e-09		1.244	1.969e-09		1.244	1.381e-08		1.244	-2.371e-08		1.244	-2.088e-08		1.544	1.134e-06		1.245	-2.086e-08		1.245	-1.693e-08		1.245	-1.282e-08		1.245	2.135e-08
	1.244	1.004e-06		-0.257	-3.261e-08		1.243	-4.299e-09		1.243	1.867e-09		1.243	1.361e-08		1.243	-2.414e-08		1.243	-2.102e-08		1.543	1.1e-06		1.244	-2.148e-08		1.244	-1.705e-08		1.244	-1.311e-08		1.244	2.138e-08
	1.243	9.996e-07		-0.258	-3.264e-08		1.242	-4.504e-09		1.242	1.731e-09		1.242	1.349e-08		1.242	-2.419e-08		1.242	-2.105e-08		1.542	1.066e-06		1.243	-2.018e-08		1.243	-1.7e-08		1.243	-1.297e-08		1.243	2.117e-08
	1.242	9.947e-07		-0.259	-3.263e-08		1.241	-4.154e-09		1.241	1.924e-09		1.241	1.367e-08		1.241	-2.385e-08		1.241	-2.088e-08		1.541	1.031e-06		1.242	-2.172e-08		1.242	-1.715e-08		1.242	-1.313e-08		1.242	1.906e-08
	1.241	9.899e-07		-0.26	-3.264e-08		1.24	-4.673e-09		1.24	1.597e-09		1.24	1.329e-08		1.24	-2.444e-08		1.24	-2.114e-08		1.54	9.969e-07		1.241	-2.208e-08		1.241	-1.727e-08		1.241	-1.328e-08		1.241	1.819e-08
	1.24	9.853e-07		-0.261	-3.268e-08		1.239	-4.81e-09		1.239	1.394e-09		1.239	1.315e-08		1.239	-2.465e-08		1.239	-2.14e-08		1.539	9.662e-07		1.24	-1.879e-08		1.24	-1.728e-08		1.24	-1.328e-08		1.24	1.94e-08
	1.239	9.808e-07		-0.262	-3.292e-08		1.238	-4.758e-09		1.238	1.444e-09		1.238	1.298e-08		1.238	-2.456e-08		1.238	-2.139e-08		1.538	9.311e-07		1.239	-2.275e-08		1.239	-1.735e-08		1.239	-1.34e-08		1.239	1.852e-08
	1.238	9.763e-07		-0.263	-3.292e-08		1.237	-5.031e-09		1.237	1.242e-09		1.237	1.265e-08		1.237	-2.468e-08		1.237	-2.154e-08		1.537	9.009e-07		1.238	-2.197e-08		1.238	-1.746e-08		1.238	-1.359e-08		1.238	1.673e-08
	1.237	9.716e-07		-0.264	-3.291e-08		1.236	-5.07e-09		1.236	1.035e-09		1.236	1.26e-08		1.236	-2.475e-08		1.236	-2.161e-08		1.536	8.692e-07		1.237	-2.127e-08		1.237	-1.749e-08		1.237	-1.352e-08		1.237	1.678e-08
	1.236	9.673e-07		-0.265	-3.307e-08		1.235	-5.203e-09		1.235	1.056e-09		1.235	1.245e-08		1.235	-2.477e-08		1.235	-2.164e-08		1.535	8.418e-07		1.236	-1.895e-08		1.236	-1.759e-08		1.236	-1.377e-08		1.236	1.728e-08
	1.235	9.631e-07		-0.266	-3.313e-08		1.234	-5.209e-09		1.234	9.784e-10		1.234	1.232e-08		1.234	-2.479e-08		1.234	-2.171e-08		1.534	8.109e-07		1.235	-2.449e-08		1.235	-1.772e-08		1.235	-1.366e-08		1.235	1.695e-08
	1.234	9.587e-07		-0.267	-3.318e-08		1.233	-5.506e-09		1.233	8.319e-10		1.233	1.219e-08		1.233	-2.482e-08		1.233	-2.19e-08		1.533	7.842e-07		1.234	-2.019e-08		1.234	-1.761e-08		1.234	-1.376e-08		1.234	1.684e-08
	1.233	9.546e-07		-0.268	-3.322e-08		1.232	-5.425e-09		1.232	7.55e-10		1.232	1.209e-08		1.232	-2.481e-08		1.232	-2.193e-08		1.532	7.589e-07		1.233	-2.215e-08		1.233	-1.787e-08		1.233	-1.397e-08		1.233	1.499e-08
	1.232	9.502e-07		-0.269	-3.304e-08		1.231	-5.65e-09		1.231	6.818e-10		1.231	1.188e-08		1.231	-2.484e-08		1.231	-2.195e-08		1.531	7.304e-07		1.232	-2.062e-08		1.232	-1.781e-08		1.232	-1.389e-08		1.232	1.527e-08
	1.231	9.459e-07		-0.27	-3.332e-08		1.23	-5.75e-09		1.23	4.163e-10		1.23	1.152e-08		1.23	-2.487e-08		1.23	-2.222e-08		1.53	7.059e-07		1.231	-2.342e-08		1.231	-1.785e-08		1.231	-1.406e-08		1.231	1.625e-08
	1.23	9.419e-07		-0.271	-3.342e-08		1.229	-5.956e-09		1.229	3.412e-10		1.229	1.144e-08		1.229	-2.486e-08		1.229	-2.222e-08		1.529	6.795e-07		1.23	-2.219e-08		1.23	-1.807e-08		1.23	-1.427e-08		1.23	1.575e-08
	1.229	9.373e-07		-0.272	-3.342e-08		1.228	-5.899e-09		1.228	2.34e-10		1.228	1.138e-08		1.228	-2.49e-08		1.228	-2.225e-08		1.528	6.575e-07		1.229	-2.441e-08		1.229	-1.838e-08		1.229	-1.465e-08		1.229	1.531e-08
	1.228	9.329e-07		-0.273	-3.357e-08		1.227	-6.013e-09		1.227	7.565e-11		1.227	1.095e-08		1.227	-2.495e-08		1.227	-2.237e-08		1.527	6.329e-07		1.228	-2.388e-08		1.228	-1.836e-08		1.228	-1.454e-08		1.228	1.393e-08
	1.227	9.292e-07		-0.274	-3.369e-08		1.226	-6.274e-09		1.226	-2.14e-11		1.226	1.083e-08		1.226	-2.508e-08		1.226	-2.261e-08		1.526	6.105e-07		1.227	-2.269e-08		1.227	-1.817e-08		1.227	-1.45e-08		1.227	1.414e-08
	1.226	9.251e-07		-0.275	-3.367e-08		1.225	-6.135e-09		1.225	2.255e-11		1.225	1.086e-08		1.225	-2.499e-08		1.225	-2.248e-08		1.525	5.878e-07		1.226	-2.27e-08		1.226	-1.841e-08		1.226	-1.453e-08		1.226	1.514e-08
	1.225	9.215e-07		-0.276	-3.386e-08		1.224	-6.356e-09		1.224	-2.915e-10		1.224	1.067e-08		1.224	-2.513e-08		1.224	-2.267e-08		1.524	5.66e-07		1.225	-2.387e-08		1.225	-1.849e-08		1.225	-1.474e-08		1.225	1.382e-08
	1.224	9.176e-07		-0.277	-3.386e-08		1.223	-6.737e-09		1.223	-6.44e-10		1.223	1.045e-08		1.223	-2.531e-08		1.223	-2.272e-08		1.523	5.517e-07		1.224	-1.999e-08		1.224	-1.843e-08		1.224	-1.469e-08		1.224	1.375e-08
	1.223	9.138e-07		-0.278	-3.382e-08		1.222	-6.516e-09		1.222	-4.938e-10		1.222	1.034e-08		1.222	-2.545e-08		1.222	-2.296e-08		1.522	5.273e-07		1.223	-2.501e-08		1.223	-1.847e-08		1.223	-1.488e-08		1.223	1.322e-08
	1.222	9.099e-07		-0.279	-3.393e-08		1.221	-6.787e-09		1.221	-7.282e-10		1.221	1.007e-08		1.221	-2.572e-08		1.221	-2.32e-08		1.521	5.107e-07		1.222	-1.986e-08		1.222	-1.865e-08		1.222	-1.503e-08		1.222	1.257e-08
	1.221	9.063e-07		-0.28	-3.411e-08		1.22	-6.799e-09		1.22	-8.564e-10		1.22	9.725e-09		1.22	-2.591e-08		1.22	-2.305e-08		1.52	4.908e-07		1.221	-2.152e-08		1.221	-1.865e-08		1.221	-1.499e-08		1.221	1.218e-08
	1.22	9.029e-07		-0.281	-3.411e-08		1.219	-6.765e-09		1.219	-7.575e-10		1.219	9.719e-09		1.219	-2.583e-08		1.219	-2.306e-08		1.519	4.709e-07		1.22	-2.583e-08		1.22	-1.874e-08		1.22	-1.515e-08		1.22	1.4e-08
	1.219	8.995e-07		-0.282	-3.429e-08		1.218	-7.061e-09		1.218	-1.074e-09		1.218	9.507e-09		1.218	-2.679e-08		1.218	-2.338e-08		1.518	4.606e-07		1.219	-2.326e-08		1.219	-1.882e-08		1.219	-1.507e-08		1.219	1.408e-08
	1.218	8.961e-07		-0.283	-3.43e-08		1.217	-7.066e-09		1.217	-1.128e-09		1.217	9.235e-09		1.217	-2.685e-08		1.217	-2.353e-08		1.517	4.443e-07		1.218	-2.106e-08		1.218	-1.88e-08		1.218	-1.521e-08		1.218	1.263e-08
	1.217	8.928e-07		-0.284	-3.431e-08		1.216	-6.853e-09		1.216	-9.58e-10		1.216	9.414e-09		1.216	-2.622e-08		1.216	-2.318e-08		1.516	4.226e-07		1.217	-2.403e-08		1.217	-1.902e-08		1.217	-1.546e-08		1.217	1.112e-08
	1.216	8.895e-07		-0.285	-3.429e-08		1.215	-7.185e-09		1.215	-1.291e-09		1.215	9.052e-09		1.215	-2.688e-08		1.215	-2.336e-08		1.515	4.125e-07		1.216	-2.302e-08		1.216	-1.897e-08		1.216	-1.542e-08		1.216	1.126e-08
	1.215	8.861e-07		-0.286	-3.439e-08		1.214	-7.236e-09		1.214	-1.564e-09		1.214	8.933e-09		1.214	-2.781e-08		1.214	-2.35e-08		1.514	3.967e-07		1.215	-2.368e-08		1.215	-1.896e-08		1.215	-1.551e-08		1.215	1.06e-08
	1.214	8.831e-07		-0.287	-3.445e-08		1.213	-7.419e-09		1.213	-1.532e-09		1.213	8.783e-09		1.213	-2.794e-08		1.213	-2.4e-08		1.513	3.799e-07		1.214	-2.204e-08		1.214	-1.913e-08		1.214	-1.573e-08		1.214	9.861e-09
	1.213	8.8e-07		-0.288	-3.453e-08		1.212	-7.232e-09		1.212	-1.694e-09		1.212	8.652e-09		1.212	-2.801e-08		1.212	-2.394e-08		1.512	3.669e-07		1.213	-2.558e-08		1.213	-1.909e-08		1.213	-1.558e-08		1.213	8.996e-09
	1.212	8.769e-07		-0.289	-3.465e-08		1.211	-7.606e-09		1.211	-1.931e-09		1.211	8.291e-09		1.211	-2.825e-08		1.211	-2.397e-08		1.511	3.554e-07		1.212	-2.422e-08		1.212	-1.93e-08		1.212	-1.583e-08		1.212	9.91e-09
	1.211	8.742e-07		-0.29	-3.463e-08		1.21	-7.594e-09		1.21	-2.039e-09		1.21	8.096e-09		1.21	-2.894e-08		1.21	-2.417e-08		1.51	3.376e-07		1.211	-2.329e-08		1.211	-1.916e-08		1.211	-1.578e-08		1.211	9.596e-09
	1.21	8.713e-07		-0.291	-3.464e-08		1.209	-7.805e-09		1.209	-2.07e-09		1.209	7.861e-09		1.209	-2.912e-08		1.209	-2.419e-08		1.509	3.225e-07		1.21	-2.338e-08		1.21	-1.931e-08		1.21	-1.588e-08		1.21	9.615e-09
	1.209	8.684e-07		-0.292	-3.465e-08		1.208	-7.73e-09		1.208	-2.248e-09		1.208	7.761e-09		1.208	-2.933e-08		1.208	-2.445e-08		1.508	3.154e-07		1.209	-2.088e-08		1.209	-1.94e-08		1.209	-1.612e-08		1.209	8.769e-09
	1.208	8.657e-07		-0.293	-3.478e-08		1.207	-7.976e-09		1.207	-2.366e-09		1.207	7.58e-09		1.207	-2.942e-08		1.207	-2.473e-08		1.507	3.049e-07		1.208	-2.568e-08		1.208	-1.948e-08		1.208	-1.603e-08		1.208	8.592e-09
	1.207	8.631e-07		-0.294	-3.479e-08		1.206	-7.765e-09		1.206	-2.32e-09		1.206	7.389e-09		1.206	-2.94e-08		1.206	-2.458e-08		1.506	2.897e-07		1.207	-2.359e-08		1.207	-1.945e-08		1.207	-1.619e-08		1.207	8.032e-09
	1.206	8.607e-07		-0.295	-3.473e-08		1.205	-8.016e-09		1.205	-2.658e-09		1.205	7.122e-09		1.205	-2.955e-08		1.205	-2.472e-08		1.505	2.77e-07		1.206	-2.358e-08		1.206	-1.953e-08		1.206	-1.639e-08		1.206	7.874e-09
	1.205	8.582e-07		-0.296	-3.484e-08		1.204	-8.056e-09		1.204	-2.894e-09		1.204	6.946e-09		1.204	-2.963e-08		1.204	-2.473e-08		1.504	2.693e-07		1.205	-2.408e-08		1.205	-1.952e-08		1.205	-1.632e-08		1.205	8.042e-09
	1.204	8.56e-07		-0.297	-3.494e-08		1.203	-8.254e-09		1.203	-3.312e-09		1.203	6.582e-09		1.203	-2.965e-08		1.203	-2.51e-08		1.503	2.641e-07		1.204	-2.363e-08		1.204	-1.974e-08		1.204	-1.653e-08		1.204	7.884e-09
	1.203	8.535e-07		-0.298	-3.487e-08		1.202	-8.3e-09		1.202	-3.264e-09		1.202	6.296e-09		1.202	-2.967e-08		1.202	-2.51e-08		1.502	2.556e-07		1.203	-2.659e-08		1.203	-1.974e-08		1.203	-1.655e-08		1.203	7.137e-09
	1.202	8.512e-07		-0.299	-3.495e-08		1.201	-8.254e-09		1.201	-3.253e-09		1.201	6.311e-09		1.201	-2.967e-08		1.201	-2.517e-08		1.501	2.424e-07		1.202	-2.181e-08		1.202	-1.977e-08		1.202	-1.658e-08		1.202	7.215e-09
	1.201	8.493e-07		-0.3	-3.497e-08		1.2	-8.327e-09		1.2	-3.346e-09		1.2	6.247e-09		1.2	-2.968e-08		1.2	-2.508e-08		1.5	2.3e-07		1.201	-2.27e-08		1.201	-1.989e-08		1.201	-1.671e-08		1.201	6.429e-09
	1.2	8.471e-07		-0.301	-3.503e-08		1.199	-8.384e-09		1.199	-3.585e-09		1.199	5.75e-09		1.199	-2.969e-08		1.199	-2.535e-08		1.499	2.223e-07		1.2	-2.134e-08		1.2	-1.989e-08		1.2	-1.672e-08		1.2	5.956e-09
	1.199	8.451e-07		-0.302	-3.509e-08		1.198	-8.382e-09		1.198	-3.761e-09		1.198	5.386e-09		1.198	-2.97e-08		1.198	-2.546e-08		1.498	2.177e-07		1.199	-1.729e-08		1.199	-1.987e-08		1.199	-1.682e-08		1.199	4.757e-09
	1.198	8.434e-07		-0.303	-3.512e-08		1.197	-8.513e-09		1.197	-3.81e-09		1.197	5.371e-09		1.197	-2.972e-08		1.197	-2.556e-08		1.497	2.125e-07		1.198	-2.899e-08		1.198	-1.991e-08		1.198	-1.694e-08		1.198	4.579e-09
	1.197	8.414e-07		-0.304	-3.513e-08		1.196	-8.499e-09		1.196	-4.12e-09		1.196	4.84e-09		1.196	-2.973e-08		1.196	-2.57e-08		1.496	2.034e-07		1.197	-2.683e-08		1.197	-1.999e-08		1.197	-1.694e-08		1.197	4.422e-09
	1.196	8.395e-07		-0.305	-3.52e-08		1.195	-8.792e-09		1.195	-4.345e-09		1.195	4.696e-09		1.195	-2.974e-08		1.195	-2.588e-08		1.495	1.921e-07		1.196	-2.612e-08		1.196	-2.016e-08		1.196	-1.713e-08		1.196	3.734e-09
	1.195	8.378e-07		-0.306	-3.522e-08		1.194	-8.739e-09		1.194	-4.435e-09		1.194	4.389e-09		1.194	-2.979e-08		1.194	-2.586e-08		1.494	1.831e-07		1.195	-2.347e-08		1.195	-2.012e-08		1.195	-1.705e-08		1.195	3.153e-09
	1.194	8.362e-07		-0.307	-3.534e-08		1.193	-8.651e-09		1.193	-4.505e-09		1.193	4.292e-09		1.193	-2.979e-08		1.193	-2.599e-08		1.493	1.759e-07		1.194	-2.55e-08		1.194	-2.014e-08		1.194	-1.716e-08		1.194	3.694e-09
	1.193	8.346e-07		-0.308	-3.547e-08		1.192	-9.016e-09		1.192	-4.806e-09		1.192	3.938e-09		1.192	-2.99e-08		1.192	-2.614e-08		1.492	1.722e-07		1.193	-2.619e-08		1.193	-2.024e-08		1.193	-1.732e-08		1.193	3.173e-09
	1.192	8.332e-07		-0.309	-3.53e-08		1.191	-8.867e-09		1.191	-4.997e-09		1.191	3.712e-09		1.191	-3.007e-08		1.191	-2.636e-08		1.491	1.695e-07		1.192	-2.272e-08		1.192	-2.022e-08		1.192	-1.727e-08		1.192	3.478e-09
	1.191	8.316e-07		-0.31	-3.535e-08		1.19	-8.392e-09		1.19	-4.63e-09		1.19	3.958e-09		1.19	-2.985e-08		1.19	-2.58e-08		1.49	1.663e-07		1.191	-2.488e-08		1.191	-2.04e-08		1.191	-1.736e-08		1.191	3.242e-09
	1.19	8.302e-07		-0.311	-3.534e-08		1.189	-9.105e-09		1.189	-5.359e-09		1.189	3.342e-09		1.189	-3.009e-08		1.189	-2.634e-08		1.489	1.623e-07		1.19	-1.997e-08		1.19	-2.043e-08		1.19	-1.758e-08		1.19	3.842e-09
	1.189	8.289e-07		-0.312	-3.541e-08		1.188	-9.106e-09		1.188	-5.522e-09		1.188	3.038e-09		1.188	-3.043e-08		1.188	-2.663e-08		1.488	1.557e-07		1.189	-2.338e-08		1.189	-2.038e-08		1.189	-1.74e-08		1.189	2.829e-09
	1.188	8.276e-07		-0.313	-3.538e-08		1.187	-9.076e-09		1.187	-5.524e-09		1.187	2.906e-09		1.187	-3.045e-08		1.187	-2.653e-08		1.487	1.481e-07		1.188	-2.62e-08		1.188	-2.049e-08		1.188	-1.763e-08		1.188	2.888e-09
	1.187	8.264e-07		-0.314	-3.545e-08		1.186	-9.276e-09		1.186	-5.797e-09		1.186	2.4e-09		1.186	-3.104e-08		1.186	-2.668e-08		1.486	1.398e-07		1.187	-2.594e-08		1.187	-2.056e-08		1.187	-1.768e-08		1.187	2.239e-09
	1.186	8.251e-07		-0.315	-3.548e-08		1.185	-9.3e-09		1.185	-6.005e-09		1.185	2.295e-09		1.185	-3.095e-08		1.185	-2.697e-08		1.485	1.332e-07		1.186	-2.205e-08		1.186	-2.062e-08		1.186	-1.775e-08		1.186	1.944e-09
	1.185	8.24e-07		-0.316	-3.548e-08		1.184	-9.195e-09		1.184	-6.231e-09		1.184	2.048e-09		1.184	-3.16e-08		1.184	-2.705e-08		1.484	1.285e-07		1.185	-2.621e-08		1.185	-2.076e-08		1.185	-1.794e-08		1.185	8.714e-10
	1.184	8.23e-07		-0.317	-3.547e-08		1.183	-9.245e-09		1.183	-6.427e-09		1.183	1.687e-09		1.183	-3.201e-08		1.183	-2.708e-08		1.483	1.258e-07		1.184	-2.484e-08		1.184	-2.063e-08		1.184	-1.782e-08		1.184	7.829e-10
	1.183	8.218e-07		-0.318	-3.554e-08		1.182	-9.387e-09		1.182	-6.436e-09		1.182	1.493e-09		1.182	-3.232e-08		1.182	-2.723e-08		1.482	1.235e-07		1.183	-2.519e-08		1.183	-2.072e-08		1.183	-1.789e-08		1.183	2.558e-11
	1.182	8.21e-07		-0.319	-3.555e-08		1.181	-9.452e-09		1.181	-6.628e-09		1.181	1.236e-09		1.181	-3.263e-08		1.181	-2.746e-08		1.481	1.216e-07		1.182	-2.758e-08		1.182	-2.082e-08		1.182	-1.822e-08		1.182	7.141e-10
	1.181	8.199e-07		-0.32	-3.556e-08		1.18	-9.439e-09		1.18	-6.678e-09		1.18	8.446e-10		1.18	-3.266e-08		1.18	-2.729e-08		1.48	1.193e-07		1.181	-2.243e-08		1.181	-2.086e-08		1.181	-1.805e-08		1.181	-3.285e-10
	1.18	8.191e-07		-0.321	-3.554e-08		1.179	-9.807e-09		1.179	-6.915e-09		1.179	5.241e-10		1.179	-3.336e-08		1.179	-2.777e-08		1.479	1.168e-07		1.18	-2.638e-08		1.18	-2.086e-08		1.18	-1.824e-08		1.18	-1.745e-09
	1.179	8.183e-07		-0.322	-3.558e-08		1.178	-9.792e-09		1.178	-7.244e-09		1.178	4.709e-11		1.178	-3.378e-08		1.178	-2.782e-08		1.478	1.136e-07		1.179	-2.483e-08		1.179	-2.089e-08		1.179	-1.815e-08		1.179	-1.666e-09
	1.178	8.175e-07		-0.323	-3.566e-08		1.177	-1.017e-08		1.177	-7.67e-09		1.177	-4.794e-10		1.177	-3.432e-08		1.177	-2.835e-08		1.477	1.094e-07		1.178	-2.418e-08		1.178	-2.093e-08		1.178	-1.84e-08		1.178	-2.689e-09
	1.177	8.166e-07		-0.324	-3.565e-08		1.176	-9.943e-09		1.176	-7.522e-09		1.176	-3.97e-10		1.176	-3.395e-08		1.176	-2.809e-08		1.476	1.046e-07		1.177	-2.512e-08		1.177	-2.11e-08		1.177	-1.844e-08		1.177	-2.984e-09
	1.176	8.159e-07		-0.325	-3.574e-08		1.175	-1.005e-08		1.175	-7.637e-09		1.175	-7.54e-10		1.175	-3.423e-08		1.175	-2.82e-08		1.475	9.899e-08		1.176	-2.784e-08		1.176	-2.1e-08		1.176	-1.847e-08		1.176	-3.21e-09
	1.175	8.15e-07		-0.326	-3.573e-08		1.174	-9.79e-09		1.174	-7.911e-09		1.174	-8.007e-10		1.174	-3.412e-08		1.174	-2.818e-08		1.474	9.382e-08		1.175	-2.322e-08		1.175	-2.112e-08		1.175	-1.861e-08		1.175	-2.925e-09
	1.174	8.145e-07		-0.327	-3.573e-08		1.173	-9.999e-09		1.173	-7.938e-09		1.173	-1.062e-09		1.173	-3.431e-08		1.173	-2.842e-08		1.473	8.879e-08		1.174	-2.392e-08		1.174	-2.116e-08		1.174	-1.869e-08		1.174	-2.64e-09
	1.173	8.137e-07		-0.328	-3.578e-08		1.172	-1.003e-08		1.172	-8.159e-09		1.172	-1.281e-09		1.172	-3.446e-08		1.172	-2.852e-08		1.472	8.496e-08		1.173	-2.586e-08		1.173	-2.116e-08		1.173	-1.85e-08		1.173	-3.171e-09
	1.172	8.132e-07		-0.329	-3.582e-08		1.171	-1.016e-08		1.171	-8.355e-09		1.171	-1.556e-09		1.171	-3.45e-08		1.171	-2.86e-08		1.471	8.185e-08		1.172	-2.493e-08		1.172	-2.128e-08		1.172	-1.873e-08		1.172	-2.945e-09
	1.171	8.126e-07		-0.33	-3.582e-08		1.17	-1.012e-08		1.17	-8.655e-09		1.17	-1.759e-09		1.17	-3.452e-08		1.17	-2.874e-08		1.47	7.925e-08		1.171	-2.444e-08		1.171	-2.123e-08		1.171	-1.868e-08		1.171	-3.141e-09
	1.17	8.12e-07		-0.331	-3.591e-08		1.169	-1.014e-08		1.169	-8.957e-09		1.169	-2.021e-09		1.169	-3.459e-08		1.169	-2.879e-08		1.469	7.703e-08		1.17	-2.711e-08		1.17	-2.123e-08		1.17	-1.878e-08		1.17	-3.653e-09
	1.169	8.115e-07		-0.332	-3.591e-08		1.168	-1.019e-08		1.168	-8.826e-09		1.168	-2.133e-09		1.168	-3.457e-08		1.168	-2.884e-08		1.468	7.562e-08		1.169	-2.544e-08		1.169	-2.137e-08		1.169	-1.899e-08		1.169	-4.489e-09
	1.168	8.11e-07		-0.333	-3.599e-08		1.167	-1.019e-08		1.167	-9.26e-09		1.167	-2.365e-09		1.167	-3.459e-08		1.167	-2.901e-08		1.467	7.424e-08		1.168	-2.75e-08		1.168	-2.127e-08		1.168	-1.886e-08		1.168	-3.987e-09
	1.167	8.105e-07		-0.334	-3.599e-08		1.166	-1.035e-08		1.166	-9.461e-09		1.166	-2.838e-09		1.166	-3.467e-08		1.166	-2.917e-08		1.466	7.342e-08		1.167	6.684e-09		1.167	-2.133e-08		1.167	-1.892e-08		1.167	-5.64e-09
	1.166	8.1e-07		-0.335	-3.606e-08		1.165	-1.026e-08		1.165	-9.43e-09		1.165	-2.787e-09		1.165	-3.462e-08		1.165	-2.909e-08		1.465	7.243e-08		1.166	-4.76e-08		1.166	-2.139e-08		1.166	-1.906e-08		1.166	-5.423e-09
	1.165	8.094e-07		-0.336	-3.607e-08		1.164	-1.012e-08		1.164	-9.655e-09		1.164	-3.175e-09		1.164	-3.464e-08		1.164	-2.907e-08		1.464	7.11e-08		1.165	-3.221e-08		1.165	-2.148e-08		1.165	-1.908e-08		1.165	-5.227e-09
	1.164	8.091e-07		-0.337	-3.606e-08		1.163	-1.034e-08		1.163	-1.015e-08		1.163	-3.547e-09		1.163	-3.477e-08		1.163	-2.955e-08		1.463	6.991e-08		1.164	-2.538e-08		1.164	-2.153e-08		1.164	-1.925e-08		1.164	-6.033e-09
	1.163	8.087e-07		-0.338	-3.614e-08		1.162	-1.047e-08		1.162	-1.029e-08		1.162	-4.009e-09		1.162	-3.493e-08		1.162	-2.945e-08		1.462	6.842e-08		1.163	-2.7e-08		1.163	-2.151e-08		1.163	-1.915e-08		1.163	-6.368e-09
	1.162	8.082e-07		-0.339	-3.625e-08		1.161	-1.041e-08		1.161	-1.049e-08		1.161	-4.302e-09		1.161	-3.496e-08		1.161	-2.951e-08		1.461	6.646e-08		1.162	-2.617e-08		1.162	-2.153e-08		1.162	-1.927e-08		1.162	-5.6e-09
	1.161	8.079e-07		-0.34	-3.614e-08		1.16	-1.039e-08		1.16	-1.073e-08		1.16	-4.74e-09		1.16	-3.508e-08		1.16	-2.975e-08		1.46	6.489e-08		1.161	-2.43e-08		1.161	-2.173e-08		1.161	-1.938e-08		1.161	-7.223e-09
	1.16	8.076e-07		-0.341	-3.624e-08		1.159	-1.065e-08		1.159	-1.092e-08		1.159	-5.169e-09		1.159	-3.537e-08		1.159	-2.992e-08		1.459	6.218e-08		1.16	-2.333e-08		1.16	-2.15e-08		1.16	-1.937e-08		1.16	-6.781e-09
	1.159	8.071e-07		-0.342	-3.619e-08		1.158	-1.046e-08		1.158	-1.097e-08		1.158	-5.251e-09		1.158	-3.535e-08		1.158	-2.981e-08		1.458	5.965e-08		1.159	-2.815e-08		1.159	-2.166e-08		1.159	-1.942e-08		1.159	-7.213e-09
	1.158	8.068e-07		-0.343	-3.631e-08		1.157	-1.06e-08		1.157	-1.119e-08		1.157	-5.616e-09		1.157	-3.564e-08		1.157	-3.016e-08		1.457	5.735e-08		1.158	-2.627e-08		1.158	-2.175e-08		1.158	-1.96e-08		1.158	-8.236e-09
	1.157	8.062e-07		-0.344	-3.627e-08		1.156	-1.063e-08		1.156	-1.134e-08		1.156	-5.808e-09		1.156	-3.622e-08		1.156	-3.041e-08		1.456	5.418e-08		1.157	-2.09e-08		1.157	-2.165e-08		1.157	-1.946e-08		1.157	-8.167e-09
	1.156	8.059e-07		-0.345	-3.642e-08		1.155	-1.058e-08		1.155	-1.139e-08		1.155	-6.004e-09		1.155	-3.587e-08		1.155	-3.008e-08		1.455	5.147e-08		1.156	-2.782e-08		1.156	-2.18e-08		1.156	-1.967e-08		1.156	-9.269e-09
	1.155	8.056e-07		-0.346	-3.625e-08		1.154	-1.064e-08		1.154	-1.169e-08		1.154	-6.502e-09		1.154	-3.658e-08		1.154	-3.036e-08		1.454	4.883e-08		1.155	-2.496e-08		1.155	-2.177e-08		1.155	-1.958e-08		1.155	-8.856e-09
	1.154	8.051e-07		-0.347	-3.644e-08		1.153	-1.076e-08		1.153	-1.182e-08		1.153	-6.588e-09		1.153	-3.656e-08		1.153	-3.054e-08		1.453	4.568e-08		1.154	-2.976e-08		1.154	-2.167e-08		1.154	-1.958e-08		1.154	-7.44e-09
	1.153	8.049e-07		-0.348	-3.648e-08		1.152	-1.089e-08		1.152	-1.224e-08		1.152	-7.127e-09		1.152	-3.774e-08		1.152	-3.095e-08		1.452	4.351e-08		1.153	-2.379e-08		1.153	-2.197e-08		1.153	-1.982e-08		1.153	-8.492e-09
	1.152	8.044e-07		-0.349	-3.652e-08		1.151	-1.088e-08		1.151	-1.226e-08		1.151	-7.452e-09		1.151	-3.779e-08		1.151	-3.116e-08		1.451	4.019e-08		1.152	-2.651e-08		1.152	-2.192e-08		1.152	-1.982e-08		1.152	-8.974e-09
	1.151	8.04e-07		-0.35	-3.652e-08		1.15	-1.082e-08		1.15	-1.235e-08		1.15	-7.645e-09		1.15	-3.833e-08		1.15	-3.105e-08		1.45	3.812e-08		1.151	-2.963e-08		1.151	-2.183e-08		1.151	-1.983e-08		1.151	-9.259e-09
	1.15	8.039e-07		-0.351	-3.661e-08		1.149	-1.08e-08		1.149	-1.25e-08		1.149	-7.914e-09		1.149	-3.821e-08		1.149	-3.122e-08		1.449	3.649e-08		1.15	-2.599e-08		1.15	-2.201e-08		1.15	-1.992e-08		1.15	-9.367e-09
	1.149	8.034e-07		-0.352	-3.671e-08		1.148	-1.094e-08		1.148	-1.266e-08		1.148	-8.101e-09		1.148	-3.853e-08		1.148	-3.125e-08		1.448	3.43e-08		1.149	-2.412e-08		1.149	-2.192e-08		1.149	-1.989e-08		1.149	-9.613e-09
	1.148	8.031e-07		-0.353	-3.669e-08		1.147	-1.079e-08		1.147	-1.305e-08		1.147	-8.297e-09		1.147	-3.883e-08		1.147	-3.14e-08		1.447	3.316e-08		1.148	-2.806e-08		1.148	-2.201e-08		1.148	-2.002e-08		1.148	-8.108e-09
	1.147	8.027e-07		-0.354	-3.674e-08		1.146	-1.094e-08		1.146	-1.319e-08		1.146	-8.773e-09		1.146	-3.884e-08		1.146	-3.156e-08		1.446	3.228e-08		1.147	-2.474e-08		1.147	-2.207e-08		1.147	-2.004e-08		1.147	-9.161e-09
	1.146	8.023e-07		-0.355	-3.683e-08		1.145	-1.096e-08		1.145	-1.339e-08		1.145	-9.068e-09		1.145	-3.89e-08		1.145	-3.171e-08		1.445	3.055e-08		1.146	-2.474e-08		1.146	-2.204e-08		1.146	-2.012e-08		1.146	-1.095e-08
	1.145	8.019e-07		-0.356	-3.684e-08		1.144	-1.093e-08		1.144	-1.376e-08		1.144	-9.408e-09		1.144	-3.916e-08		1.144	-3.193e-08		1.444	2.975e-08		1.145	-2.701e-08		1.145	-2.214e-08		1.145	-2.018e-08		1.145	-1.115e-08
	1.144	8.017e-07		-0.357	-3.692e-08		1.143	-1.091e-08		1.143	-1.392e-08		1.143	-9.9e-09		1.143	-3.927e-08		1.143	-3.212e-08		1.443	2.885e-08		1.144	-2.869e-08		1.144	-2.212e-08		1.144	-2.012e-08		1.144	-1.065e-08
	1.143	8.013e-07		-0.358	-3.708e-08		1.142	-1.097e-08		1.142	-1.402e-08		1.142	-9.998e-09		1.142	-3.921e-08		1.142	-3.201e-08		1.442	2.808e-08		1.143	-2.518e-08		1.143	-2.208e-08		1.143	-2.023e-08		1.143	-1.154e-08
	1.142	8.01e-07		-0.359	-3.725e-08		1.141	-1.099e-08		1.141	-1.447e-08		1.141	-1.044e-08		1.141	-3.936e-08		1.141	-3.243e-08		1.441	2.75e-08		1.142	-2.114e-08		1.142	-2.216e-08		1.142	-2.03e-08		1.142	-1.007e-08
	1.141	8.005e-07		-0.36	-3.721e-08		1.14	-1.099e-08		1.14	-1.434e-08		1.14	-1.07e-08		1.14	-3.94e-08		1.14	-3.265e-08		1.44	2.69e-08		1.141	-2.856e-08		1.141	-2.218e-08		1.141	-2.015e-08		1.141	-1.148e-08
	1.14	8e-07		-0.361	-3.728e-08		1.139	-1.063e-08		1.139	-1.432e-08		1.139	-1.036e-08		1.139	-3.924e-08		1.139	-3.215e-08		1.439	2.638e-08		1.14	-2.754e-08		1.14	-2.22e-08		1.14	-2.037e-08		1.14	-1.263e-08
	1.139	7.995e-07		-0.362	-3.721e-08		1.138	-1.082e-08		1.138	-1.482e-08		1.138	-1.103e-08		1.138	-3.941e-08		1.138	-3.254e-08		1.438	2.6e-08		1.139	-2.721e-08		1.139	-2.216e-08		1.139	-2.035e-08		1.139	-1.213e-08
	1.138	7.991e-07		-0.363	-3.732e-08		1.137	-1.114e-08		1.137	-1.502e-08		1.137	-1.137e-08		1.137	-3.945e-08		1.137	-3.272e-08		1.437	2.538e-08		1.138	-2.649e-08		1.138	-2.229e-08		1.138	-2.038e-08		1.138	-1.266e-08
	1.137	7.986e-07		-0.364	-3.744e-08		1.136	-1.098e-08		1.136	-1.51e-08		1.136	-1.164e-08		1.136	-3.944e-08		1.136	-3.29e-08		1.436	2.479e-08		1.137	-2.828e-08		1.137	-2.237e-08		1.137	-2.049e-08		1.137	-1.342e-08
	1.136	7.983e-07		-0.365	-3.739e-08		1.135	-1.115e-08		1.135	-1.521e-08		1.135	-1.198e-08		1.135	-3.947e-08		1.135	-3.302e-08		1.435	2.451e-08		1.136	-2.806e-08		1.136	-2.222e-08		1.136	-2.049e-08		1.136	-1.233e-08
	1.135	7.978e-07		-0.366	-3.756e-08		1.134	-1.11e-08		1.134	-1.551e-08		1.134	-1.212e-08		1.134	-3.949e-08		1.134	-3.337e-08		1.434	2.422e-08		1.135	-2.473e-08		1.135	-2.223e-08		1.135	-2.051e-08		1.135	-1.269e-08
	1.134	7.974e-07		-0.367	-3.757e-08		1.133	-1.119e-08		1.133	-1.571e-08		1.133	-1.238e-08		1.133	-3.951e-08		1.133	-3.342e-08		1.433	2.387e-08		1.134	-2.835e-08		1.134	-2.227e-08		1.134	-2.054e-08		1.134	-1.261e-08
	1.133	7.968e-07		-0.368	-3.769e-08		1.132	-1.133e-08		1.132	-1.577e-08		1.132	-1.265e-08		1.132	-3.95e-08		1.132	-3.351e-08		1.432	2.3e-08		1.133	-2.623e-08		1.133	-2.225e-08		1.133	-2.066e-08		1.133	-1.347e-08
	1.132	7.961e-07		-0.369	-3.759e-08		1.131	-1.127e-08		1.131	-1.607e-08		1.131	-1.287e-08		1.131	-3.954e-08		1.131	-3.359e-08		1.431	2.235e-08		1.132	-2.685e-08		1.132	-2.241e-08		1.132	-2.08e-08		1.132	-1.411e-08
	1.131	7.957e-07		-0.37	-3.775e-08		1.13	-1.134e-08		1.13	-1.611e-08		1.13	-1.315e-08		1.13	-3.96e-08		1.13	-3.379e-08		1.43	2.193e-08		1.131	-2.617e-08		1.131	-2.233e-08		1.131	-2.064e-08		1.131	-1.356e-08
	1.13	7.95e-07		-0.371	-3.768e-08		1.129	-1.118e-08		1.129	-1.614e-08		1.129	-1.333e-08		1.129	-3.956e-08		1.129	-3.377e-08		1.429	2.134e-08		1.13	-2.946e-08		1.13	-2.231e-08		1.13	-2.068e-08		1.13	-1.378e-08
	1.129	7.946e-07		-0.372	-3.771e-08		1.128	-1.135e-08		1.128	-1.637e-08		1.128	-1.374e-08		1.128	-3.969e-08		1.128	-3.395e-08		1.428	2.05e-08		1.129	-2.729e-08		1.129	-2.257e-08		1.129	-2.082e-08		1.129	-1.366e-08
	1.128	7.94e-07		-0.373	-3.784e-08		1.127	-1.154e-08		1.127	-1.663e-08		1.127	-1.424e-08		1.127	-3.987e-08		1.127	-3.406e-08		1.427	1.978e-08		1.128	-2.532e-08		1.128	-2.246e-08		1.128	-2.083e-08		1.128	-1.344e-08
	1.127	7.932e-07		-0.374	-3.792e-08		1.126	-1.247e-08		1.126	-1.778e-08		1.126	-1.567e-08		1.126	-4.2e-08		1.126	-3.527e-08		1.426	1.906e-08		1.127	-2.507e-08		1.127	-2.249e-08		1.127	-2.088e-08		1.127	-1.456e-08
	1.126	7.926e-07		-0.375	-3.799e-08		1.125	-1.184e-08		1.125	-1.71e-08		1.125	-1.493e-08		1.125	-4.047e-08		1.125	-3.452e-08		1.425	1.849e-08		1.126	-2.608e-08		1.126	-2.256e-08		1.126	-2.095e-08		1.126	-1.477e-08
	1.125	7.92e-07		-0.376	-3.809e-08		1.124	-1.172e-08		1.124	-1.728e-08		1.124	-1.522e-08		1.124	-4.039e-08		1.124	-3.444e-08		1.424	1.77e-08		1.125	-2.65e-08		1.125	-2.25e-08		1.125	-2.091e-08		1.125	-1.508e-08
	1.124	7.915e-07		-0.377	-3.807e-08		1.123	-1.155e-08		1.123	-1.728e-08		1.123	-1.534e-08		1.123	-4.027e-08		1.123	-3.449e-08		1.423	1.697e-08		1.124	-2.729e-08		1.124	-2.257e-08		1.124	-2.105e-08		1.124	-1.567e-08
	1.123	7.907e-07		-0.378	-3.807e-08		1.122	-1.156e-08		1.122	-1.773e-08		1.122	-1.571e-08		1.122	-4.061e-08		1.122	-3.467e-08		1.422	1.592e-08		1.123	-2.618e-08		1.123	-2.264e-08		1.123	-2.113e-08		1.123	-1.539e-08
	1.122	7.9e-07		-0.379	-3.817e-08		1.121	-1.179e-08		1.121	-1.776e-08		1.121	-1.596e-08		1.121	-4.136e-08		1.121	-3.479e-08		1.421	1.51e-08		1.122	-2.636e-08		1.122	-2.242e-08		1.122	-2.099e-08		1.122	-1.586e-08
	1.121	7.892e-07		-0.38	-3.821e-08		1.12	-1.18e-08		1.12	-1.786e-08		1.12	-1.618e-08		1.12	-4.123e-08		1.12	-3.491e-08		1.42	1.428e-08		1.121	-2.794e-08		1.121	-2.259e-08		1.121	-2.115e-08		1.121	-1.61e-08
	1.12	7.884e-07		-0.381	-3.825e-08		1.119	-1.194e-08		1.119	-1.819e-08		1.119	-1.635e-08		1.119	-4.143e-08		1.119	-3.506e-08		1.419	1.351e-08		1.12	-2.733e-08		1.12	-2.263e-08		1.12	-2.097e-08		1.12	-1.523e-08
	1.119	7.876e-07		-0.382	-3.834e-08		1.118	-1.196e-08		1.118	-1.823e-08		1.118	-1.666e-08		1.118	-4.171e-08		1.118	-3.5e-08		1.418	1.217e-08		1.119	-2.662e-08		1.119	-2.26e-08		1.119	-2.108e-08		1.119	-1.672e-08
	1.118	7.869e-07		-0.383	-3.831e-08		1.117	-1.211e-08		1.117	-1.857e-08		1.117	-1.674e-08		1.117	-4.218e-08		1.117	-3.511e-08		1.417	1.137e-08		1.118	-2.926e-08		1.118	-2.279e-08		1.118	-2.113e-08		1.118	-1.763e-08
	1.117	7.859e-07		-0.384	-3.851e-08		1.116	-1.199e-08		1.116	-1.864e-08		1.116	-1.702e-08		1.116	-4.237e-08		1.116	-3.496e-08		1.416	9.607e-09		1.117	-2.595e-08		1.117	-2.25e-08		1.117	-2.116e-08		1.117	-1.753e-08
	1.116	7.852e-07		-0.385	-3.848e-08		1.115	-1.204e-08		1.115	-1.883e-08		1.115	-1.733e-08		1.115	-4.272e-08		1.115	-3.526e-08		1.415	9.277e-09		1.116	-2.714e-08		1.116	-2.279e-08		1.116	-2.12e-08		1.116	-1.701e-08
	1.115	7.843e-07		-0.386	-3.857e-08		1.114	-1.244e-08		1.114	-1.907e-08		1.114	-1.743e-08		1.114	-4.262e-08		1.114	-3.542e-08		1.414	8.124e-09		1.115	-2.616e-08		1.115	-2.253e-08		1.115	-2.118e-08		1.115	-1.688e-08
	1.114	7.833e-07		-0.387	-3.862e-08		1.113	-1.204e-08		1.113	-1.886e-08		1.113	-1.74e-08		1.113	-4.222e-08		1.113	-3.525e-08		1.413	7.19e-09		1.114	-2.757e-08		1.114	-2.276e-08		1.114	-2.118e-08		1.114	-1.755e-08
	1.113	7.825e-07		-0.388	-3.858e-08		1.112	-1.232e-08		1.112	-1.931e-08		1.112	-1.792e-08		1.112	-4.301e-08		1.112	-3.561e-08		1.412	5.487e-09		1.113	-2.58e-08		1.113	-2.282e-08		1.113	-2.134e-08		1.113	-1.788e-08
	1.112	7.816e-07		-0.389	-3.865e-08		1.111	-1.245e-08		1.111	-1.95e-08		1.111	-1.822e-08		1.111	-4.361e-08		1.111	-3.586e-08		1.411	4.974e-09		1.112	-2.545e-08		1.112	-2.271e-08		1.112	-2.123e-08		1.112	-1.787e-08
	1.111	7.805e-07		-0.39	-3.865e-08		1.11	-1.256e-08		1.11	-1.947e-08		1.11	-1.84e-08		1.11	-4.357e-08		1.11	-3.588e-08		1.41	3.912e-09		1.111	-2.809e-08		1.111	-2.273e-08		1.111	-2.137e-08		1.111	-1.897e-08
	1.11	7.796e-07		-0.391	-3.876e-08		1.109	-1.275e-08		1.109	-1.983e-08		1.109	-1.876e-08		1.109	-4.371e-08		1.109	-3.603e-08		1.409	2.914e-09		1.11	-2.569e-08		1.11	-2.276e-08		1.11	-2.149e-08		1.11	-1.973e-08
	1.109	7.786e-07		-0.392	-3.873e-08		1.108	-1.29e-08		1.108	-2.005e-08		1.108	-1.902e-08		1.108	-4.388e-08		1.108	-3.618e-08		1.408	1.934e-09		1.109	-2.839e-08		1.109	-2.276e-08		1.109	-2.129e-08		1.109	-1.95e-08
	1.108	7.776e-07		-0.393	-3.877e-08		1.107	-1.296e-08		1.107	-2.005e-08		1.107	-1.934e-08		1.107	-4.403e-08		1.107	-3.622e-08		1.407	6.16e-10		1.108	-2.614e-08		1.108	-2.28e-08		1.108	-2.148e-08		1.108	-1.947e-08
	1.107	7.764e-07		-0.394	-3.891e-08		1.106	-1.295e-08		1.106	-2.03e-08		1.106	-1.936e-08		1.106	-4.416e-08		1.106	-3.657e-08		1.406	9.415e-11		1.107	-2.757e-08		1.107	-2.276e-08		1.107	-2.148e-08		1.107	-1.909e-08
	1.106	7.753e-07		-0.395	-3.894e-08		1.105	-1.322e-08		1.105	-2.043e-08		1.105	-1.978e-08		1.105	-4.42e-08		1.105	-3.641e-08		1.405	-4.277e-10		1.106	-2.777e-08		1.106	-2.272e-08		1.106	-2.138e-08		1.106	-1.877e-08
	1.105	7.743e-07		-0.396	-3.891e-08		1.104	-1.316e-08		1.104	-2.052e-08		1.104	-1.985e-08		1.104	-4.413e-08		1.104	-3.651e-08		1.404	-1.453e-09		1.105	-2.593e-08		1.105	-2.277e-08		1.105	-2.155e-08		1.105	-1.937e-08
	1.104	7.732e-07		-0.397	-3.885e-08		1.103	-1.329e-08		1.103	-2.066e-08		1.103	-2.022e-08		1.103	-4.418e-08		1.103	-3.67e-08		1.403	-2.698e-09		1.104	-2.334e-08		1.104	-2.274e-08		1.104	-2.141e-08		1.104	-1.932e-08
	1.103	7.719e-07		-0.398	-3.904e-08		1.102	-1.334e-08		1.102	-2.087e-08		1.102	-2.051e-08		1.102	-4.43e-08		1.102	-3.684e-08		1.402	-3.394e-09		1.103	-2.705e-08		1.103	-2.281e-08		1.103	-2.144e-08		1.103	-1.925e-08
	1.102	7.708e-07		-0.399	-3.902e-08		1.101	-1.376e-08		1.101	-2.104e-08		1.101	-2.088e-08		1.101	-4.431e-08		1.101	-3.71e-08		1.401	-4.713e-09		1.102	-2.566e-08		1.102	-2.278e-08		1.102	-2.153e-08		1.102	-1.873e-08
	1.101	7.692e-07		-0.4	-3.901e-08		1.1	-1.389e-08		1.1	-2.122e-08		1.1	-2.118e-08		1.1	-4.435e-08		1.1	-3.744e-08		1.4	-5.912e-09		1.101	-2.028e-08		1.101	-2.284e-08		1.101	-2.155e-08		1.101	-2.018e-08
	1.1	7.681e-07		-0.401	-3.907e-08		1.099	-1.379e-08		1.099	-2.129e-08		1.099	-2.131e-08		1.099	-4.434e-08		1.099	-3.729e-08		1.399	-6.059e-09		1.1	-2.923e-08		1.1	-2.29e-08		1.1	-2.177e-08		1.1	-1.898e-08
	1.099	7.668e-07		-0.402	-3.916e-08		1.098	-1.404e-08		1.098	-2.142e-08		1.098	-2.134e-08		1.098	-4.436e-08		1.098	-3.751e-08		1.398	-6.745e-09		1.099	-2.888e-08		1.099	-2.293e-08		1.099	-2.153e-08		1.099	-2.028e-08
	1.098	7.655e-07		-0.403	-3.922e-08		1.097	-1.389e-08		1.097	-2.138e-08		1.097	-2.15e-08		1.097	-4.435e-08		1.097	-3.737e-08		1.397	-8.128e-09		1.098	-2.749e-08		1.098	-2.274e-08		1.098	-2.163e-08		1.098	-2.03e-08
	1.097	7.643e-07		-0.404	-3.924e-08		1.096	-1.403e-08		1.096	-2.161e-08		1.096	-2.18e-08		1.096	-4.437e-08		1.096	-3.759e-08		1.396	-8.705e-09		1.097	-2.902e-08		1.097	-2.293e-08		1.097	-2.172e-08		1.097	-1.915e-08
	1.096	7.628e-07		-0.405	-3.921e-08		1.095	-1.439e-08		1.095	-2.189e-08		1.095	-2.197e-08		1.095	-4.438e-08		1.095	-3.765e-08		1.395	-8.283e-09		1.096	-2.545e-08		1.096	-2.291e-08		1.096	-2.161e-08		1.096	-1.945e-08
	1.095	7.613e-07		-0.406	-3.927e-08		1.094	-1.432e-08		1.094	-2.197e-08		1.094	-2.203e-08		1.094	-4.441e-08		1.094	-3.767e-08		1.394	-9.181e-09		1.095	-2.681e-08		1.095	-2.292e-08		1.095	-2.168e-08		1.095	-2.048e-08
	1.094	7.598e-07		-0.407	-3.931e-08		1.093	-1.436e-08		1.093	-2.204e-08		1.093	-2.246e-08		1.093	-4.445e-08		1.093	-3.807e-08		1.393	-1.028e-08		1.094	-2.813e-08		1.094	-2.299e-08		1.094	-2.17e-08		1.094	-2.082e-08
	1.093	7.584e-07		-0.408	-3.934e-08		1.092	-1.452e-08		1.092	-2.22e-08		1.092	-2.257e-08		1.092	-4.445e-08		1.092	-3.813e-08		1.392	-1.054e-08		1.093	-2.808e-08		1.093	-2.286e-08		1.093	-2.171e-08		1.093	-1.984e-08
	1.092	7.569e-07		-0.409	-3.938e-08		1.091	-1.457e-08		1.091	-2.221e-08		1.091	-2.268e-08		1.091	-4.443e-08		1.091	-3.799e-08		1.391	-1.103e-08		1.092	-2.592e-08		1.092	-2.299e-08		1.092	-2.183e-08		1.092	-1.985e-08
	1.091	7.554e-07		-0.41	-3.952e-08		1.09	-1.46e-08		1.09	-2.24e-08		1.09	-2.294e-08		1.09	-4.453e-08		1.09	-3.825e-08		1.39	-1.177e-08		1.091	-2.729e-08		1.091	-2.296e-08		1.091	-2.171e-08		1.091	-2.061e-08
	1.09	7.539e-07		-0.411	-3.951e-08		1.089	-1.48e-08		1.089	-2.266e-08		1.089	-2.312e-08		1.089	-4.461e-08		1.089	-3.838e-08		1.389	-1.244e-08		1.09	-2.825e-08		1.09	-2.286e-08		1.09	-2.179e-08		1.09	-2.055e-08
	1.089	7.524e-07		-0.412	-3.952e-08		1.088	-1.465e-08		1.088	-2.259e-08		1.088	-2.315e-08		1.088	-4.447e-08		1.088	-3.813e-08		1.388	-1.295e-08		1.089	-2.691e-08		1.089	-2.298e-08		1.089	-2.191e-08		1.089	-2.125e-08
	1.088	7.506e-07		-0.413	-3.946e-08		1.087	-1.477e-08		1.087	-2.28e-08		1.087	-2.348e-08		1.087	-4.454e-08		1.087	-3.842e-08		1.387	-1.301e-08		1.088	-2.802e-08		1.088	-2.287e-08		1.088	-2.181e-08		1.088	-2.082e-08
	1.087	7.489e-07		-0.414	-3.954e-08		1.086	-1.504e-08		1.086	-2.305e-08		1.086	-2.372e-08		1.086	-4.46e-08		1.086	-3.856e-08		1.386	-1.382e-08		1.087	-2.396e-08		1.087	-2.292e-08		1.087	-2.188e-08		1.087	-2.168e-08
	1.086	7.472e-07		-0.415	-3.954e-08		1.085	-1.516e-08		1.085	-2.313e-08		1.085	-2.397e-08		1.085	-4.478e-08		1.085	-3.865e-08		1.385	-1.412e-08		1.086	-2.885e-08		1.086	-2.296e-08		1.086	-2.19e-08		1.086	-2.11e-08
	1.085	7.453e-07		-0.416	-3.959e-08		1.084	-1.534e-08		1.084	-2.324e-08		1.084	-2.401e-08		1.084	-4.486e-08		1.084	-3.883e-08		1.384	-1.429e-08		1.085	-2.601e-08		1.085	-2.29e-08		1.085	-2.182e-08		1.085	-2.102e-08
	1.084	7.437e-07		-0.417	-3.967e-08		1.083	-1.541e-08		1.083	-2.332e-08		1.083	-2.469e-08		1.083	-4.514e-08		1.083	-3.887e-08		1.383	-1.473e-08		1.084	-3.096e-08		1.084	-2.298e-08		1.084	-2.191e-08		1.084	-2.206e-08
	1.083	7.419e-07		-0.418	-3.971e-08		1.082	-1.556e-08		1.082	-2.358e-08		1.082	-2.478e-08		1.082	-4.526e-08		1.082	-3.915e-08		1.382	-1.566e-08		1.083	-2.629e-08		1.083	-2.291e-08		1.083	-2.186e-08		1.083	-2.193e-08
	1.082	7.401e-07		-0.419	-3.968e-08		1.081	-1.569e-08		1.081	-2.378e-08		1.081	-2.498e-08		1.081	-4.522e-08		1.081	-3.906e-08		1.381	-1.535e-08		1.082	-2.732e-08		1.082	-2.297e-08		1.082	-2.187e-08		1.082	-2.178e-08
	1.081	7.384e-07		-0.42	-3.976e-08		1.08	-1.585e-08		1.08	-2.374e-08		1.08	-2.523e-08		1.08	-4.532e-08		1.08	-3.908e-08		1.38	-1.583e-08		1.081	-2.722e-08		1.081	-2.29e-08		1.081	-2.199e-08		1.081	-2.21e-08
	1.08	7.366e-07		-0.421	-3.975e-08		1.079	-1.591e-08		1.079	-2.394e-08		1.079	-2.544e-08		1.079	-4.552e-08		1.079	-3.944e-08		1.379	-1.569e-08		1.08	-2.871e-08		1.08	-2.301e-08		1.08	-2.192e-08		1.08	-2.189e-08
	1.079	7.345e-07		-0.422	-3.983e-08		1.078	-1.596e-08		1.078	-2.378e-08		1.078	-2.558e-08		1.078	-4.521e-08		1.078	-3.919e-08		1.378	-1.616e-08		1.079	-2.957e-08		1.079	-2.288e-08		1.079	-2.197e-08		1.079	-2.147e-08
	1.078	7.326e-07		-0.423	-3.977e-08		1.077	-1.633e-08		1.077	-2.425e-08		1.077	-2.579e-08		1.077	-4.558e-08		1.077	-3.94e-08		1.377	-1.636e-08		1.078	-2.462e-08		1.078	-2.3e-08		1.078	-2.195e-08		1.078	-2.194e-08
	1.077	7.306e-07		-0.424	-3.986e-08		1.076	-1.614e-08		1.076	-2.416e-08		1.076	-2.611e-08		1.076	-4.594e-08		1.076	-3.961e-08		1.376	-1.662e-08		1.077	-2.482e-08		1.077	-2.293e-08		1.077	-2.192e-08		1.077	-2.187e-08
	1.076	7.286e-07		-0.425	-3.988e-08		1.075	-1.7e-08		1.075	-2.468e-08		1.075	-2.669e-08		1.075	-4.69e-08		1.075	-4.01e-08		1.375	-1.681e-08		1.076	-2.601e-08		1.076	-2.304e-08		1.076	-2.209e-08		1.076	-2.288e-08
	1.075	7.265e-07		-0.426	-3.993e-08		1.074	-1.657e-08		1.074	-2.457e-08		1.074	-2.667e-08		1.074	-4.664e-08		1.074	-4.004e-08		1.374	-1.704e-08		1.075	-2.952e-08		1.075	-2.313e-08		1.075	-2.204e-08		1.075	-2.28e-08
	1.074	7.244e-07		-0.427	-3.998e-08		1.073	-1.674e-08		1.073	-2.455e-08		1.073	-2.681e-08		1.073	-4.65e-08		1.073	-3.986e-08		1.373	-1.713e-08		1.074	-2.62e-08		1.074	-2.296e-08		1.074	-2.196e-08		1.074	-2.204e-08
	1.073	7.224e-07		-0.428	-4.002e-08		1.072	-1.67e-08		1.072	-2.451e-08		1.072	-2.664e-08		1.072	-4.625e-08		1.072	-4.002e-08		1.372	-1.72e-08		1.073	-3.014e-08		1.073	-2.305e-08		1.073	-2.22e-08		1.073	-2.211e-08
	1.072	7.204e-07		-0.429	-4.005e-08		1.071	-1.69e-08		1.071	-2.453e-08		1.071	-2.709e-08		1.071	-4.664e-08		1.071	-3.993e-08		1.371	-1.771e-08		1.072	-2.793e-08		1.072	-2.287e-08		1.072	-2.204e-08		1.072	-2.326e-08
	1.071	7.181e-07		-0.43	-4.005e-08		1.07	-1.714e-08		1.07	-2.481e-08		1.07	-2.72e-08		1.07	-4.656e-08		1.07	-4e-08		1.37	-1.761e-08		1.071	-3.053e-08		1.071	-2.293e-08		1.071	-2.206e-08		1.071	-2.36e-08
	1.07	7.16e-07		-0.431	-4.009e-08		1.069	-1.716e-08		1.069	-2.484e-08		1.069	-2.745e-08		1.069	-4.739e-08		1.069	-4.021e-08		1.369	-1.761e-08		1.07	-2.96e-08		1.07	-2.298e-08		1.07	-2.212e-08		1.07	-2.305e-08
	1.069	7.137e-07		-0.432	-4.015e-08		1.068	-1.724e-08		1.068	-2.484e-08		1.068	-2.759e-08		1.068	-4.714e-08		1.068	-4.031e-08		1.368	-1.789e-08		1.069	-2.919e-08		1.069	-2.298e-08		1.069	-2.208e-08		1.069	-2.29e-08
	1.068	7.114e-07		-0.433	-4.021e-08		1.067	-1.735e-08		1.067	-2.495e-08		1.067	-2.783e-08		1.067	-4.723e-08		1.067	-4.027e-08		1.367	-1.821e-08		1.068	-2.158e-08		1.068	-2.299e-08		1.068	-2.215e-08		1.068	-2.302e-08
	1.067	7.092e-07		-0.434	-4.018e-08		1.066	-1.747e-08		1.066	-2.514e-08		1.066	-2.788e-08		1.066	-4.772e-08		1.066	-4.038e-08		1.366	-1.813e-08		1.067	-2.909e-08		1.067	-2.286e-08		1.067	-2.208e-08		1.067	-2.323e-08
	1.066	7.068e-07		-0.435	-4.031e-08		1.065	-1.755e-08		1.065	-2.507e-08		1.065	-2.807e-08		1.065	-4.748e-08		1.065	-4.052e-08		1.365	-1.833e-08		1.066	-2.627e-08		1.066	-2.3e-08		1.066	-2.206e-08		1.066	-2.223e-08
	1.065	7.045e-07		-0.436	-4.035e-08		1.064	-1.763e-08		1.064	-2.526e-08		1.064	-2.836e-08		1.064	-4.775e-08		1.064	-4.047e-08		1.364	-1.845e-08		1.065	-3.004e-08		1.065	-2.304e-08		1.065	-2.227e-08		1.065	-2.318e-08
	1.064	7.023e-07		-0.437	-4.037e-08		1.063	-1.785e-08		1.063	-2.539e-08		1.063	-2.85e-08		1.063	-4.772e-08		1.063	-4.059e-08		1.363	-1.848e-08		1.064	-3.002e-08		1.064	-2.292e-08		1.064	-2.21e-08		1.064	-2.352e-08
	1.063	6.999e-07		-0.438	-4.035e-08		1.062	-1.758e-08		1.062	-2.497e-08		1.062	-2.838e-08		1.062	-4.706e-08		1.062	-4.035e-08		1.362	-1.878e-08		1.063	-2.572e-08		1.063	-2.299e-08		1.063	-2.221e-08		1.063	-2.242e-08
	1.062	6.973e-07		-0.439	-4.04e-08		1.061	-1.801e-08		1.061	-2.532e-08		1.061	-2.884e-08		1.061	-4.767e-08		1.061	-4.086e-08		1.361	-1.889e-08		1.062	-2.708e-08		1.062	-2.308e-08		1.062	-2.222e-08		1.062	-2.307e-08
	1.061	6.95e-07		-0.44	-4.046e-08		1.06	-1.812e-08		1.06	-2.545e-08		1.06	-2.892e-08		1.06	-4.788e-08		1.06	-4.097e-08		1.36	-1.905e-08		1.061	-2.952e-08		1.061	-2.306e-08		1.061	-2.223e-08		1.061	-2.338e-08
	1.06	6.924e-07		-0.441	-4.052e-08		1.059	-1.811e-08		1.059	-2.551e-08		1.059	-2.908e-08		1.059	-4.794e-08		1.059	-4.071e-08		1.359	-1.903e-08		1.06	-2.833e-08		1.06	-2.298e-08		1.06	-2.225e-08		1.06	-2.322e-08
	1.059	6.899e-07		-0.442	-4.049e-08		1.058	-1.82e-08		1.058	-2.553e-08		1.058	-2.961e-08		1.058	-4.815e-08		1.058	-4.101e-08		1.358	-1.914e-08		1.059	-2.892e-08		1.059	-2.302e-08		1.059	-2.218e-08		1.059	-2.393e-08
	1.058	6.873e-07		-0.443	-4.057e-08		1.057	-1.848e-08		1.057	-2.557e-08		1.057	-2.961e-08		1.057	-4.83e-08		1.057	-4.099e-08		1.357	-1.934e-08		1.058	-2.624e-08		1.058	-2.302e-08		1.058	-2.219e-08		1.058	-2.495e-08
	1.057	6.847e-07		-0.444	-4.065e-08		1.056	-1.847e-08		1.056	-2.562e-08		1.056	-2.964e-08		1.056	-4.824e-08		1.056	-4.118e-08		1.356	-1.938e-08		1.057	-2.735e-08		1.057	-2.305e-08		1.057	-2.234e-08		1.057	-2.437e-08
	1.056	6.82e-07		-0.445	-4.065e-08		1.055	-1.861e-08		1.055	-2.572e-08		1.055	-2.987e-08		1.055	-4.857e-08		1.055	-4.122e-08		1.355	-1.955e-08		1.056	-2.789e-08		1.056	-2.299e-08		1.056	-2.223e-08		1.056	-2.441e-08
	1.055	6.795e-07		-0.446	-4.076e-08		1.054	-1.875e-08		1.054	-2.569e-08		1.054	-3.008e-08		1.054	-4.868e-08		1.054	-4.134e-08		1.354	-1.976e-08		1.055	-2.686e-08		1.055	-2.293e-08		1.055	-2.226e-08		1.055	-2.381e-08
	1.054	6.769e-07		-0.447	-4.066e-08		1.053	-1.87e-08		1.053	-2.595e-08		1.053	-3.026e-08		1.053	-4.845e-08		1.053	-4.129e-08		1.353	-1.964e-08		1.054	-2.645e-08		1.054	-2.3e-08		1.054	-2.235e-08		1.054	-2.408e-08
	1.053	6.741e-07		-0.448	-4.066e-08		1.052	-1.879e-08		1.052	-2.578e-08		1.052	-3.037e-08		1.052	-4.857e-08		1.052	-4.137e-08		1.352	-1.966e-08		1.053	-2.803e-08		1.053	-2.29e-08		1.053	-2.227e-08		1.053	-2.46e-08
	1.052	6.714e-07		-0.449	-4.072e-08		1.051	-1.907e-08		1.051	-2.578e-08		1.051	-3.064e-08		1.051	-4.877e-08		1.051	-4.144e-08		1.351	-1.979e-08		1.052	-2.776e-08		1.052	-2.305e-08		1.052	-2.23e-08		1.052	-2.439e-08
	1.051	6.686e-07		-0.45	-4.086e-08		1.05	-1.902e-08		1.05	-2.605e-08		1.05	-3.089e-08		1.05	-4.88e-08		1.05	-4.152e-08		1.35	-1.982e-08		1.051	-2.79e-08		1.051	-2.289e-08		1.051	-2.23e-08		1.051	-2.458e-08
	1.05	6.656e-07		-0.451	-4.086e-08		1.049	-1.921e-08		1.049	-2.616e-08		1.049	-3.105e-08		1.049	-4.895e-08		1.049	-4.182e-08		1.349	-1.99e-08		1.05	-2.869e-08		1.05	-2.304e-08		1.05	-2.231e-08		1.05	-2.47e-08
	1.049	6.628e-07		-0.452	-4.092e-08		1.048	-1.922e-08		1.048	-2.616e-08		1.048	-3.128e-08		1.048	-4.881e-08		1.048	-4.175e-08		1.348	-1.993e-08		1.049	-2.806e-08		1.049	-2.302e-08		1.049	-2.238e-08		1.049	-2.574e-08
	1.048	6.599e-07		-0.453	-4.105e-08		1.047	-1.94e-08		1.047	-2.624e-08		1.047	-3.12e-08		1.047	-4.893e-08		1.047	-4.186e-08		1.347	-2.015e-08		1.048	-2.819e-08		1.048	-2.302e-08		1.048	-2.233e-08		1.048	-2.45e-08
	1.047	6.569e-07		-0.454	-4.099e-08		1.046	-1.922e-08		1.046	-2.63e-08		1.046	-3.13e-08		1.046	-4.889e-08		1.046	-4.17e-08		1.346	-2.019e-08		1.047	-2.628e-08		1.047	-2.296e-08		1.047	-2.237e-08		1.047	-2.489e-08
	1.046	6.541e-07		-0.455	-4.104e-08		1.045	-1.96e-08		1.045	-2.638e-08		1.045	-3.156e-08		1.045	-4.893e-08		1.045	-4.179e-08		1.345	-2.025e-08		1.046	-2.879e-08		1.046	-2.301e-08		1.046	-2.242e-08		1.046	-2.394e-08
	1.045	6.511e-07		-0.456	-4.112e-08		1.044	-1.949e-08		1.044	-2.627e-08		1.044	-3.159e-08		1.044	-4.9e-08		1.044	-4.197e-08		1.344	-2.016e-08		1.045	-2.752e-08		1.045	-2.3e-08		1.045	-2.223e-08		1.045	-2.462e-08
	1.044	6.48e-07		-0.457	-4.122e-08		1.043	-1.969e-08		1.043	-2.63e-08		1.043	-3.187e-08		1.043	-4.899e-08		1.043	-4.197e-08		1.343	-2.031e-08		1.044	-2.817e-08		1.044	-2.298e-08		1.044	-2.239e-08		1.044	-2.409e-08
	1.043	6.45e-07		-0.458	-4.117e-08		1.042	-1.972e-08		1.042	-2.654e-08		1.042	-3.185e-08		1.042	-4.899e-08		1.042	-4.214e-08		1.342	-2.023e-08		1.043	-2.691e-08		1.043	-2.298e-08		1.043	-2.233e-08		1.043	-2.381e-08
	1.042	6.418e-07		-0.459	-4.124e-08		1.041	-1.986e-08		1.041	-2.652e-08		1.041	-3.195e-08		1.041	-4.905e-08		1.041	-4.21e-08		1.341	-2.061e-08		1.042	-2.844e-08		1.042	-2.302e-08		1.042	-2.232e-08		1.042	-2.445e-08
	1.041	6.388e-07		-0.46	-4.132e-08		1.04	-1.985e-08		1.04	-2.664e-08		1.04	-3.208e-08		1.04	-4.903e-08		1.04	-4.2e-08		1.34	-2.05e-08		1.041	-2.676e-08		1.041	-2.302e-08		1.041	-2.245e-08		1.041	-2.322e-08
	1.04	6.357e-07		-0.461	-4.169e-08		1.039	-2.001e-08		1.039	-2.671e-08		1.039	-3.232e-08		1.039	-4.901e-08		1.039	-4.21e-08		1.339	-2.062e-08		1.04	-2.806e-08		1.04	-2.306e-08		1.04	-2.235e-08		1.04	-2.37e-08
	1.039	6.326e-07		-0.462	-4.151e-08		1.038	-2.004e-08		1.038	-2.666e-08		1.038	-3.243e-08		1.038	-4.903e-08		1.038	-4.209e-08		1.338	-2.077e-08		1.039	-2.922e-08		1.039	-2.291e-08		1.039	-2.231e-08		1.039	-2.455e-08
	1.038	6.295e-07		-0.463	-4.15e-08		1.037	-2.01e-08		1.037	-2.66e-08		1.037	-3.246e-08		1.037	-4.896e-08		1.037	-4.216e-08		1.337	-2.092e-08		1.038	-2.782e-08		1.038	-2.298e-08		1.038	-2.238e-08		1.038	-2.565e-08
	1.037	6.263e-07		-0.464	-4.146e-08		1.036	-1.995e-08		1.036	-2.655e-08		1.036	-3.241e-08		1.036	-4.892e-08		1.036	-4.191e-08		1.336	-2.088e-08		1.037	-2.605e-08		1.037	-2.294e-08		1.037	-2.229e-08		1.037	-2.542e-08
	1.036	6.231e-07		-0.465	-4.156e-08		1.035	-2.034e-08		1.035	-2.677e-08		1.035	-3.284e-08		1.035	-4.91e-08		1.035	-4.235e-08		1.335	-2.08e-08		1.036	-3.077e-08		1.036	-2.293e-08		1.036	-2.254e-08		1.036	-2.558e-08
	1.035	6.198e-07		-0.466	-4.171e-08		1.034	-2.046e-08		1.034	-2.682e-08		1.034	-3.292e-08		1.034	-4.91e-08		1.034	-4.226e-08		1.334	-2.097e-08		1.035	-2.647e-08		1.035	-2.29e-08		1.035	-2.235e-08		1.035	-2.556e-08
	1.034	6.165e-07		-0.467	-4.174e-08		1.033	-2.041e-08		1.033	-2.682e-08		1.033	-3.296e-08		1.033	-4.909e-08		1.033	-4.226e-08		1.333	-2.112e-08		1.034	-2.671e-08		1.034	-2.294e-08		1.034	-2.231e-08		1.034	-2.677e-08
	1.033	6.132e-07		-0.468	-4.182e-08		1.032	-2.065e-08		1.032	-2.719e-08		1.032	-3.335e-08		1.032	-4.91e-08		1.032	-4.241e-08		1.332	-2.123e-08		1.033	-2.768e-08		1.033	-2.299e-08		1.033	-2.234e-08		1.033	-2.706e-08
	1.032	6.1e-07		-0.469	-4.186e-08		1.031	-2.057e-08		1.031	-2.709e-08		1.031	-3.335e-08		1.031	-4.912e-08		1.031	-4.247e-08		1.331	-2.182e-08		1.032	-2.57e-08		1.032	-2.282e-08		1.032	-2.234e-08		1.032	-2.663e-08
	1.031	6.066e-07		-0.47	-4.185e-08		1.03	-2.073e-08		1.03	-2.701e-08		1.03	-3.343e-08		1.03	-4.912e-08		1.03	-4.266e-08		1.33	-2.154e-08		1.031	-3.043e-08		1.031	-2.299e-08		1.031	-2.235e-08		1.031	-2.56e-08
	1.03	6.034e-07		-0.471	-4.196e-08		1.029	-2.082e-08		1.029	-2.727e-08		1.029	-3.363e-08		1.029	-4.918e-08		1.029	-4.257e-08		1.329	-2.135e-08		1.03	-2.835e-08		1.03	-2.302e-08		1.03	-2.25e-08		1.03	-2.488e-08
	1.029	5.999e-07		-0.472	-4.206e-08		1.028	-2.095e-08		1.028	-2.72e-08		1.028	-3.385e-08		1.028	-4.913e-08		1.028	-4.265e-08		1.328	-2.139e-08		1.029	-2.896e-08		1.029	-2.294e-08		1.029	-2.233e-08		1.029	-2.459e-08
	1.028	5.966e-07		-0.473	-4.211e-08		1.027	-2.097e-08		1.027	-2.704e-08		1.027	-3.384e-08		1.027	-4.91e-08		1.027	-4.26e-08		1.327	-2.152e-08		1.028	-2.933e-08		1.028	-2.302e-08		1.028	-2.244e-08		1.028	-2.503e-08
	1.027	5.931e-07		-0.474	-4.191e-08		1.026	-2.117e-08		1.026	-2.74e-08		1.026	-3.374e-08		1.026	-4.914e-08		1.026	-4.266e-08		1.326	-2.161e-08		1.027	-2.805e-08		1.027	-2.291e-08		1.027	-2.23e-08		1.027	-2.513e-08
	1.026	5.897e-07		-0.475	-4.221e-08		1.025	-2.1e-08		1.025	-2.741e-08		1.025	-3.4e-08		1.025	-4.915e-08		1.025	-4.272e-08		1.325	-2.161e-08		1.026	-2.734e-08		1.026	-2.292e-08		1.026	-2.227e-08		1.026	-2.582e-08
	1.025	5.862e-07		-0.476	-4.227e-08		1.024	-2.072e-08		1.024	-2.7e-08		1.024	-3.354e-08		1.024	-4.891e-08		1.024	-4.233e-08		1.324	-2.2e-08		1.025	-2.808e-08		1.025	-2.294e-08		1.025	-2.24e-08		1.025	-2.563e-08
	1.024	5.823e-07		-0.477	-4.225e-08		1.023	-2.109e-08		1.023	-2.71e-08		1.023	-3.393e-08		1.023	-4.905e-08		1.023	-4.248e-08		1.323	-2.186e-08		1.024	-2.88e-08		1.024	-2.316e-08		1.024	-2.266e-08		1.024	-2.623e-08
	1.023	5.787e-07		-0.478	-4.243e-08		1.022	-2.131e-08		1.022	-2.757e-08		1.022	-3.451e-08		1.022	-4.917e-08		1.022	-4.276e-08		1.322	-2.191e-08		1.023	-2.463e-08		1.023	-2.294e-08		1.023	-2.248e-08		1.023	-2.566e-08
	1.022	5.754e-07		-0.479	-4.239e-08		1.021	-2.126e-08		1.021	-2.733e-08		1.021	-3.444e-08		1.021	-4.918e-08		1.021	-4.289e-08		1.321	-2.165e-08		1.022	-3.177e-08		1.022	-2.3e-08		1.022	-2.251e-08		1.022	-2.536e-08
	1.021	5.72e-07		-0.48	-4.243e-08		1.02	-2.128e-08		1.02	-2.758e-08		1.02	-3.457e-08		1.02	-4.918e-08		1.02	-4.284e-08		1.32	-2.204e-08		1.021	-2.758e-08		1.021	-2.298e-08		1.021	-2.243e-08		1.021	-2.597e-08
	1.02	5.684e-07		-0.481	-4.254e-08		1.019	-2.161e-08		1.019	-2.761e-08		1.019	-3.467e-08		1.019	-4.919e-08		1.019	-4.302e-08		1.319	-2.227e-08		1.02	-3.026e-08		1.02	-2.297e-08		1.02	-2.25e-08		1.02	-2.588e-08
	1.019	5.649e-07		-0.482	-4.259e-08		1.018	-2.16e-08		1.018	-2.782e-08		1.018	-3.47e-08		1.018	-4.921e-08		1.018	-4.299e-08		1.318	-2.189e-08		1.019	-2.781e-08		1.019	-2.291e-08		1.019	-2.231e-08		1.019	-2.582e-08
	1.018	5.612e-07		-0.483	-4.264e-08		1.017	-2.163e-08		1.017	-2.767e-08		1.017	-3.478e-08		1.017	-4.919e-08		1.017	-4.299e-08		1.317	-2.229e-08		1.018	-2.913e-08		1.018	-2.29e-08		1.018	-2.238e-08		1.018	-2.53e-08
	1.017	5.577e-07		-0.484	-4.265e-08		1.016	-2.175e-08		1.016	-2.772e-08		1.016	-3.494e-08		1.016	-4.919e-08		1.016	-4.286e-08		1.316	-2.229e-08		1.017	-2.838e-08		1.017	-2.299e-08		1.017	-2.245e-08		1.017	-2.689e-08
	1.016	5.539e-07		-0.485	-4.271e-08		1.015	-2.178e-08		1.015	-2.797e-08		1.015	-3.525e-08		1.015	-4.92e-08		1.015	-4.304e-08		1.315	-2.201e-08		1.016	-2.746e-08		1.016	-2.286e-08		1.016	-2.24e-08		1.016	-2.676e-08
	1.015	5.504e-07		-0.486	-4.278e-08		1.014	-2.179e-08		1.014	-2.786e-08		1.014	-3.487e-08		1.014	-4.919e-08		1.014	-4.287e-08		1.314	-2.231e-08		1.015	-2.604e-08		1.015	-2.292e-08		1.015	-2.248e-08		1.015	-2.539e-08
	1.014	5.466e-07		-0.487	-4.305e-08		1.013	-2.186e-08		1.013	-2.79e-08		1.013	-3.514e-08		1.013	-4.92e-08		1.013	-4.32e-08		1.313	-2.226e-08		1.014	-2.981e-08		1.014	-2.303e-08		1.014	-2.232e-08		1.014	-2.621e-08
	1.013	5.43e-07		-0.488	-4.295e-08		1.012	-2.199e-08		1.012	-2.804e-08		1.012	-3.532e-08		1.012	-4.922e-08		1.012	-4.302e-08		1.312	-2.246e-08		1.013	-2.757e-08		1.013	-2.289e-08		1.013	-2.242e-08		1.013	-2.483e-08
	1.012	5.393e-07		-0.489	-4.292e-08		1.011	-2.143e-08		1.011	-2.764e-08		1.011	-3.492e-08		1.011	-4.918e-08		1.011	-4.266e-08		1.311	-2.267e-08		1.012	-2.909e-08		1.012	-2.296e-08		1.012	-2.242e-08		1.012	-2.465e-08
	1.011	5.356e-07		-0.49	-4.299e-08		1.01	-2.192e-08		1.01	-2.786e-08		1.01	-3.521e-08		1.01	-4.92e-08		1.01	-4.306e-08		1.31	-2.279e-08		1.011	-2.904e-08		1.011	-2.293e-08		1.011	-2.245e-08		1.011	-2.54e-08
	1.01	5.318e-07		-0.491	-4.305e-08		1.009	-2.201e-08		1.009	-2.813e-08		1.009	-3.563e-08		1.009	-4.921e-08		1.009	-4.303e-08		1.309	-2.279e-08		1.01	-2.696e-08		1.01	-2.292e-08		1.01	-2.246e-08		1.01	-2.602e-08
	1.009	5.28e-07		-0.492	-4.315e-08		1.008	-2.204e-08		1.008	-2.795e-08		1.008	-3.559e-08		1.008	-4.921e-08		1.008	-4.31e-08		1.308	-2.271e-08		1.009	-2.95e-08		1.009	-2.296e-08		1.009	-2.254e-08		1.009	-2.558e-08
	1.008	5.242e-07		-0.493	-4.316e-08		1.007	-2.206e-08		1.007	-2.802e-08		1.007	-3.564e-08		1.007	-4.92e-08		1.007	-4.316e-08		1.307	-2.268e-08		1.008	-2.836e-08		1.008	-2.284e-08		1.008	-2.239e-08		1.008	-2.584e-08
	1.007	5.204e-07		-0.494	-4.323e-08		1.006	-2.213e-08		1.006	-2.828e-08		1.006	-3.548e-08		1.006	-4.922e-08		1.006	-4.308e-08		1.306	-2.302e-08		1.007	-2.905e-08		1.007	-2.284e-08		1.007	-2.233e-08		1.007	-2.638e-08
	1.006	5.166e-07		-0.495	-4.327e-08		1.005	-2.216e-08		1.005	-2.818e-08		1.005	-3.586e-08		1.005	-4.923e-08		1.005	-4.323e-08		1.305	-2.319e-08		1.006	-2.643e-08		1.006	-2.284e-08		1.006	-2.245e-08		1.006	-2.518e-08
	1.005	5.128e-07		-0.496	-4.329e-08		1.004	-2.228e-08		1.004	-2.822e-08		1.004	-3.583e-08		1.004	-4.922e-08		1.004	-4.327e-08		1.304	-2.334e-08		1.005	-2.964e-08		1.005	-2.291e-08		1.005	-2.241e-08		1.005	-2.615e-08
	1.004	5.09e-07		-0.497	-4.336e-08		1.003	-2.219e-08		1.003	-2.84e-08		1.003	-3.59e-08		1.003	-4.923e-08		1.003	-4.336e-08		1.303	-2.315e-08		1.004	-2.658e-08		1.004	-2.297e-08		1.004	-2.234e-08		1.004	-2.62e-08
	1.003	5.051e-07		-0.498	-4.335e-08		1.002	-2.242e-08		1.002	-2.832e-08		1.002	-3.601e-08		1.002	-4.922e-08		1.002	-4.333e-08		1.302	-2.299e-08		1.003	-2.627e-08		1.003	-2.283e-08		1.003	-2.239e-08		1.003	-2.46e-08
	1.002	5.012e-07		-0.499	-4.337e-08		1.001	-2.235e-08		1.001	-2.822e-08		1.001	-3.587e-08		1.001	-4.922e-08		1.001	-4.319e-08		1.301	-2.361e-08		1.002	-3.079e-08		1.002	-2.281e-08		1.002	-2.244e-08		1.002	-2.536e-08
	1.001	4.974e-07		-0.5	-4.343e-08		1	-2.232e-08		1	-2.854e-08		1	-3.613e-08		1	-4.922e-08		1	-4.328e-08		1.3	-2.348e-08		1.001	-2.763e-08		1.001	-2.288e-08		1.001	-2.251e-08		1.001	-2.574e-08
	1	4.935e-07		-0.501	-4.353e-08		0.999	-2.257e-08		0.999	-2.851e-08		0.999	-3.616e-08		0.999	-4.924e-08		0.999	-4.333e-08		1.299	-2.398e-08		1	-2.894e-08		1	-2.289e-08		1	-2.233e-08		1	-2.463e-08
	0.999	4.896e-07		-0.502	-4.357e-08		0.998	-2.27e-08		0.998	-2.868e-08		0.998	-3.622e-08		0.998	-4.926e-08		0.998	-4.357e-08		1.298	-2.38e-08		0.999	-3.049e-08		0.999	-2.284e-08		0.999	-2.237e-08		0.999	-2.546e-08
	0.998	4.856e-07		-0.503	-4.356e-08		0.997	-2.263e-08		0.997	-2.855e-08		0.997	-3.63e-08		0.997	-4.924e-08		0.997	-4.351e-08		1.297	-2.41e-08		0.998	-2.921e-08		0.998	-2.295e-08		0.998	-2.253e-08		0.998	-2.598e-08
	0.997	4.815e-07		-0.504	-4.361e-08		0.996	-2.266e-08		0.996	-2.862e-08		0.996	-3.64e-08		0.996	-4.924e-08		0.996	-4.344e-08		1.296	-2.409e-08		0.997	-2.656e-08		0.997	-2.279e-08		0.997	-2.229e-08		0.997	-2.624e-08
	0.996	4.776e-07		-0.505	-4.373e-08		0.995	-2.262e-08		0.995	-2.849e-08		0.995	-3.629e-08		0.995	-4.924e-08		0.995	-4.333e-08		1.295	-2.423e-08		0.996	-2.953e-08		0.996	-2.286e-08		0.996	-2.241e-08		0.996	-2.625e-08
	0.995	4.737e-07		-0.506	-4.366e-08		0.994	-2.262e-08		0.994	-2.868e-08		0.994	-3.625e-08		0.994	-4.924e-08		0.994	-4.355e-08		1.294	-2.428e-08		0.995	-2.753e-08		0.995	-2.285e-08		0.995	-2.243e-08		0.995	-2.714e-08
	0.994	4.697e-07		-0.507	-4.375e-08		0.993	-2.277e-08		0.993	-2.865e-08		0.993	-3.643e-08		0.993	-4.924e-08		0.993	-4.355e-08		1.293	-2.434e-08		0.994	-2.832e-08		0.994	-2.268e-08		0.994	-2.229e-08		0.994	-2.503e-08
	0.993	4.657e-07		-0.508	-4.382e-08		0.992	-2.277e-08		0.992	-2.869e-08		0.992	-3.644e-08		0.992	-4.924e-08		0.992	-4.356e-08		1.292	-2.401e-08		0.993	-2.976e-08		0.993	-2.286e-08		0.993	-2.243e-08		0.993	-2.594e-08
	0.992	4.619e-07		-0.509	-4.379e-08		0.991	-2.284e-08		0.991	-2.875e-08		0.991	-3.664e-08		0.991	-4.924e-08		0.991	-4.361e-08		1.291	-2.415e-08		0.992	-2.834e-08		0.992	-2.277e-08		0.992	-2.234e-08		0.992	-2.578e-08
	0.991	4.579e-07		-0.51	-4.38e-08		0.99	-2.284e-08		0.99	-2.872e-08		0.99	-3.658e-08		0.99	-4.924e-08		0.99	-4.363e-08		1.29	-2.45e-08		0.991	-2.866e-08		0.991	-2.274e-08		0.991	-2.227e-08		0.991	-2.734e-08
	0.99	4.541e-07		-0.511	-4.388e-08		0.989	-2.284e-08		0.989	-2.861e-08		0.989	-3.649e-08		0.989	-4.924e-08		0.989	-4.368e-08		1.289	-2.44e-08		0.99	-2.555e-08		0.99	-2.283e-08		0.99	-2.227e-08		0.99	-2.67e-08
	0.989	4.503e-07		-0.512	-4.413e-08		0.988	-2.291e-08		0.988	-2.88e-08		0.988	-3.654e-08		0.988	-4.924e-08		0.988	-4.35e-08		1.288	-2.456e-08		0.989	-2.859e-08		0.989	-2.271e-08		0.989	-2.224e-08		0.989	-2.552e-08
	0.988	4.462e-07		-0.513	-4.418e-08		0.987	-2.301e-08		0.987	-2.877e-08		0.987	-3.665e-08		0.987	-4.924e-08		0.987	-4.365e-08		1.287	-2.481e-08		0.988	-2.945e-08		0.988	-2.273e-08		0.988	-2.235e-08		0.988	-2.578e-08
	0.987	4.424e-07		-0.514	-4.406e-08		0.986	-2.299e-08		0.986	-2.871e-08		0.986	-3.661e-08		0.986	-4.924e-08		0.986	-4.384e-08		1.286	-2.463e-08		0.987	-2.846e-08		0.987	-2.274e-08		0.987	-2.23e-08		0.987	-2.578e-08
	0.986	4.383e-07		-0.515	-4.41e-08		0.985	-2.276e-08		0.985	-2.857e-08		0.985	-3.649e-08		0.985	-4.922e-08		0.985	-4.338e-08		1.285	-2.465e-08		0.986	-2.858e-08		0.986	-2.276e-08		0.986	-2.245e-08		0.986	-2.536e-08
	0.985	4.343e-07		-0.516	-4.407e-08		0.984	-2.291e-08		0.984	-2.882e-08		0.984	-3.676e-08		0.984	-4.925e-08		0.984	-4.374e-08		1.284	-2.484e-08		0.985	-2.797e-08		0.985	-2.273e-08		0.985	-2.234e-08		0.985	-2.612e-08
	0.984	4.304e-07		-0.517	-4.419e-08		0.983	-2.325e-08		0.983	-2.893e-08		0.983	-3.677e-08		0.983	-4.925e-08		0.983	-4.379e-08		1.283	-2.491e-08		0.984	-2.603e-08		0.984	-2.268e-08		0.984	-2.218e-08		0.984	-2.675e-08
	0.983	4.263e-07		-0.518	-4.423e-08		0.982	-2.3e-08		0.982	-2.884e-08		0.982	-3.672e-08		0.982	-4.925e-08		0.982	-4.366e-08		1.282	-2.498e-08		0.983	-2.83e-08		0.983	-2.271e-08		0.983	-2.228e-08		0.983	-2.649e-08
	0.982	4.222e-07		-0.519	-4.423e-08		0.981	-2.334e-08		0.981	-2.898e-08		0.981	-3.688e-08		0.981	-4.925e-08		0.981	-4.387e-08		1.281	-2.513e-08		0.982	-2.711e-08		0.982	-2.276e-08		0.982	-2.225e-08		0.982	-2.699e-08
	0.981	4.18e-07		-0.52	-4.425e-08		0.98	-2.34e-08		0.98	-2.899e-08		0.98	-3.704e-08		0.98	-4.924e-08		0.98	-4.397e-08		1.28	-2.55e-08		0.981	-3.091e-08		0.981	-2.261e-08		0.981	-2.214e-08		0.981	-2.77e-08
	0.98	4.141e-07		-0.521	-4.434e-08		0.979	-2.343e-08		0.979	-2.896e-08		0.979	-3.703e-08		0.979	-4.924e-08		0.979	-4.385e-08		1.279	-2.569e-08		0.98	-2.81e-08		0.98	-2.272e-08		0.98	-2.236e-08		0.98	-2.655e-08
	0.979	4.101e-07		-0.522	-4.433e-08		0.978	-2.322e-08		0.978	-2.899e-08		0.978	-3.702e-08		0.978	-4.924e-08		0.978	-4.39e-08		1.278	-2.543e-08		0.979	-2.75e-08		0.979	-2.273e-08		0.979	-2.218e-08		0.979	-2.681e-08
	0.978	4.06e-07		-0.523	-4.432e-08		0.977	-2.34e-08		0.977	-2.91e-08		0.977	-3.7e-08		0.977	-4.925e-08		0.977	-4.384e-08		1.277	-2.552e-08		0.978	-3.036e-08		0.978	-2.265e-08		0.978	-2.216e-08		0.978	-2.647e-08
	0.977	4.02e-07		-0.524	-4.446e-08		0.976	-2.329e-08		0.976	-2.896e-08		0.976	-3.697e-08		0.976	-4.924e-08		0.976	-4.39e-08		1.276	-2.533e-08		0.977	-2.785e-08		0.977	-2.271e-08		0.977	-2.229e-08		0.977	-2.717e-08
	0.976	3.98e-07		-0.525	-4.436e-08		0.975	-2.339e-08		0.975	-2.914e-08		0.975	-3.712e-08		0.975	-4.923e-08		0.975	-4.402e-08		1.275	-2.568e-08		0.976	-2.899e-08		0.976	-2.263e-08		0.976	-2.211e-08		0.976	-2.586e-08
	0.975	3.939e-07		-0.526	-4.444e-08		0.974	-2.344e-08		0.974	-2.909e-08		0.974	-3.716e-08		0.974	-4.924e-08		0.974	-4.385e-08		1.274	-2.59e-08		0.975	-2.836e-08		0.975	-2.261e-08		0.975	-2.219e-08		0.975	-2.647e-08
	0.974	3.899e-07		-0.527	-4.452e-08		0.973	-2.366e-08		0.973	-2.942e-08		0.973	-3.749e-08		0.973	-4.928e-08		0.973	-4.433e-08		1.273	-2.581e-08		0.974	-3.001e-08		0.974	-2.27e-08		0.974	-2.227e-08		0.974	-2.664e-08
	0.973	3.857e-07		-0.528	-4.449e-08		0.972	-2.373e-08		0.972	-2.929e-08		0.972	-3.736e-08		0.972	-4.932e-08		0.972	-4.436e-08		1.272	-2.596e-08		0.973	-2.676e-08		0.973	-2.267e-08		0.973	-2.229e-08		0.973	-2.691e-08
	0.972	3.816e-07		-0.529	-4.455e-08		0.971	-2.36e-08		0.971	-2.931e-08		0.971	-3.732e-08		0.971	-4.926e-08		0.971	-4.417e-08		1.271	-2.61e-08		0.972	-2.961e-08		0.972	-2.277e-08		0.972	-2.227e-08		0.972	-2.8e-08
	0.971	3.775e-07		-0.53	-4.467e-08		0.97	-2.366e-08		0.97	-2.917e-08		0.97	-3.74e-08		0.97	-4.926e-08		0.97	-4.42e-08		1.27	-2.575e-08		0.971	-2.956e-08		0.971	-2.25e-08		0.971	-2.213e-08		0.971	-2.632e-08
	0.97	3.735e-07		-0.531	-4.467e-08		0.969	-2.349e-08		0.969	-2.921e-08		0.969	-3.729e-08		0.969	-4.924e-08		0.969	-4.392e-08		1.269	-2.624e-08		0.97	-2.638e-08		0.97	-2.259e-08		0.97	-2.216e-08		0.97	-2.621e-08
	0.969	3.695e-07		-0.532	-4.475e-08		0.968	-2.371e-08		0.968	-2.928e-08		0.968	-3.749e-08		0.968	-4.926e-08		0.968	-4.43e-08		1.268	-2.612e-08		0.969	-2.891e-08		0.969	-2.265e-08		0.969	-2.226e-08		0.969	-2.659e-08
	0.968	3.655e-07		-0.533	-4.477e-08		0.967	-2.377e-08		0.967	-2.928e-08		0.967	-3.753e-08		0.967	-4.926e-08		0.967	-4.429e-08		1.267	-2.621e-08		0.968	-2.766e-08		0.968	-2.262e-08		0.968	-2.213e-08		0.968	-2.554e-08
	0.967	3.615e-07		-0.534	-4.483e-08		0.966	-2.372e-08		0.966	-2.936e-08		0.966	-3.741e-08		0.966	-4.926e-08		0.966	-4.432e-08		1.266	-2.641e-08		0.967	-2.871e-08		0.967	-2.26e-08		0.967	-2.208e-08		0.967	-2.59e-08
	0.966	3.575e-07		-0.535	-4.484e-08		0.965	-2.382e-08		0.965	-2.936e-08		0.965	-3.762e-08		0.965	-4.926e-08		0.965	-4.43e-08		1.265	-2.66e-08		0.966	-2.653e-08		0.966	-2.252e-08		0.966	-2.217e-08		0.966	-2.626e-08
	0.965	3.535e-07		-0.536	-4.496e-08		0.964	-2.387e-08		0.964	-2.939e-08		0.964	-3.751e-08		0.964	-4.925e-08		0.964	-4.425e-08		1.264	-2.647e-08		0.965	-2.886e-08		0.965	-2.259e-08		0.965	-2.201e-08		0.965	-2.619e-08
	0.964	3.495e-07		-0.537	-4.499e-08		0.963	-2.368e-08		0.963	-2.929e-08		0.963	-3.753e-08		0.963	-4.924e-08		0.963	-4.394e-08		1.263	-2.667e-08		0.964	-2.736e-08		0.964	-2.254e-08		0.964	-2.21e-08		0.964	-2.595e-08
	0.963	3.456e-07		-0.538	-4.507e-08		0.962	-2.388e-08		0.962	-2.943e-08		0.962	-3.771e-08		0.962	-4.925e-08		0.962	-4.438e-08		1.262	-2.695e-08		0.963	-2.692e-08		0.963	-2.25e-08		0.963	-2.202e-08		0.963	-2.627e-08
	0.962	3.416e-07		-0.539	-4.516e-08		0.961	-2.404e-08		0.961	-2.947e-08		0.961	-3.766e-08		0.961	-4.925e-08		0.961	-4.448e-08		1.261	-2.681e-08		0.962	-2.974e-08		0.962	-2.254e-08		0.962	-2.206e-08		0.962	-2.59e-08
	0.961	3.377e-07		-0.54	-4.511e-08		0.96	-2.35e-08		0.96	-2.935e-08		0.96	-3.743e-08		0.96	-4.922e-08		0.96	-4.397e-08		1.26	-2.714e-08		0.961	-2.921e-08		0.961	-2.253e-08		0.961	-2.218e-08		0.961	-2.632e-08
	0.96	3.336e-07		-0.541	-4.514e-08		0.959	-2.393e-08		0.959	-2.927e-08		0.959	-3.762e-08		0.959	-4.923e-08		0.959	-4.407e-08		1.259	-2.707e-08		0.96	-3.005e-08		0.96	-2.248e-08		0.96	-2.196e-08		0.96	-2.656e-08
	0.959	3.297e-07		-0.542	-4.529e-08		0.958	-2.403e-08		0.958	-2.951e-08		0.958	-3.777e-08		0.958	-4.925e-08		0.958	-4.439e-08		1.258	-2.711e-08		0.959	-2.589e-08		0.959	-2.247e-08		0.959	-2.206e-08		0.959	-2.575e-08
	0.958	3.259e-07		-0.543	-4.526e-08		0.957	-2.395e-08		0.957	-2.956e-08		0.957	-3.777e-08		0.957	-4.925e-08		0.957	-4.432e-08		1.257	-2.721e-08		0.958	-2.924e-08		0.958	-2.247e-08		0.958	-2.209e-08		0.958	-2.618e-08
	0.957	3.222e-07		-0.544	-4.532e-08		0.956	-2.397e-08		0.956	-2.951e-08		0.956	-3.779e-08		0.956	-4.925e-08		0.956	-4.431e-08		1.256	-2.724e-08		0.957	-2.899e-08		0.957	-2.252e-08		0.957	-2.195e-08		0.957	-2.621e-08
	0.956	3.183e-07		-0.545	-4.547e-08		0.955	-2.394e-08		0.955	-2.952e-08		0.955	-3.784e-08		0.955	-4.925e-08		0.955	-4.437e-08		1.255	-2.715e-08		0.956	-2.945e-08		0.956	-2.242e-08		0.956	-2.212e-08		0.956	-2.6e-08
	0.955	3.144e-07		-0.546	-4.547e-08		0.954	-2.414e-08		0.954	-2.964e-08		0.954	-3.792e-08		0.954	-4.926e-08		0.954	-4.457e-08		1.254	-2.758e-08		0.955	-2.717e-08		0.955	-2.248e-08		0.955	-2.196e-08		0.955	-2.642e-08
	0.954	3.106e-07		-0.547	-4.549e-08		0.953	-2.415e-08		0.953	-2.963e-08		0.953	-3.789e-08		0.953	-4.924e-08		0.953	-4.458e-08		1.253	-2.773e-08		0.954	-2.756e-08		0.954	-2.24e-08		0.954	-2.206e-08		0.954	-2.621e-08
	0.953	3.068e-07		-0.548	-4.554e-08		0.952	-2.411e-08		0.952	-2.965e-08		0.952	-3.808e-08		0.952	-4.924e-08		0.952	-4.452e-08		1.252	-2.735e-08		0.953	-2.801e-08		0.953	-2.243e-08		0.953	-2.212e-08		0.953	-2.687e-08
	0.952	3.03e-07		-0.549	-4.564e-08		0.951	-2.41e-08		0.951	-2.979e-08		0.951	-3.803e-08		0.951	-4.924e-08		0.951	-4.457e-08		1.251	-2.76e-08		0.952	-2.759e-08		0.952	-2.239e-08		0.952	-2.195e-08		0.952	-2.715e-08
	0.951	2.99e-07		-0.55	-4.571e-08		0.95	-2.411e-08		0.95	-2.949e-08		0.95	-3.787e-08		0.95	-4.922e-08		0.95	-4.454e-08		1.25	-2.78e-08		0.951	-3.073e-08		0.951	-2.233e-08		0.951	-2.198e-08		0.951	-2.588e-08
	0.95	2.953e-07		-0.551	-4.571e-08		0.949	-2.433e-08		0.949	-2.972e-08		0.949	-3.81e-08		0.949	-4.924e-08		0.949	-4.456e-08		1.249	-2.798e-08		0.95	-2.881e-08		0.95	-2.242e-08		0.95	-2.209e-08		0.95	-2.727e-08
	0.949	2.918e-07		-0.552	-4.574e-08		0.948	-2.423e-08		0.948	-2.959e-08		0.948	-3.806e-08		0.948	-4.924e-08		0.948	-4.475e-08		1.248	-2.761e-08		0.949	-2.914e-08		0.949	-2.226e-08		0.949	-2.189e-08		0.949	-2.605e-08
	0.948	2.88e-07		-0.553	-4.581e-08		0.947	-2.449e-08		0.947	-2.996e-08		0.947	-3.843e-08		0.947	-4.926e-08		0.947	-4.487e-08		1.247	-2.801e-08		0.948	-2.756e-08		0.948	-2.238e-08		0.948	-2.196e-08		0.948	-2.613e-08
	0.947	2.842e-07		-0.554	-4.584e-08		0.946	-2.44e-08		0.946	-2.984e-08		0.946	-3.843e-08		0.946	-4.925e-08		0.946	-4.461e-08		1.246	-2.791e-08		0.947	-2.818e-08		0.947	-2.24e-08		0.947	-2.197e-08		0.947	-2.694e-08
	0.946	2.803e-07		-0.555	-4.595e-08		0.945	-2.433e-08		0.945	-2.987e-08		0.945	-3.823e-08		0.945	-4.925e-08		0.945	-4.468e-08		1.245	-2.822e-08		0.946	-3.02e-08		0.946	-2.234e-08		0.946	-2.191e-08		0.946	-2.597e-08
	0.945	2.768e-07		-0.556	-4.597e-08		0.944	-2.436e-08		0.944	-2.98e-08		0.944	-3.829e-08		0.944	-4.925e-08		0.944	-4.464e-08		1.244	-2.811e-08		0.945	-2.915e-08		0.945	-2.238e-08		0.945	-2.205e-08		0.945	-2.669e-08
	0.944	2.733e-07		-0.557	-4.613e-08		0.943	-2.437e-08		0.943	-2.989e-08		0.943	-3.84e-08		0.943	-4.926e-08		0.943	-4.474e-08		1.243	-2.825e-08		0.944	-2.943e-08		0.944	-2.225e-08		0.944	-2.183e-08		0.944	-2.663e-08
	0.943	2.698e-07		-0.558	-4.62e-08		0.942	-2.434e-08		0.942	-2.997e-08		0.942	-3.833e-08		0.942	-4.924e-08		0.942	-4.473e-08		1.242	-2.831e-08		0.943	-2.888e-08		0.943	-2.229e-08		0.943	-2.185e-08		0.943	-2.737e-08
	0.942	2.664e-07		-0.559	-4.63e-08		0.941	-2.444e-08		0.941	-3.004e-08		0.941	-3.831e-08		0.941	-4.925e-08		0.941	-4.481e-08		1.241	-2.823e-08		0.942	-2.882e-08		0.942	-2.233e-08		0.942	-2.182e-08		0.942	-2.707e-08
	0.941	2.628e-07		-0.56	-4.631e-08		0.94	-2.446e-08		0.94	-3.007e-08		0.94	-3.848e-08		0.94	-4.924e-08		0.94	-4.481e-08		1.24	-2.857e-08		0.941	-2.731e-08		0.941	-2.225e-08		0.941	-2.183e-08		0.941	-2.626e-08
	0.94	2.595e-07		-0.561	-4.629e-08		0.939	-2.438e-08		0.939	-2.99e-08		0.939	-3.862e-08		0.939	-4.927e-08		0.939	-4.487e-08		1.239	-2.881e-08		0.94	-2.884e-08		0.94	-2.23e-08		0.94	-2.185e-08		0.94	-2.634e-08
	0.939	2.562e-07		-0.562	-4.646e-08		0.938	-2.446e-08		0.938	-3.002e-08		0.938	-3.861e-08		0.938	-4.926e-08		0.938	-4.492e-08		1.238	-2.824e-08		0.939	-2.905e-08		0.939	-2.214e-08		0.939	-2.178e-08		0.939	-2.619e-08
	0.938	2.526e-07		-0.563	-4.662e-08		0.937	-2.446e-08		0.937	-3.004e-08		0.937	-3.847e-08		0.937	-4.925e-08		0.937	-4.487e-08		1.237	-2.859e-08		0.938	-2.759e-08		0.938	-2.228e-08		0.938	-2.182e-08		0.938	-2.576e-08
	0.937	2.492e-07		-0.564	-4.669e-08		0.936	-2.447e-08		0.936	-3.007e-08		0.936	-3.868e-08		0.936	-4.925e-08		0.936	-4.488e-08		1.236	-2.852e-08		0.937	-3.058e-08		0.937	-2.224e-08		0.937	-2.184e-08		0.937	-2.639e-08
	0.936	2.458e-07		-0.565	-4.663e-08		0.935	-2.45e-08		0.935	-3.014e-08		0.935	-3.867e-08		0.935	-4.925e-08		0.935	-4.49e-08		1.235	-2.873e-08		0.936	-2.788e-08		0.936	-2.212e-08		0.936	-2.174e-08		0.936	-2.66e-08
	0.935	2.423e-07		-0.566	-4.669e-08		0.934	-2.428e-08		0.934	-2.968e-08		0.934	-3.829e-08		0.934	-4.922e-08		0.934	-4.453e-08		1.234	-2.89e-08		0.935	-2.862e-08		0.935	-2.212e-08		0.935	-2.184e-08		0.935	-2.54e-08
	0.934	2.39e-07		-0.567	-4.675e-08		0.933	-2.444e-08		0.933	-3.021e-08		0.933	-3.862e-08		0.933	-4.924e-08		0.933	-4.49e-08		1.233	-2.918e-08		0.934	-2.984e-08		0.934	-2.225e-08		0.934	-2.185e-08		0.934	-2.608e-08
	0.933	2.355e-07		-0.568	-4.685e-08		0.932	-2.457e-08		0.932	-3.023e-08		0.932	-3.896e-08		0.932	-4.924e-08		0.932	-4.499e-08		1.232	-2.91e-08		0.933	-2.972e-08		0.933	-2.217e-08		0.933	-2.172e-08		0.933	-2.601e-08
	0.932	2.322e-07		-0.569	-4.698e-08		0.931	-2.45e-08		0.931	-3.008e-08		0.931	-3.863e-08		0.931	-4.924e-08		0.931	-4.494e-08		1.231	-2.899e-08		0.932	-2.562e-08		0.932	-2.219e-08		0.932	-2.178e-08		0.932	-2.607e-08
	0.931	2.289e-07		-0.57	-4.694e-08		0.93	-2.456e-08		0.93	-3.02e-08		0.93	-3.887e-08		0.93	-4.924e-08		0.93	-4.507e-08		1.23	-2.921e-08		0.931	-3.095e-08		0.931	-2.207e-08		0.931	-2.164e-08		0.931	-2.559e-08
	0.93	2.256e-07		-0.571	-4.701e-08		0.929	-2.462e-08		0.929	-3.028e-08		0.929	-3.88e-08		0.929	-4.924e-08		0.929	-4.499e-08		1.229	-2.918e-08		0.93	-2.563e-08		0.93	-2.214e-08		0.93	-2.169e-08		0.93	-2.555e-08
	0.929	2.223e-07		-0.572	-4.712e-08		0.928	-2.458e-08		0.928	-3.03e-08		0.928	-3.894e-08		0.928	-4.923e-08		0.928	-4.512e-08		1.228	-2.937e-08		0.929	-3.316e-08		0.929	-2.213e-08		0.929	-2.179e-08		0.929	-2.542e-08
	0.928	2.189e-07		-0.573	-4.712e-08		0.927	-2.471e-08		0.927	-3.029e-08		0.927	-3.903e-08		0.927	-4.924e-08		0.927	-4.502e-08		1.227	-2.973e-08		0.928	-2.602e-08		0.928	-2.217e-08		0.928	-2.163e-08		0.928	-2.648e-08
	0.927	2.157e-07		-0.574	-4.718e-08		0.926	-2.459e-08		0.926	-3.035e-08		0.926	-3.911e-08		0.926	-4.924e-08		0.926	-4.52e-08		1.226	-2.932e-08		0.927	-3.016e-08		0.927	-2.197e-08		0.927	-2.162e-08		0.927	-2.6e-08
	0.926	2.125e-07		-0.575	-4.722e-08		0.925	-2.465e-08		0.925	-3.037e-08		0.925	-3.911e-08		0.925	-4.923e-08		0.925	-4.516e-08		1.225	-2.93e-08		0.926	-3.036e-08		0.926	-2.208e-08		0.926	-2.174e-08		0.926	-2.591e-08
	0.925	2.093e-07		-0.576	-4.726e-08		0.924	-2.466e-08		0.924	-3.036e-08		0.924	-3.912e-08		0.924	-4.924e-08		0.924	-4.504e-08		1.224	-2.953e-08		0.925	-2.59e-08		0.925	-2.2e-08		0.925	-2.164e-08		0.925	-2.598e-08
	0.924	2.063e-07		-0.577	-4.731e-08		0.923	-2.468e-08		0.923	-3.051e-08		0.923	-3.919e-08		0.923	-4.923e-08		0.923	-4.508e-08		1.223	-2.973e-08		0.924	-2.815e-08		0.924	-2.199e-08		0.924	-2.164e-08		0.924	-2.648e-08
	0.923	2.032e-07		-0.578	-4.748e-08		0.922	-2.493e-08		0.922	-3.068e-08		0.922	-3.927e-08		0.922	-4.927e-08		0.922	-4.54e-08		1.222	-2.992e-08		0.923	-2.843e-08		0.923	-2.197e-08		0.923	-2.163e-08		0.923	-2.597e-08
	0.922	2.002e-07		-0.579	-4.752e-08		0.921	-2.536e-08		0.921	-3.133e-08		0.921	-4.001e-08		0.921	-4.94e-08		0.921	-4.596e-08		1.221	-2.993e-08		0.922	-2.975e-08		0.922	-2.202e-08		0.922	-2.166e-08		0.922	-2.598e-08
	0.921	1.971e-07		-0.58	-4.754e-08		0.92	-2.485e-08		0.92	-3.066e-08		0.92	-3.938e-08		0.92	-4.924e-08		0.92	-4.538e-08		1.22	-2.95e-08		0.921	-2.865e-08		0.921	-2.211e-08		0.921	-2.165e-08		0.921	-2.65e-08
	0.92	1.942e-07		-0.581	-4.762e-08		0.919	-2.495e-08		0.919	-3.074e-08		0.919	-3.944e-08		0.919	-4.926e-08		0.919	-4.532e-08		1.219	-2.94e-08		0.92	-2.736e-08		0.92	-2.2e-08		0.92	-2.148e-08		0.92	-2.654e-08
	0.919	1.912e-07		-0.582	-4.771e-08		0.918	-2.474e-08		0.918	-3.056e-08		0.918	-3.923e-08		0.918	-4.924e-08		0.918	-4.523e-08		1.218	-3.009e-08		0.919	-3.019e-08		0.919	-2.198e-08		0.919	-2.164e-08		0.919	-2.722e-08
	0.918	1.883e-07		-0.583	-4.778e-08		0.917	-2.484e-08		0.917	-3.074e-08		0.917	-3.956e-08		0.917	-4.923e-08		0.917	-4.546e-08		1.217	-3.034e-08		0.918	-3.194e-08		0.918	-2.207e-08		0.918	-2.162e-08		0.918	-2.669e-08
	0.917	1.855e-07		-0.584	-4.776e-08		0.916	-2.487e-08		0.916	-3.056e-08		0.916	-3.948e-08		0.916	-4.923e-08		0.916	-4.537e-08		1.216	-2.987e-08		0.917	-3.021e-08		0.917	-2.195e-08		0.917	-2.153e-08		0.917	-2.672e-08
	0.916	1.825e-07		-0.585	-4.785e-08		0.915	-2.48e-08		0.915	-3.081e-08		0.915	-3.95e-08		0.915	-4.924e-08		0.915	-4.528e-08		1.215	-3.039e-08		0.916	-2.821e-08		0.916	-2.201e-08		0.916	-2.163e-08		0.916	-2.649e-08
	0.915	1.796e-07		-0.586	-4.787e-08		0.914	-2.483e-08		0.914	-3.087e-08		0.914	-3.969e-08		0.914	-4.923e-08		0.914	-4.548e-08		1.214	-3.009e-08		0.915	-2.303e-08		0.915	-2.19e-08		0.915	-2.147e-08		0.915	-2.608e-08
	0.914	1.766e-07		-0.587	-4.803e-08		0.913	-2.488e-08		0.913	-3.091e-08		0.913	-3.957e-08		0.913	-4.922e-08		0.913	-4.548e-08		1.213	-3.03e-08		0.914	-3.063e-08		0.914	-2.188e-08		0.914	-2.148e-08		0.914	-2.627e-08
	0.913	1.74e-07		-0.588	-4.814e-08		0.912	-2.49e-08		0.912	-3.09e-08		0.912	-3.962e-08		0.912	-4.922e-08		0.912	-4.531e-08		1.212	-3.038e-08		0.913	-2.948e-08		0.913	-2.184e-08		0.913	-2.156e-08		0.913	-2.586e-08
	0.912	1.714e-07		-0.589	-4.826e-08		0.911	-2.489e-08		0.911	-3.08e-08		0.911	-3.962e-08		0.911	-4.922e-08		0.911	-4.548e-08		1.211	-3.066e-08		0.912	-2.906e-08		0.912	-2.186e-08		0.912	-2.145e-08		0.912	-2.682e-08
	0.911	1.686e-07		-0.59	-4.826e-08		0.91	-2.506e-08		0.91	-3.084e-08		0.91	-3.97e-08		0.91	-4.924e-08		0.91	-4.533e-08		1.21	-3.037e-08		0.911	-2.637e-08		0.911	-2.186e-08		0.911	-2.137e-08		0.911	-2.693e-08
	0.91	1.66e-07		-0.591	-4.826e-08		0.909	-2.493e-08		0.909	-3.078e-08		0.909	-3.966e-08		0.909	-4.923e-08		0.909	-4.538e-08		1.209	-3.033e-08		0.91	-2.9e-08		0.91	-2.179e-08		0.91	-2.147e-08		0.91	-2.681e-08
	0.909	1.633e-07		-0.592	-4.826e-08		0.908	-2.464e-08		0.908	-3.072e-08		0.908	-3.956e-08		0.908	-4.922e-08		0.908	-4.534e-08		1.208	-3.057e-08		0.909	-2.986e-08		0.909	-2.186e-08		0.909	-2.145e-08		0.909	-2.738e-08
	0.908	1.607e-07		-0.593	-4.835e-08		0.907	-2.491e-08		0.907	-3.082e-08		0.907	-3.984e-08		0.907	-4.922e-08		0.907	-4.545e-08		1.207	-3.039e-08		0.908	-2.893e-08		0.908	-2.178e-08		0.908	-2.152e-08		0.908	-2.658e-08
	0.907	1.582e-07		-0.594	-4.85e-08		0.906	-2.499e-08		0.906	-3.107e-08		0.906	-3.992e-08		0.906	-4.922e-08		0.906	-4.553e-08		1.206	-3.051e-08		0.907	-2.968e-08		0.907	-2.171e-08		0.907	-2.137e-08		0.907	-2.584e-08
	0.906	1.555e-07		-0.595	-4.855e-08		0.905	-2.493e-08		0.905	-3.098e-08		0.905	-3.988e-08		0.905	-4.921e-08		0.905	-4.532e-08		1.205	-3.086e-08		0.906	-2.772e-08		0.906	-2.169e-08		0.906	-2.133e-08		0.906	-2.627e-08
	0.905	1.531e-07		-0.596	-4.86e-08		0.904	-2.506e-08		0.904	-3.11e-08		0.904	-3.988e-08		0.904	-4.921e-08		0.904	-4.559e-08		1.204	-3.082e-08		0.905	-2.928e-08		0.905	-2.173e-08		0.905	-2.152e-08		0.905	-2.692e-08
	0.904	1.506e-07		-0.597	-4.868e-08		0.903	-2.497e-08		0.903	-3.115e-08		0.903	-4.006e-08		0.903	-4.922e-08		0.903	-4.549e-08		1.203	-3.126e-08		0.904	-2.83e-08		0.904	-2.168e-08		0.904	-2.135e-08		0.904	-2.548e-08
	0.903	1.481e-07		-0.598	-4.87e-08		0.902	-2.501e-08		0.902	-3.114e-08		0.902	-3.995e-08		0.902	-4.922e-08		0.902	-4.562e-08		1.202	-3.093e-08		0.903	-2.897e-08		0.903	-2.175e-08		0.903	-2.137e-08		0.903	-2.621e-08
	0.902	1.457e-07		-0.599	-4.868e-08		0.901	-2.511e-08		0.901	-3.13e-08		0.901	-4.006e-08		0.901	-4.922e-08		0.901	-4.562e-08		1.201	-3.112e-08		0.902	-2.728e-08		0.902	-2.165e-08		0.902	-2.139e-08		0.902	-2.683e-08
	0.901	1.433e-07		-0.6	-4.889e-08		0.9	-2.508e-08		0.9	-3.127e-08		0.9	-4.019e-08		0.9	-4.922e-08		0.9	-4.565e-08		1.2	-3.142e-08		0.901	-2.866e-08		0.901	-2.163e-08		0.901	-2.133e-08		0.901	-2.686e-08
	0.9	1.41e-07		-0.601	-4.891e-08		0.899	-2.501e-08		0.899	-3.117e-08		0.899	-4e-08		0.899	-4.92e-08		0.899	-4.552e-08		1.199	-3.128e-08		0.9	-2.848e-08		0.9	-2.171e-08		0.9	-2.131e-08		0.9	-2.659e-08
	0.899	1.388e-07		-0.602	-4.885e-08		0.898	-2.513e-08		0.898	-3.127e-08		0.898	-4.02e-08		0.898	-4.922e-08		0.898	-4.556e-08		1.198	-3.125e-08		0.899	-2.888e-08		0.899	-2.159e-08		0.899	-2.136e-08		0.899	-2.549e-08
	0.898	1.364e-07		-0.603	-4.897e-08		0.897	-2.515e-08		0.897	-3.123e-08		0.897	-4.011e-08		0.897	-4.922e-08		0.897	-4.575e-08		1.197	-3.155e-08		0.898	-3.029e-08		0.898	-2.159e-08		0.898	-2.128e-08		0.898	-2.682e-08
	0.897	1.343e-07		-0.604	-4.903e-08		0.896	-2.516e-08		0.896	-3.153e-08		0.896	-4.05e-08		0.896	-4.923e-08		0.896	-4.576e-08		1.196	-3.137e-08		0.897	-2.792e-08		0.897	-2.167e-08		0.897	-2.134e-08		0.897	-2.677e-08
	0.896	1.32e-07		-0.605	-4.902e-08		0.895	-2.522e-08		0.895	-3.156e-08		0.895	-4.029e-08		0.895	-4.922e-08		0.895	-4.582e-08		1.195	-3.131e-08		0.896	-3.054e-08		0.896	-2.164e-08		0.896	-2.134e-08		0.896	-2.651e-08
	0.895	1.299e-07		-0.606	-4.919e-08		0.894	-2.514e-08		0.894	-3.147e-08		0.894	-4.04e-08		0.894	-4.921e-08		0.894	-4.575e-08		1.194	-3.172e-08		0.895	-2.847e-08		0.895	-2.163e-08		0.895	-2.128e-08		0.895	-2.587e-08
	0.894	1.277e-07		-0.607	-4.919e-08		0.893	-2.527e-08		0.893	-3.145e-08		0.893	-4.044e-08		0.893	-4.922e-08		0.893	-4.577e-08		1.193	-3.115e-08		0.894	-2.875e-08		0.894	-2.159e-08		0.894	-2.129e-08		0.894	-2.59e-08
	0.893	1.254e-07		-0.608	-4.931e-08		0.892	-2.509e-08		0.892	-3.151e-08		0.892	-4.022e-08		0.892	-4.92e-08		0.892	-4.57e-08		1.192	-3.159e-08		0.893	-2.767e-08		0.893	-2.159e-08		0.893	-2.114e-08		0.893	-2.544e-08
	0.892	1.233e-07		-0.609	-4.935e-08		0.891	-2.524e-08		0.891	-3.141e-08		0.891	-4.047e-08		0.891	-4.922e-08		0.891	-4.578e-08		1.191	-3.15e-08		0.892	-2.952e-08		0.892	-2.168e-08		0.892	-2.128e-08		0.892	-2.573e-08
	0.891	1.213e-07		-0.61	-4.938e-08		0.89	-2.516e-08		0.89	-3.159e-08		0.89	-4.053e-08		0.89	-4.924e-08		0.89	-4.579e-08		1.19	-3.115e-08		0.891	-2.693e-08		0.891	-2.157e-08		0.891	-2.116e-08		0.891	-2.558e-08
	0.89	1.193e-07		-0.611	-4.952e-08		0.889	-2.522e-08		0.889	-3.139e-08		0.889	-4.056e-08		0.889	-4.924e-08		0.889	-4.578e-08		1.189	-3.172e-08		0.89	-2.97e-08		0.89	-2.14e-08		0.89	-2.113e-08		0.89	-2.602e-08
	0.889	1.171e-07		-0.612	-4.954e-08		0.888	-2.527e-08		0.888	-3.17e-08		0.888	-4.059e-08		0.888	-4.924e-08		0.888	-4.59e-08		1.188	-3.198e-08		0.889	-2.895e-08		0.889	-2.159e-08		0.889	-2.11e-08		0.889	-2.581e-08
	0.888	1.152e-07		-0.613	-4.957e-08		0.887	-2.523e-08		0.887	-3.166e-08		0.887	-4.061e-08		0.887	-4.922e-08		0.887	-4.581e-08		1.187	-3.202e-08		0.888	-2.896e-08		0.888	-2.139e-08		0.888	-2.117e-08		0.888	-2.639e-08
	0.887	1.133e-07		-0.614	-4.972e-08		0.886	-2.511e-08		0.886	-3.152e-08		0.886	-4.05e-08		0.886	-4.921e-08		0.886	-4.584e-08		1.186	-3.2e-08		0.887	-2.691e-08		0.887	-2.14e-08		0.887	-2.116e-08		0.887	-2.66e-08
	0.886	1.114e-07		-0.615	-4.952e-08		0.885	-2.532e-08		0.885	-3.166e-08		0.885	-4.076e-08		0.885	-4.921e-08		0.885	-4.597e-08		1.185	-3.209e-08		0.886	-3.017e-08		0.886	-2.144e-08		0.886	-2.116e-08		0.886	-2.638e-08
	0.885	1.094e-07		-0.616	-4.974e-08		0.884	-2.527e-08		0.884	-3.179e-08		0.884	-4.072e-08		0.884	-4.92e-08		0.884	-4.606e-08		1.184	-3.192e-08		0.885	-2.952e-08		0.885	-2.134e-08		0.885	-2.1e-08		0.885	-2.58e-08
	0.884	1.076e-07		-0.617	-4.992e-08		0.883	-2.504e-08		0.883	-3.139e-08		0.883	-4.022e-08		0.883	-4.915e-08		0.883	-4.552e-08		1.183	-3.253e-08		0.884	-2.893e-08		0.884	-2.143e-08		0.884	-2.116e-08		0.884	-2.583e-08
	0.883	1.057e-07		-0.618	-4.994e-08		0.882	-2.527e-08		0.882	-3.171e-08		0.882	-4.066e-08		0.882	-4.917e-08		0.882	-4.586e-08		1.182	-3.227e-08		0.883	-2.875e-08		0.883	-2.146e-08		0.883	-2.097e-08		0.883	-2.617e-08
	0.882	1.038e-07		-0.619	-5.007e-08		0.881	-2.529e-08		0.881	-3.188e-08		0.881	-4.084e-08		0.881	-4.919e-08		0.881	-4.598e-08		1.181	-3.25e-08		0.882	-2.787e-08		0.882	-2.131e-08		0.882	-2.095e-08		0.882	-2.655e-08
	0.881	1.021e-07		-0.62	-5.013e-08		0.88	-2.536e-08		0.88	-3.177e-08		0.88	-4.074e-08		0.88	-4.918e-08		0.88	-4.592e-08		1.18	-3.242e-08		0.881	-2.865e-08		0.881	-2.136e-08		0.881	-2.119e-08		0.881	-2.679e-08
	0.88	1.003e-07		-0.621	-5.014e-08		0.879	-2.538e-08		0.879	-3.183e-08		0.879	-4.093e-08		0.879	-4.917e-08		0.879	-4.588e-08		1.179	-3.239e-08		0.88	-2.8e-08		0.88	-2.13e-08		0.88	-2.098e-08		0.88	-2.606e-08
	0.879	9.842e-08		-0.622	-5.021e-08		0.878	-2.546e-08		0.878	-3.184e-08		0.878	-4.071e-08		0.878	-4.918e-08		0.878	-4.604e-08		1.178	-3.292e-08		0.879	-2.97e-08		0.879	-2.124e-08		0.879	-2.105e-08		0.879	-2.642e-08
	0.878	9.689e-08		-0.623	-5.036e-08		0.877	-2.528e-08		0.877	-3.201e-08		0.877	-4.101e-08		0.877	-4.919e-08		0.877	-4.6e-08		1.177	-3.343e-08		0.878	-2.805e-08		0.878	-2.135e-08		0.878	-2.093e-08		0.878	-2.666e-08
	0.877	9.514e-08		-0.624	-5.03e-08		0.876	-2.542e-08		0.876	-3.197e-08		0.876	-4.093e-08		0.876	-4.918e-08		0.876	-4.604e-08		1.176	-3.285e-08		0.877	-2.949e-08		0.877	-2.127e-08		0.877	-2.107e-08		0.877	-2.648e-08
	0.876	9.336e-08		-0.625	-5.047e-08		0.875	-2.536e-08		0.875	-3.189e-08		0.875	-4.106e-08		0.875	-4.917e-08		0.875	-4.62e-08		1.175	-3.306e-08		0.876	-2.942e-08		0.876	-2.131e-08		0.876	-2.104e-08		0.876	-2.645e-08
	0.875	9.179e-08		-0.626	-5.047e-08		0.874	-2.547e-08		0.874	-3.202e-08		0.874	-4.109e-08		0.874	-4.92e-08		0.874	-4.621e-08		1.174	-3.249e-08		0.875	-2.941e-08		0.875	-2.129e-08		0.875	-2.082e-08		0.875	-2.589e-08
	0.874	9.019e-08		-0.627	-5.049e-08		0.873	-2.532e-08		0.873	-3.191e-08		0.873	-4.094e-08		0.873	-4.917e-08		0.873	-4.608e-08		1.173	-3.317e-08		0.874	-2.892e-08		0.874	-2.113e-08		0.874	-2.095e-08		0.874	-2.545e-08
	0.873	8.857e-08		-0.628	-5.057e-08		0.872	-2.547e-08		0.872	-3.21e-08		0.872	-4.121e-08		0.872	-4.919e-08		0.872	-4.614e-08		1.172	-3.288e-08		0.873	-2.846e-08		0.873	-2.128e-08		0.873	-2.105e-08		0.873	-2.621e-08
	0.872	8.704e-08		-0.629	-5.069e-08		0.871	-2.543e-08		0.871	-3.208e-08		0.871	-4.107e-08		0.871	-4.917e-08		0.871	-4.627e-08		1.171	-3.256e-08		0.872	-2.954e-08		0.872	-2.118e-08		0.872	-2.082e-08		0.872	-2.575e-08
	0.871	8.539e-08		-0.63	-5.081e-08		0.87	-2.58e-08		0.87	-3.247e-08		0.87	-4.16e-08		0.87	-4.922e-08		0.87	-4.666e-08		1.17	-3.264e-08		0.871	-2.627e-08		0.871	-2.122e-08		0.871	-2.091e-08		0.871	-2.623e-08
	0.87	8.388e-08		-0.631	-5.088e-08		0.869	-2.565e-08		0.869	-3.221e-08		0.869	-4.14e-08		0.869	-4.92e-08		0.869	-4.616e-08		1.169	-3.288e-08		0.87	-2.979e-08		0.87	-2.117e-08		0.87	-2.085e-08		0.87	-2.645e-08
	0.869	8.24e-08		-0.632	-5.095e-08		0.868	-2.567e-08		0.868	-3.212e-08		0.868	-4.133e-08		0.868	-4.918e-08		0.868	-4.632e-08		1.168	-3.3e-08		0.869	-2.827e-08		0.869	-2.113e-08		0.869	-2.084e-08		0.869	-2.657e-08
	0.868	8.097e-08		-0.633	-5.099e-08		0.867	-2.551e-08		0.867	-3.207e-08		0.867	-4.12e-08		0.867	-4.915e-08		0.867	-4.62e-08		1.167	-3.329e-08		0.868	-2.919e-08		0.868	-2.115e-08		0.868	-2.087e-08		0.868	-2.603e-08
	0.867	7.956e-08		-0.634	-5.113e-08		0.866	-2.56e-08		0.866	-3.222e-08		0.866	-4.138e-08		0.866	-4.913e-08		0.866	-4.631e-08		1.166	-3.321e-08		0.867	-3.079e-08		0.867	-2.112e-08		0.867	-2.084e-08		0.867	-2.595e-08
	0.866	7.814e-08		-0.635	-5.131e-08		0.865	-2.558e-08		0.865	-3.219e-08		0.865	-4.129e-08		0.865	-4.918e-08		0.865	-4.631e-08		1.165	-3.304e-08		0.866	-2.534e-08		0.866	-2.103e-08		0.866	-2.08e-08		0.866	-2.633e-08
	0.865	7.68e-08		-0.636	-5.133e-08		0.864	-2.564e-08		0.864	-3.226e-08		0.864	-4.136e-08		0.864	-4.916e-08		0.864	-4.633e-08		1.164	-3.328e-08		0.865	-2.945e-08		0.865	-2.108e-08		0.865	-2.08e-08		0.865	-2.62e-08
	0.864	7.534e-08		-0.637	-5.143e-08		0.863	-2.559e-08		0.863	-3.231e-08		0.863	-4.14e-08		0.863	-4.919e-08		0.863	-4.641e-08		1.163	-3.341e-08		0.864	-2.753e-08		0.864	-2.1e-08		0.864	-2.086e-08		0.864	-2.574e-08
	0.863	7.39e-08		-0.638	-5.145e-08		0.862	-2.563e-08		0.862	-3.223e-08		0.862	-4.15e-08		0.862	-4.919e-08		0.862	-4.647e-08		1.162	-3.341e-08		0.863	-2.927e-08		0.863	-2.102e-08		0.863	-2.07e-08		0.863	-2.572e-08
	0.862	7.277e-08		-0.639	-5.153e-08		0.861	-2.579e-08		0.861	-3.24e-08		0.861	-4.147e-08		0.861	-4.918e-08		0.861	-4.626e-08		1.161	-3.341e-08		0.862	-2.875e-08		0.862	-2.102e-08		0.862	-2.071e-08		0.862	-2.517e-08
	0.861	7.148e-08		-0.64	-5.171e-08		0.86	-2.553e-08		0.86	-3.221e-08		0.86	-4.141e-08		0.86	-4.916e-08		0.86	-4.647e-08		1.16	-3.35e-08		0.861	-3.004e-08		0.861	-2.107e-08		0.861	-2.057e-08		0.861	-2.557e-08
	0.86	7.017e-08		-0.641	-5.176e-08		0.859	-2.572e-08		0.859	-3.226e-08		0.859	-4.149e-08		0.859	-4.915e-08		0.859	-4.645e-08		1.159	-3.328e-08		0.86	-2.723e-08		0.86	-2.101e-08		0.86	-2.073e-08		0.86	-2.603e-08
	0.859	6.887e-08		-0.642	-5.179e-08		0.858	-2.563e-08		0.858	-3.229e-08		0.858	-4.155e-08		0.858	-4.915e-08		0.858	-4.635e-08		1.158	-3.357e-08		0.859	-3.035e-08		0.859	-2.096e-08		0.859	-2.065e-08		0.859	-2.638e-08
	0.858	6.766e-08		-0.643	-5.187e-08		0.857	-2.552e-08		0.857	-3.215e-08		0.857	-4.114e-08		0.857	-4.907e-08		0.857	-4.616e-08		1.157	-3.375e-08		0.858	-2.806e-08		0.858	-2.098e-08		0.858	-2.068e-08		0.858	-2.58e-08
	0.857	6.647e-08		-0.644	-5.199e-08		0.856	-2.575e-08		0.856	-3.226e-08		0.856	-4.175e-08		0.856	-4.913e-08		0.856	-4.648e-08		1.156	-3.332e-08		0.857	-2.994e-08		0.857	-2.101e-08		0.857	-2.074e-08		0.857	-2.621e-08
	0.856	6.53e-08		-0.645	-5.201e-08		0.855	-2.579e-08		0.855	-3.253e-08		0.855	-4.171e-08		0.855	-4.914e-08		0.855	-4.657e-08		1.155	-3.366e-08		0.856	-2.87e-08		0.856	-2.086e-08		0.856	-2.069e-08		0.856	-2.589e-08
	0.855	6.411e-08		-0.646	-5.216e-08		0.854	-2.566e-08		0.854	-3.24e-08		0.854	-4.173e-08		0.854	-4.91e-08		0.854	-4.638e-08		1.154	-3.349e-08		0.855	-2.917e-08		0.855	-2.082e-08		0.855	-2.061e-08		0.855	-2.585e-08
	0.854	6.305e-08		-0.647	-5.214e-08		0.853	-2.579e-08		0.853	-3.242e-08		0.853	-4.166e-08		0.853	-4.914e-08		0.853	-4.654e-08		1.153	-3.344e-08		0.854	-2.998e-08		0.854	-2.083e-08		0.854	-2.065e-08		0.854	-2.522e-08
	0.853	6.189e-08		-0.648	-5.234e-08		0.852	-2.581e-08		0.852	-3.244e-08		0.852	-4.166e-08		0.852	-4.913e-08		0.852	-4.652e-08		1.152	-3.374e-08		0.853	-3.017e-08		0.853	-2.077e-08		0.853	-2.056e-08		0.853	-2.542e-08
	0.852	6.07e-08		-0.649	-5.245e-08		0.851	-2.58e-08		0.851	-3.242e-08		0.851	-4.177e-08		0.851	-4.912e-08		0.851	-4.654e-08		1.151	-3.376e-08		0.852	-2.924e-08		0.852	-2.087e-08		0.852	-2.061e-08		0.852	-2.58e-08
	0.851	5.959e-08		-0.65	-5.246e-08		0.85	-2.578e-08		0.85	-3.249e-08		0.85	-4.185e-08		0.85	-4.911e-08		0.85	-4.663e-08		1.15	-3.399e-08		0.851	-2.612e-08		0.851	-2.083e-08		0.851	-2.055e-08		0.851	-2.524e-08
	0.85	5.861e-08		-0.651	-5.259e-08		0.849	-2.581e-08		0.849	-3.254e-08		0.849	-4.191e-08		0.849	-4.913e-08		0.849	-4.664e-08		1.149	-3.395e-08		0.85	-2.858e-08		0.85	-2.08e-08		0.85	-2.051e-08		0.85	-2.5e-08
	0.849	5.751e-08		-0.652	-5.275e-08		0.848	-2.578e-08		0.848	-3.246e-08		0.848	-4.185e-08		0.848	-4.908e-08		0.848	-4.665e-08		1.148	-3.401e-08		0.849	-2.92e-08		0.849	-2.082e-08		0.849	-2.068e-08		0.849	-2.55e-08
	0.848	5.645e-08		-0.653	-5.258e-08		0.847	-2.576e-08		0.847	-3.249e-08		0.847	-4.199e-08		0.847	-4.904e-08		0.847	-4.667e-08		1.147	-3.402e-08		0.848	-2.751e-08		0.848	-2.077e-08		0.848	-2.039e-08		0.848	-2.534e-08
	0.847	5.541e-08		-0.654	-5.274e-08		0.846	-2.592e-08		0.846	-3.249e-08		0.846	-4.198e-08		0.846	-4.911e-08		0.846	-4.663e-08		1.146	-3.41e-08		0.847	-2.85e-08		0.847	-2.077e-08		0.847	-2.047e-08		0.847	-2.51e-08
	0.846	5.45e-08		-0.655	-5.28e-08		0.845	-2.596e-08		0.845	-3.261e-08		0.845	-4.215e-08		0.845	-4.91e-08		0.845	-4.68e-08		1.145	-3.4e-08		0.846	-2.94e-08		0.846	-2.073e-08		0.846	-2.06e-08		0.846	-2.472e-08
	0.845	5.338e-08		-0.656	-5.289e-08		0.844	-2.601e-08		0.844	-3.272e-08		0.844	-4.215e-08		0.844	-4.911e-08		0.844	-4.689e-08		1.144	-3.412e-08		0.845	-2.837e-08		0.845	-2.076e-08		0.845	-2.05e-08		0.845	-2.579e-08
	0.844	5.243e-08		-0.657	-5.302e-08		0.843	-2.594e-08		0.843	-3.26e-08		0.843	-4.216e-08		0.843	-4.902e-08		0.843	-4.694e-08		1.143	-3.432e-08		0.844	-2.885e-08		0.844	-2.07e-08		0.844	-2.047e-08		0.844	-2.575e-08
	0.843	5.148e-08		-0.658	-5.318e-08		0.842	-2.598e-08		0.842	-3.263e-08		0.842	-4.212e-08		0.842	-4.903e-08		0.842	-4.668e-08		1.142	-3.427e-08		0.843	-2.866e-08		0.843	-2.073e-08		0.843	-2.053e-08		0.843	-2.516e-08
	0.842	5.051e-08		-0.659	-5.326e-08		0.841	-2.585e-08		0.841	-3.253e-08		0.841	-4.196e-08		0.841	-4.9e-08		0.841	-4.677e-08		1.141	-3.412e-08		0.842	-2.73e-08		0.842	-2.067e-08		0.842	-2.04e-08		0.842	-2.503e-08
	0.841	4.957e-08		-0.66	-5.325e-08		0.84	-2.596e-08		0.84	-3.27e-08		0.84	-4.214e-08		0.84	-4.899e-08		0.84	-4.695e-08		1.14	-3.462e-08		0.841	-2.924e-08		0.841	-2.071e-08		0.841	-2.049e-08		0.841	-2.572e-08
	0.84	4.865e-08		-0.661	-5.339e-08		0.839	-2.606e-08		0.839	-3.272e-08		0.839	-4.228e-08		0.839	-4.9e-08		0.839	-4.707e-08		1.139	-3.396e-08		0.84	-2.891e-08		0.84	-2.065e-08		0.84	-2.032e-08		0.84	-2.567e-08
	0.839	4.766e-08		-0.662	-5.338e-08		0.838	-2.607e-08		0.838	-3.257e-08		0.838	-4.22e-08		0.838	-4.898e-08		0.838	-4.679e-08		1.138	-3.383e-08		0.839	-2.916e-08		0.839	-2.056e-08		0.839	-2.036e-08		0.839	-2.616e-08
	0.838	4.676e-08		-0.663	-5.344e-08		0.837	-2.593e-08		0.837	-3.274e-08		0.837	-4.231e-08		0.837	-4.896e-08		0.837	-4.688e-08		1.137	-3.429e-08		0.838	-2.925e-08		0.838	-2.07e-08		0.838	-2.037e-08		0.838	-2.57e-08
	0.837	4.59e-08		-0.664	-5.359e-08		0.836	-2.603e-08		0.836	-3.26e-08		0.836	-4.217e-08		0.836	-4.898e-08		0.836	-4.696e-08		1.136	-3.429e-08		0.837	-2.787e-08		0.837	-2.056e-08		0.837	-2.035e-08		0.837	-2.54e-08
	0.836	4.496e-08		-0.665	-5.363e-08		0.835	-2.595e-08		0.835	-3.261e-08		0.835	-4.229e-08		0.835	-4.884e-08		0.835	-4.681e-08		1.135	-3.444e-08		0.836	-2.751e-08		0.836	-2.061e-08		0.836	-2.033e-08		0.836	-2.56e-08
	0.835	4.411e-08		-0.666	-5.38e-08		0.834	-2.618e-08		0.834	-3.282e-08		0.834	-4.232e-08		0.834	-4.897e-08		0.834	-4.7e-08		1.134	-3.443e-08		0.835	-2.885e-08		0.835	-2.046e-08		0.835	-2.032e-08		0.835	-2.583e-08
	0.834	4.317e-08		-0.667	-5.381e-08		0.833	-2.598e-08		0.833	-3.272e-08		0.833	-4.233e-08		0.833	-4.895e-08		0.833	-4.712e-08		1.133	-3.482e-08		0.834	-2.873e-08		0.834	-2.056e-08		0.834	-2.025e-08		0.834	-2.608e-08
	0.833	4.237e-08		-0.668	-5.387e-08		0.832	-2.599e-08		0.832	-3.254e-08		0.832	-4.2e-08		0.832	-4.881e-08		0.832	-4.672e-08		1.132	-3.46e-08		0.833	-2.83e-08		0.833	-2.053e-08		0.833	-2.032e-08		0.833	-2.627e-08
	0.832	4.15e-08		-0.669	-5.389e-08		0.831	-2.604e-08		0.831	-3.261e-08		0.831	-4.22e-08		0.831	-4.882e-08		0.831	-4.687e-08		1.131	-3.5e-08		0.832	-2.844e-08		0.832	-2.046e-08		0.832	-2.021e-08		0.832	-2.586e-08
	0.831	4.061e-08		-0.67	-5.393e-08		0.83	-2.608e-08		0.83	-3.275e-08		0.83	-4.258e-08		0.83	-4.888e-08		0.83	-4.706e-08		1.13	-3.504e-08		0.831	-2.866e-08		0.831	-2.046e-08		0.831	-2.02e-08		0.831	-2.615e-08
	0.83	3.982e-08		-0.671	-5.405e-08		0.829	-2.606e-08		0.829	-3.275e-08		0.829	-4.234e-08		0.829	-4.889e-08		0.829	-4.704e-08		1.129	-3.492e-08		0.83	-2.866e-08		0.83	-2.047e-08		0.83	-2.022e-08		0.83	-2.542e-08
	0.829	3.908e-08		-0.672	-5.407e-08		0.828	-2.618e-08		0.828	-3.271e-08		0.828	-4.245e-08		0.828	-4.88e-08		0.828	-4.697e-08		1.128	-3.46e-08		0.829	-2.857e-08		0.829	-2.043e-08		0.829	-2.01e-08		0.829	-2.567e-08
	0.828	3.827e-08		-0.673	-5.416e-08		0.827	-2.617e-08		0.827	-3.278e-08		0.827	-4.249e-08		0.827	-4.895e-08		0.827	-4.719e-08		1.127	-3.479e-08		0.828	-2.926e-08		0.828	-2.049e-08		0.828	-2.024e-08		0.828	-2.589e-08
	0.827	3.749e-08		-0.674	-5.428e-08		0.826	-2.611e-08		0.826	-3.283e-08		0.826	-4.254e-08		0.826	-4.887e-08		0.826	-4.712e-08		1.126	-3.606e-08		0.827	-2.852e-08		0.827	-2.037e-08		0.827	-2.019e-08		0.827	-2.582e-08
	0.826	3.674e-08		-0.675	-5.43e-08		0.825	-2.623e-08		0.825	-3.295e-08		0.825	-4.264e-08		0.825	-4.885e-08		0.825	-4.712e-08		1.125	-3.567e-08		0.826	-2.69e-08		0.826	-2.045e-08		0.826	-2.007e-08		0.826	-2.631e-08
	0.825	3.593e-08		-0.676	-5.435e-08		0.824	-2.626e-08		0.824	-3.287e-08		0.824	-4.269e-08		0.824	-4.881e-08		0.824	-4.723e-08		1.124	-3.524e-08		0.825	-2.794e-08		0.825	-2.036e-08		0.825	-2.024e-08		0.825	-2.618e-08
	0.824	3.519e-08		-0.677	-5.45e-08		0.823	-2.632e-08		0.823	-3.284e-08		0.823	-4.255e-08		0.823	-4.887e-08		0.823	-4.738e-08		1.123	-3.498e-08		0.824	-2.99e-08		0.824	-2.037e-08		0.824	-2.019e-08		0.824	-2.623e-08
	0.823	3.449e-08		-0.678	-5.454e-08		0.822	-2.616e-08		0.822	-3.285e-08		0.822	-4.262e-08		0.822	-4.879e-08		0.822	-4.714e-08		1.122	-3.515e-08		0.823	-2.827e-08		0.823	-2.028e-08		0.823	-2.005e-08		0.823	-2.638e-08
	0.822	3.377e-08		-0.679	-5.444e-08		0.821	-2.624e-08		0.821	-3.289e-08		0.821	-4.268e-08		0.821	-4.882e-08		0.821	-4.735e-08		1.121	-3.506e-08		0.822	-2.862e-08		0.822	-2.036e-08		0.822	-2.015e-08		0.822	-2.578e-08
	0.821	3.303e-08		-0.68	-5.461e-08		0.82	-2.63e-08		0.82	-3.28e-08		0.82	-4.274e-08		0.82	-4.885e-08		0.82	-4.738e-08		1.12	-3.524e-08		0.821	-2.778e-08		0.821	-2.029e-08		0.821	-2.003e-08		0.821	-2.517e-08
	0.82	3.236e-08		-0.681	-5.471e-08		0.819	-2.654e-08		0.819	-3.322e-08		0.819	-4.316e-08		0.819	-4.903e-08		0.819	-4.779e-08		1.119	-3.5e-08		0.82	-2.878e-08		0.82	-2.047e-08		0.82	-2.022e-08		0.82	-2.6e-08
	0.819	3.129e-08		-0.682	-5.479e-08		0.818	-2.643e-08		0.818	-3.294e-08		0.818	-4.29e-08		0.818	-4.889e-08		0.818	-4.755e-08		1.118	-3.533e-08		0.819	-2.933e-08		0.819	-2.052e-08		0.819	-2.031e-08		0.819	-2.597e-08
	0.818	3.079e-08		-0.683	-5.485e-08		0.817	-2.638e-08		0.817	-3.289e-08		0.817	-4.29e-08		0.817	-4.886e-08		0.817	-4.743e-08		1.117	-3.562e-08		0.818	-2.801e-08		0.818	-2.032e-08		0.818	-2.017e-08		0.818	-2.567e-08
	0.817	3.015e-08		-0.684	-5.5e-08		0.816	-2.635e-08		0.816	-3.29e-08		0.816	-4.284e-08		0.816	-4.863e-08		0.816	-4.744e-08		1.116	-3.557e-08		0.817	-2.944e-08		0.817	-2.033e-08		0.817	-2.016e-08		0.817	-2.615e-08
	0.816	2.959e-08		-0.685	-5.5e-08		0.815	-2.64e-08		0.815	-3.311e-08		0.815	-4.282e-08		0.815	-4.882e-08		0.815	-4.741e-08		1.115	-3.56e-08		0.816	-2.881e-08		0.816	-2.029e-08		0.816	-2.002e-08		0.816	-2.525e-08
	0.815	2.883e-08		-0.686	-5.504e-08		0.814	-2.63e-08		0.814	-3.296e-08		0.814	-4.292e-08		0.814	-4.876e-08		0.814	-4.735e-08		1.114	-3.57e-08		0.815	-2.839e-08		0.815	-2.021e-08		0.815	-2.008e-08		0.815	-2.525e-08
	0.814	2.832e-08		-0.687	-5.515e-08		0.813	-2.631e-08		0.813	-3.298e-08		0.813	-4.294e-08		0.813	-4.895e-08		0.813	-4.749e-08		1.113	-3.551e-08		0.814	-2.719e-08		0.814	-2.028e-08		0.814	-2.011e-08		0.814	-2.519e-08
	0.813	2.769e-08		-0.688	-5.51e-08		0.812	-2.641e-08		0.812	-3.299e-08		0.812	-4.307e-08		0.812	-4.898e-08		0.812	-4.744e-08		1.112	-3.566e-08		0.813	-2.888e-08		0.813	-2.023e-08		0.813	-1.999e-08		0.813	-2.531e-08
	0.812	2.701e-08		-0.689	-5.529e-08		0.811	-2.651e-08		0.811	-3.295e-08		0.811	-4.303e-08		0.811	-4.904e-08		0.811	-4.756e-08		1.111	-3.54e-08		0.812	-2.896e-08		0.812	-2.023e-08		0.812	-2.002e-08		0.812	-2.605e-08
	0.811	2.639e-08		-0.69	-5.537e-08		0.81	-2.644e-08		0.81	-3.301e-08		0.81	-4.297e-08		0.81	-4.895e-08		0.81	-4.759e-08		1.11	-3.572e-08		0.811	-2.78e-08		0.811	-2.021e-08		0.811	-1.997e-08		0.811	-2.565e-08
	0.81	2.58e-08		-0.691	-5.55e-08		0.809	-2.64e-08		0.809	-3.292e-08		0.809	-4.291e-08		0.809	-4.886e-08		0.809	-4.754e-08		1.109	-3.562e-08		0.81	-2.931e-08		0.81	-2.017e-08		0.81	-2e-08		0.81	-2.53e-08
	0.809	2.516e-08		-0.692	-5.56e-08		0.808	-2.653e-08		0.808	-3.296e-08		0.808	-4.298e-08		0.808	-4.896e-08		0.808	-4.757e-08		1.108	-3.582e-08		0.809	-2.676e-08		0.809	-2.027e-08		0.809	-2.005e-08		0.809	-2.528e-08
	0.808	2.463e-08		-0.693	-5.568e-08		0.807	-2.643e-08		0.807	-3.309e-08		0.807	-4.313e-08		0.807	-4.884e-08		0.807	-4.768e-08		1.107	-3.568e-08		0.808	-2.967e-08		0.808	-2.007e-08		0.808	-1.982e-08		0.808	-2.473e-08
	0.807	2.395e-08		-0.694	-5.567e-08		0.806	-2.628e-08		0.806	-3.276e-08		0.806	-4.273e-08		0.806	-4.818e-08		0.806	-4.723e-08		1.106	-3.603e-08		0.807	-2.764e-08		0.807	-2.018e-08		0.807	-1.995e-08		0.807	-2.548e-08
	0.806	2.337e-08		-0.695	-5.572e-08		0.805	-2.649e-08		0.805	-3.308e-08		0.805	-4.31e-08		0.805	-4.87e-08		0.805	-4.751e-08		1.105	-3.608e-08		0.806	-2.855e-08		0.806	-2.024e-08		0.806	-1.994e-08		0.806	-2.531e-08
	0.805	2.269e-08		-0.696	-5.581e-08		0.804	-2.647e-08		0.804	-3.301e-08		0.804	-4.327e-08		0.804	-4.876e-08		0.804	-4.772e-08		1.104	-3.584e-08		0.805	-2.768e-08		0.805	-2.009e-08		0.805	-1.986e-08		0.805	-2.51e-08
	0.804	2.229e-08		-0.697	-5.59e-08		0.803	-2.644e-08		0.803	-3.292e-08		0.803	-4.314e-08		0.803	-4.855e-08		0.803	-4.75e-08		1.103	-3.603e-08		0.804	-2.866e-08		0.804	-2.023e-08		0.804	-2.001e-08		0.804	-2.554e-08
	0.803	2.168e-08		-0.698	-5.59e-08		0.802	-2.648e-08		0.802	-3.309e-08		0.802	-4.33e-08		0.802	-4.864e-08		0.802	-4.768e-08		1.102	-3.61e-08		0.803	-2.902e-08		0.803	-2.011e-08		0.803	-1.992e-08		0.803	-2.515e-08
	0.802	2.121e-08		-0.699	-5.601e-08		0.801	-2.663e-08		0.801	-3.312e-08		0.801	-4.332e-08		0.801	-4.867e-08		0.801	-4.78e-08		1.101	-3.615e-08		0.802	-2.806e-08		0.802	-2.01e-08		0.802	-1.986e-08		0.802	-2.537e-08
	0.801	2.059e-08		-0.7	-5.612e-08		0.8	-2.656e-08		0.8	-3.307e-08		0.8	-4.321e-08		0.8	-4.861e-08		0.8	-4.782e-08		1.1	-3.639e-08		0.801	-2.778e-08		0.801	-2.007e-08		0.801	-1.986e-08		0.801	-2.514e-08
	0.8	2.017e-08		-0.701	-5.614e-08		0.799	-2.654e-08		0.799	-3.309e-08		0.799	-4.339e-08		0.799	-4.86e-08		0.799	-4.777e-08		1.099	-3.661e-08		0.8	-2.926e-08		0.8	-2.008e-08		0.8	-1.984e-08		0.8	-2.546e-08
	0.799	1.95e-08		-0.702	-5.63e-08		0.798	-2.651e-08		0.798	-3.318e-08		0.798	-4.329e-08		0.798	-4.849e-08		0.798	-4.791e-08		1.098	-3.628e-08		0.799	-2.897e-08		0.799	-2.002e-08		0.799	-1.98e-08		0.799	-2.51e-08
	0.798	1.908e-08		-0.703	-5.635e-08		0.797	-2.66e-08		0.797	-3.31e-08		0.797	-4.34e-08		0.797	-4.848e-08		0.797	-4.786e-08		1.097	-3.614e-08		0.798	-2.88e-08		0.798	-2.011e-08		0.798	-1.985e-08		0.798	-2.541e-08
	0.797	1.85e-08		-0.704	-5.63e-08		0.796	-2.664e-08		0.796	-3.303e-08		0.796	-4.349e-08		0.796	-4.832e-08		0.796	-4.778e-08		1.096	-3.65e-08		0.797	-2.806e-08		0.797	-1.992e-08		0.797	-1.984e-08		0.797	-2.565e-08
	0.796	1.802e-08		-0.705	-5.641e-08		0.795	-2.658e-08		0.795	-3.311e-08		0.795	-4.344e-08		0.795	-4.815e-08		0.795	-4.795e-08		1.095	-3.645e-08		0.796	-2.913e-08		0.796	-1.996e-08		0.796	-1.983e-08		0.796	-2.558e-08
	0.795	1.768e-08		-0.706	-5.664e-08		0.794	-2.673e-08		0.794	-3.323e-08		0.794	-4.341e-08		0.794	-4.841e-08		0.794	-4.802e-08		1.094	-3.636e-08		0.795	-2.734e-08		0.795	-1.996e-08		0.795	-1.973e-08		0.795	-2.513e-08
	0.794	1.707e-08		-0.707	-5.677e-08		0.793	-2.678e-08		0.793	-3.335e-08		0.793	-4.352e-08		0.793	-4.86e-08		0.793	-4.823e-08		1.093	-3.652e-08		0.794	-2.97e-08		0.794	-1.993e-08		0.794	-1.985e-08		0.794	-2.559e-08
	0.793	1.662e-08		-0.708	-5.675e-08		0.792	-2.668e-08		0.792	-3.314e-08		0.792	-4.366e-08		0.792	-4.844e-08		0.792	-4.802e-08		1.092	-3.599e-08		0.793	-2.6e-08		0.793	-1.999e-08		0.793	-1.976e-08		0.793	-2.544e-08
	0.792	1.61e-08		-0.709	-5.678e-08		0.791	-2.671e-08		0.791	-3.318e-08		0.791	-4.373e-08		0.791	-4.843e-08		0.791	-4.796e-08		1.091	-3.652e-08		0.792	-2.866e-08		0.792	-1.988e-08		0.792	-1.971e-08		0.792	-2.515e-08
	0.791	1.561e-08		-0.71	-5.698e-08		0.79	-2.67e-08		0.79	-3.311e-08		0.79	-4.346e-08		0.79	-4.829e-08		0.79	-4.791e-08		1.09	-3.652e-08		0.791	-2.845e-08		0.791	-1.989e-08		0.791	-1.97e-08		0.791	-2.521e-08
	0.79	1.511e-08		-0.711	-5.691e-08		0.789	-2.672e-08		0.789	-3.322e-08		0.789	-4.365e-08		0.789	-4.841e-08		0.789	-4.824e-08		1.089	-3.625e-08		0.79	-2.781e-08		0.79	-1.987e-08		0.79	-1.978e-08		0.79	-2.524e-08
	0.789	1.473e-08		-0.712	-5.703e-08		0.788	-2.672e-08		0.788	-3.318e-08		0.788	-4.378e-08		0.788	-4.805e-08		0.788	-4.809e-08		1.088	-3.65e-08		0.789	-2.893e-08		0.789	-1.983e-08		0.789	-1.963e-08		0.789	-2.526e-08
	0.788	1.439e-08		-0.713	-5.718e-08		0.787	-2.68e-08		0.787	-3.323e-08		0.787	-4.37e-08		0.787	-4.815e-08		0.787	-4.81e-08		1.087	-3.642e-08		0.788	-2.833e-08		0.788	-1.995e-08		0.788	-1.978e-08		0.788	-2.576e-08
	0.787	1.39e-08		-0.714	-5.711e-08		0.786	-2.68e-08		0.786	-3.323e-08		0.786	-4.379e-08		0.786	-4.819e-08		0.786	-4.823e-08		1.086	-3.675e-08		0.787	-2.965e-08		0.787	-1.981e-08		0.787	-1.973e-08		0.787	-2.519e-08
	0.786	1.34e-08		-0.715	-5.727e-08		0.785	-2.672e-08		0.785	-3.338e-08		0.785	-4.375e-08		0.785	-4.825e-08		0.785	-4.809e-08		1.085	-3.665e-08		0.786	-2.487e-08		0.786	-1.981e-08		0.786	-1.966e-08		0.786	-2.501e-08
	0.785	1.301e-08		-0.716	-5.742e-08		0.784	-2.677e-08		0.784	-3.321e-08		0.784	-4.364e-08		0.784	-4.817e-08		0.784	-4.815e-08		1.084	-3.634e-08		0.785	-2.516e-08		0.785	-1.981e-08		0.785	-1.973e-08		0.785	-2.555e-08
	0.784	1.259e-08		-0.717	-5.789e-08		0.783	-2.683e-08		0.783	-3.322e-08		0.783	-4.395e-08		0.783	-4.814e-08		0.783	-4.808e-08		1.083	-3.707e-08		0.784	-3.059e-08		0.784	-1.978e-08		0.784	-1.955e-08		0.784	-2.476e-08
	0.783	1.225e-08		-0.718	-5.765e-08		0.782	-2.681e-08		0.782	-3.328e-08		0.782	-4.376e-08		0.782	-4.813e-08		0.782	-4.835e-08		1.082	-3.668e-08		0.783	-2.909e-08		0.783	-1.979e-08		0.783	-1.964e-08		0.783	-2.493e-08
	0.782	1.192e-08		-0.719	-5.767e-08		0.781	-2.674e-08		0.781	-3.315e-08		0.781	-4.373e-08		0.781	-4.808e-08		0.781	-4.798e-08		1.081	-3.675e-08		0.782	-2.856e-08		0.782	-1.986e-08		0.782	-1.961e-08		0.782	-2.516e-08
	0.781	1.147e-08		-0.72	-5.764e-08		0.78	-2.665e-08		0.78	-3.317e-08		0.78	-4.364e-08		0.78	-4.754e-08		0.78	-4.803e-08		1.08	-3.668e-08		0.781	-2.745e-08		0.781	-1.975e-08		0.781	-1.959e-08		0.781	-2.506e-08
	0.78	1.107e-08		-0.721	-5.77e-08		0.779	-2.68e-08		0.779	-3.323e-08		0.779	-4.393e-08		0.779	-4.794e-08		0.779	-4.827e-08		1.079	-3.714e-08		0.78	-2.985e-08		0.78	-1.975e-08		0.78	-1.958e-08		0.78	-2.528e-08
	0.779	1.069e-08		-0.722	-5.771e-08		0.778	-2.686e-08		0.778	-3.324e-08		0.778	-4.392e-08		0.778	-4.803e-08		0.778	-4.848e-08		1.078	-3.678e-08		0.779	-2.799e-08		0.779	-1.966e-08		0.779	-1.954e-08		0.779	-2.567e-08
	0.778	1.038e-08		-0.723	-5.792e-08		0.777	-2.685e-08		0.777	-3.322e-08		0.777	-4.39e-08		0.777	-4.767e-08		0.777	-4.823e-08		1.077	-3.678e-08		0.778	-2.879e-08		0.778	-1.972e-08		0.778	-1.949e-08		0.778	-2.487e-08
	0.777	9.95e-09		-0.724	-5.8e-08		0.776	-2.692e-08		0.776	-3.331e-08		0.776	-4.404e-08		0.776	-4.782e-08		0.776	-4.834e-08		1.076	-3.665e-08		0.777	-2.767e-08		0.777	-1.97e-08		0.777	-1.956e-08		0.777	-2.521e-08
	0.776	9.714e-09		-0.725	-5.798e-08		0.775	-2.689e-08		0.775	-3.333e-08		0.775	-4.397e-08		0.775	-4.804e-08		0.775	-4.846e-08		1.075	-3.725e-08		0.776	-2.911e-08		0.776	-1.969e-08		0.776	-1.948e-08		0.776	-2.515e-08
	0.775	9.301e-09		-0.726	-5.806e-08		0.774	-2.693e-08		0.774	-3.337e-08		0.774	-4.396e-08		0.774	-4.757e-08		0.774	-4.83e-08		1.074	-3.742e-08		0.775	-2.761e-08		0.775	-1.969e-08		0.775	-1.951e-08		0.775	-2.465e-08
	0.774	8.986e-09		-0.727	-5.812e-08		0.773	-2.696e-08		0.773	-3.327e-08		0.773	-4.425e-08		0.773	-4.75e-08		0.773	-4.839e-08		1.073	-3.712e-08		0.774	-2.822e-08		0.774	-1.971e-08		0.774	-1.96e-08		0.774	-2.544e-08
	0.773	8.494e-09		-0.728	-5.805e-08		0.772	-2.692e-08		0.772	-3.337e-08		0.772	-4.412e-08		0.772	-4.803e-08		0.772	-4.834e-08		1.072	-3.729e-08		0.773	-2.84e-08		0.773	-1.964e-08		0.773	-1.95e-08		0.773	-2.503e-08
	0.772	8.238e-09		-0.729	-5.815e-08		0.771	-2.693e-08		0.771	-3.325e-08		0.771	-4.406e-08		0.771	-4.738e-08		0.771	-4.835e-08		1.071	-3.711e-08		0.772	-2.807e-08		0.772	-1.962e-08		0.772	-1.951e-08		0.772	-2.538e-08
	0.771	7.963e-09		-0.73	-5.808e-08		0.77	-2.694e-08		0.77	-3.333e-08		0.77	-4.415e-08		0.77	-4.775e-08		0.77	-4.84e-08		1.07	-3.731e-08		0.771	-2.838e-08		0.771	-1.96e-08		0.771	-1.942e-08		0.771	-2.536e-08
	0.77	7.678e-09		-0.731	-5.822e-08		0.769	-2.696e-08		0.769	-3.332e-08		0.769	-4.418e-08		0.769	-4.788e-08		0.769	-4.845e-08		1.069	-3.728e-08		0.77	-2.737e-08		0.77	-1.954e-08		0.77	-1.939e-08		0.77	-2.527e-08
	0.769	7.422e-09		-0.732	-5.84e-08		0.768	-2.718e-08		0.768	-3.365e-08		0.768	-4.454e-08		0.768	-4.804e-08		0.768	-4.87e-08		1.068	-3.691e-08		0.769	-2.823e-08		0.769	-1.969e-08		0.769	-1.951e-08		0.769	-2.541e-08
	0.768	6.891e-09		-0.733	-5.835e-08		0.767	-2.715e-08		0.767	-3.359e-08		0.767	-4.456e-08		0.767	-4.824e-08		0.767	-4.866e-08		1.067	-3.74e-08		0.768	-2.895e-08		0.768	-1.964e-08		0.768	-1.944e-08		0.768	-2.565e-08
	0.767	6.586e-09		-0.734	-5.847e-08		0.766	-2.703e-08		0.766	-3.346e-08		0.766	-4.445e-08		0.766	-4.777e-08		0.766	-4.847e-08		1.066	-3.753e-08		0.767	-2.81e-08		0.767	-1.963e-08		0.767	-1.948e-08		0.767	-2.525e-08
	0.766	6.34e-09		-0.735	-5.849e-08		0.765	-2.705e-08		0.765	-3.337e-08		0.765	-4.446e-08		0.765	-4.765e-08		0.765	-4.857e-08		1.065	-3.725e-08		0.766	-2.728e-08		0.766	-1.965e-08		0.766	-1.943e-08		0.766	-2.596e-08
	0.765	6.006e-09		-0.736	-5.849e-08		0.764	-2.701e-08		0.764	-3.335e-08		0.764	-4.431e-08		0.764	-4.752e-08		0.764	-4.858e-08		1.064	-3.723e-08		0.765	-2.855e-08		0.765	-1.96e-08		0.765	-1.94e-08		0.765	-2.628e-08
	0.764	5.74e-09		-0.737	-5.852e-08		0.763	-2.706e-08		0.763	-3.344e-08		0.763	-4.427e-08		0.763	-4.742e-08		0.763	-4.857e-08		1.063	-3.727e-08		0.764	-2.824e-08		0.764	-1.963e-08		0.764	-1.944e-08		0.764	-2.599e-08
	0.763	5.534e-09		-0.738	-5.856e-08		0.762	-2.706e-08		0.762	-3.351e-08		0.762	-4.443e-08		0.762	-4.786e-08		0.762	-4.866e-08		1.062	-3.686e-08		0.763	-2.831e-08		0.763	-1.951e-08		0.763	-1.928e-08		0.763	-2.561e-08
	0.762	5.229e-09		-0.739	-5.873e-08		0.761	-2.706e-08		0.761	-3.339e-08		0.761	-4.441e-08		0.761	-4.752e-08		0.761	-4.858e-08		1.061	-3.711e-08		0.762	-2.716e-08		0.762	-1.952e-08		0.762	-1.947e-08		0.762	-2.538e-08
	0.761	4.914e-09		-0.74	-5.864e-08		0.76	-2.711e-08		0.76	-3.351e-08		0.76	-4.46e-08		0.76	-4.757e-08		0.76	-4.866e-08		1.06	-3.755e-08		0.761	-2.937e-08		0.761	-1.956e-08		0.761	-1.937e-08		0.761	-2.49e-08
	0.76	4.638e-09		-0.741	-5.872e-08		0.759	-2.713e-08		0.759	-3.351e-08		0.759	-4.458e-08		0.759	-4.761e-08		0.759	-4.86e-08		1.059	-3.723e-08		0.76	-2.749e-08		0.76	-1.949e-08		0.76	-1.928e-08		0.76	-2.471e-08
	0.759	4.373e-09		-0.742	-5.88e-08		0.758	-2.705e-08		0.758	-3.339e-08		0.758	-4.454e-08		0.758	-4.761e-08		0.758	-4.858e-08		1.058	-3.741e-08		0.759	-2.756e-08		0.759	-1.948e-08		0.759	-1.935e-08		0.759	-2.565e-08
	0.758	4.098e-09		-0.743	-5.884e-08		0.757	-2.716e-08		0.757	-3.345e-08		0.757	-4.455e-08		0.757	-4.753e-08		0.757	-4.856e-08		1.057	-3.752e-08		0.758	-2.71e-08		0.758	-1.96e-08		0.758	-1.933e-08		0.758	-2.491e-08
	0.757	3.911e-09		-0.744	-5.886e-08		0.756	-2.711e-08		0.756	-3.347e-08		0.756	-4.465e-08		0.756	-4.766e-08		0.756	-4.865e-08		1.056	-3.76e-08		0.757	-2.822e-08		0.757	-1.943e-08		0.757	-1.921e-08		0.757	-2.511e-08
	0.756	3.576e-09		-0.745	-5.891e-08		0.755	-2.69e-08		0.755	-3.319e-08		0.755	-4.417e-08		0.755	-4.685e-08		0.755	-4.849e-08		1.055	-3.766e-08		0.756	-2.759e-08		0.756	-1.947e-08		0.756	-1.934e-08		0.756	-2.512e-08
	0.755	3.311e-09		-0.746	-5.892e-08		0.754	-2.711e-08		0.754	-3.349e-08		0.754	-4.451e-08		0.754	-4.747e-08		0.754	-4.861e-08		1.054	-3.768e-08		0.755	-2.847e-08		0.755	-1.948e-08		0.755	-1.931e-08		0.755	-2.51e-08
	0.754	3.075e-09		-0.747	-5.896e-08		0.753	-2.71e-08		0.753	-3.348e-08		0.753	-4.459e-08		0.753	-4.734e-08		0.753	-4.868e-08		1.053	-3.786e-08		0.754	-2.772e-08		0.754	-1.946e-08		0.754	-1.926e-08		0.754	-2.436e-08
	0.753	2.839e-09		-0.748	-5.896e-08		0.752	-2.713e-08		0.752	-3.348e-08		0.752	-4.462e-08		0.752	-4.732e-08		0.752	-4.87e-08		1.052	-3.78e-08		0.753	-2.896e-08		0.753	-1.949e-08		0.753	-1.93e-08		0.753	-2.487e-08
	0.752	2.632e-09		-0.749	-5.906e-08		0.751	-2.715e-08		0.751	-3.339e-08		0.751	-4.462e-08		0.751	-4.725e-08		0.751	-4.879e-08		1.051	-3.794e-08		0.752	-2.792e-08		0.752	-1.937e-08		0.752	-1.925e-08		0.752	-2.451e-08
	0.751	2.435e-09		-0.75	-5.906e-08		0.75	-2.724e-08		0.75	-3.34e-08		0.75	-4.472e-08		0.75	-4.769e-08		0.75	-4.881e-08		1.05	-3.797e-08		0.751	-2.916e-08		0.751	-1.943e-08		0.751	-1.926e-08		0.751	-2.431e-08
	0.75	2.248e-09		-0.751	-5.907e-08		0.749	-2.726e-08		0.749	-3.356e-08		0.749	-4.486e-08		0.749	-4.721e-08		0.749	-4.88e-08		1.049	-3.773e-08		0.75	-2.759e-08		0.75	-1.944e-08		0.75	-1.93e-08		0.75	-2.476e-08
	0.749	1.924e-09		-0.752	-5.918e-08		0.748	-2.713e-08		0.748	-3.345e-08		0.748	-4.479e-08		0.748	-4.75e-08		0.748	-4.881e-08		1.048	-3.766e-08		0.749	-2.781e-08		0.749	-1.937e-08		0.749	-1.921e-08		0.749	-2.491e-08
	0.748	1.727e-09		-0.753	-5.914e-08		0.747	-2.731e-08		0.747	-3.354e-08		0.747	-4.478e-08		0.747	-4.73e-08		0.747	-4.883e-08		1.047	-3.802e-08		0.748	-2.88e-08		0.748	-1.942e-08		0.748	-1.923e-08		0.748	-2.452e-08
	0.747	1.54e-09		-0.754	-5.919e-08		0.746	-2.722e-08		0.746	-3.353e-08		0.746	-4.487e-08		0.746	-4.735e-08		0.746	-4.876e-08		1.046	-3.792e-08		0.747	-2.799e-08		0.747	-1.93e-08		0.747	-1.919e-08		0.747	-2.451e-08
	0.746	1.196e-09		-0.755	-5.92e-08		0.745	-2.724e-08		0.745	-3.347e-08		0.745	-4.476e-08		0.745	-4.73e-08		0.745	-4.879e-08		1.045	-3.78e-08		0.746	-2.688e-08		0.746	-1.938e-08		0.746	-1.912e-08		0.746	-2.455e-08
	0.745	9.895e-10		-0.756	-5.919e-08		0.744	-2.724e-08		0.744	-3.354e-08		0.744	-4.495e-08		0.744	-4.732e-08		0.744	-4.872e-08		1.044	-3.786e-08		0.745	-2.761e-08		0.745	-1.929e-08		0.745	-1.926e-08		0.745	-2.512e-08
	0.744	8.419e-10		-0.757	-5.926e-08		0.743	-2.726e-08		0.743	-3.354e-08		0.743	-4.493e-08		0.743	-4.739e-08		0.743	-4.888e-08		1.043	-3.788e-08		0.744	-2.821e-08		0.744	-1.931e-08		0.744	-1.911e-08		0.744	-2.495e-08
	0.743	6.256e-10		-0.758	-5.936e-08		0.742	-2.746e-08		0.742	-3.377e-08		0.742	-4.506e-08		0.742	-4.76e-08		0.742	-4.898e-08		1.042	-3.77e-08		0.743	-2.772e-08		0.743	-1.929e-08		0.743	-1.911e-08		0.743	-2.512e-08
	0.742	3.698e-10		-0.759	-5.939e-08		0.741	-2.742e-08		0.741	-3.366e-08		0.741	-4.506e-08		0.741	-4.753e-08		0.741	-4.889e-08		1.041	-3.789e-08		0.742	-2.808e-08		0.742	-1.936e-08		0.742	-1.915e-08		0.742	-2.48e-08
	0.741	1.534e-10		-0.76	-5.945e-08		0.74	-2.738e-08		0.74	-3.359e-08		0.74	-4.512e-08		0.74	-4.713e-08		0.74	-4.895e-08		1.04	-3.799e-08		0.741	-2.863e-08		0.741	-1.932e-08		0.741	-1.914e-08		0.741	-2.45e-08
	0.74	-3.926e-12		-0.761	-5.943e-08		0.739	-2.727e-08		0.739	-3.35e-08		0.739	-4.509e-08		0.739	-4.712e-08		0.739	-4.884e-08		1.039	-3.789e-08		0.74	-2.803e-08		0.74	-1.939e-08		0.74	-1.919e-08		0.74	-2.541e-08
	0.739	-2.105e-10		-0.762	-5.943e-08		0.738	-2.737e-08		0.738	-3.356e-08		0.738	-4.511e-08		0.738	-4.719e-08		0.738	-4.894e-08		1.038	-3.789e-08		0.739	-2.735e-08		0.739	-1.923e-08		0.739	-1.911e-08		0.739	-2.467e-08
	0.738	-5.055e-10		-0.763	-5.946e-08		0.737	-2.752e-08		0.737	-3.362e-08		0.737	-4.507e-08		0.737	-4.722e-08		0.737	-4.893e-08		1.037	-3.819e-08		0.738	-2.842e-08		0.738	-1.923e-08		0.738	-1.909e-08		0.738	-2.533e-08
	0.737	-6.432e-10		-0.764	-5.947e-08		0.736	-2.736e-08		0.736	-3.36e-08		0.736	-4.525e-08		0.736	-4.729e-08		0.736	-4.891e-08		1.036	-3.777e-08		0.737	-2.723e-08		0.737	-1.929e-08		0.737	-1.909e-08		0.737	-2.486e-08
	0.736	-8.104e-10		-0.765	-5.956e-08		0.735	-2.736e-08		0.735	-3.364e-08		0.735	-4.516e-08		0.735	-4.717e-08		0.735	-4.894e-08		1.035	-3.796e-08		0.736	-2.651e-08		0.736	-1.916e-08		0.736	-1.902e-08		0.736	-2.476e-08
	0.735	-1.106e-09		-0.766	-5.969e-08		0.734	-2.742e-08		0.734	-3.356e-08		0.734	-4.522e-08		0.734	-4.739e-08		0.734	-4.893e-08		1.034	-3.822e-08		0.735	-2.876e-08		0.735	-1.921e-08		0.735	-1.903e-08		0.735	-2.483e-08
	0.734	-1.194e-09		-0.767	-5.965e-08		0.733	-2.739e-08		0.733	-3.354e-08		0.733	-4.52e-08		0.733	-4.713e-08		0.733	-4.897e-08		1.033	-3.822e-08		0.734	-2.928e-08		0.734	-1.93e-08		0.734	-1.913e-08		0.734	-2.455e-08
	0.733	-1.371e-09		-0.768	-5.982e-08		0.732	-2.743e-08		0.732	-3.359e-08		0.732	-4.518e-08		0.732	-4.728e-08		0.732	-4.9e-08		1.032	-3.842e-08		0.733	-2.76e-08		0.733	-1.924e-08		0.733	-1.907e-08		0.733	-2.474e-08
	0.732	-1.528e-09		-0.769	-5.987e-08		0.731	-2.743e-08		0.731	-3.355e-08		0.731	-4.534e-08		0.731	-4.688e-08		0.731	-4.908e-08		1.031	-3.833e-08		0.732	-2.804e-08		0.732	-1.919e-08		0.732	-1.908e-08		0.732	-2.484e-08
	0.731	-1.774e-09		-0.77	-5.972e-08		0.73	-2.732e-08		0.73	-3.36e-08		0.73	-4.525e-08		0.73	-4.733e-08		0.73	-4.897e-08		1.03	-3.855e-08		0.731	-2.886e-08		0.731	-1.925e-08		0.731	-1.906e-08		0.731	-2.486e-08
	0.73	-1.922e-09		-0.771	-5.987e-08		0.729	-2.731e-08		0.729	-3.335e-08		0.729	-4.508e-08		0.729	-4.653e-08		0.729	-4.885e-08		1.029	-3.858e-08		0.73	-2.726e-08		0.73	-1.917e-08		0.73	-1.908e-08		0.73	-2.533e-08
	0.729	-2.079e-09		-0.772	-5.987e-08		0.728	-2.738e-08		0.728	-3.358e-08		0.728	-4.53e-08		0.728	-4.683e-08		0.728	-4.91e-08		1.028	-3.804e-08		0.729	-2.638e-08		0.729	-1.927e-08		0.729	-1.911e-08		0.729	-2.547e-08
	0.728	-2.305e-09		-0.773	-5.985e-08		0.727	-2.749e-08		0.727	-3.365e-08		0.727	-4.553e-08		0.727	-4.709e-08		0.727	-4.905e-08		1.027	-3.826e-08		0.728	-2.86e-08		0.728	-1.917e-08		0.728	-1.899e-08		0.728	-2.531e-08
	0.727	-2.463e-09		-0.774	-5.994e-08		0.726	-2.744e-08		0.726	-3.358e-08		0.726	-4.519e-08		0.726	-4.682e-08		0.726	-4.905e-08		1.026	-3.846e-08		0.727	-2.851e-08		0.727	-1.923e-08		0.727	-1.9e-08		0.727	-2.536e-08
	0.726	-2.669e-09		-0.775	-5.996e-08		0.725	-2.741e-08		0.725	-3.358e-08		0.725	-4.548e-08		0.725	-4.694e-08		0.725	-4.911e-08		1.025	-3.864e-08		0.726	-2.779e-08		0.726	-1.92e-08		0.726	-1.905e-08		0.726	-2.507e-08
	0.725	-2.748e-09		-0.776	-5.993e-08		0.724	-2.759e-08		0.724	-3.366e-08		0.724	-4.545e-08		0.724	-4.704e-08		0.724	-4.915e-08		1.024	-3.734e-08		0.725	-2.76e-08		0.725	-1.925e-08		0.725	-1.894e-08		0.725	-2.509e-08
	0.724	-2.925e-09		-0.777	-6.002e-08		0.723	-2.753e-08		0.723	-3.365e-08		0.723	-4.553e-08		0.723	-4.701e-08		0.723	-4.915e-08		1.023	-3.815e-08		0.724	-2.801e-08		0.724	-1.923e-08		0.724	-1.909e-08		0.724	-2.523e-08
	0.723	-3.102e-09		-0.778	-6.008e-08		0.722	-2.754e-08		0.722	-3.362e-08		0.722	-4.557e-08		0.722	-4.698e-08		0.722	-4.909e-08		1.022	-3.882e-08		0.723	-2.756e-08		0.723	-1.91e-08		0.723	-1.894e-08		0.723	-2.524e-08
	0.722	-3.358e-09		-0.779	-6.023e-08		0.721	-2.759e-08		0.721	-3.363e-08		0.721	-4.55e-08		0.721	-4.694e-08		0.721	-4.922e-08		1.021	-3.927e-08		0.722	-2.823e-08		0.722	-1.906e-08		0.722	-1.904e-08		0.722	-2.527e-08
	0.721	-3.309e-09		-0.78	-6.008e-08		0.72	-2.756e-08		0.72	-3.358e-08		0.72	-4.547e-08		0.72	-4.674e-08		0.72	-4.915e-08		1.02	-3.89e-08		0.721	-2.823e-08		0.721	-1.918e-08		0.721	-1.904e-08		0.721	-2.533e-08
	0.72	-3.574e-09		-0.781	-5.992e-08		0.719	-2.758e-08		0.719	-3.364e-08		0.719	-4.558e-08		0.719	-4.701e-08		0.719	-4.927e-08		1.019	-3.889e-08		0.72	-2.749e-08		0.72	-1.909e-08		0.72	-1.895e-08		0.72	-2.541e-08
	0.719	-3.692e-09		-0.782	-6.015e-08		0.718	-2.761e-08		0.718	-3.363e-08		0.718	-4.564e-08		0.718	-4.678e-08		0.718	-4.922e-08		1.018	-3.883e-08		0.719	-2.825e-08		0.719	-1.909e-08		0.719	-1.884e-08		0.719	-2.455e-08
	0.718	-3.84e-09		-0.783	-6.017e-08		0.717	-2.787e-08		0.717	-3.393e-08		0.717	-4.599e-08		0.717	-4.748e-08		0.717	-4.954e-08		1.017	-3.907e-08		0.718	-2.78e-08		0.718	-1.905e-08		0.718	-1.904e-08		0.718	-2.52e-08
	0.717	-4.135e-09		-0.784	-6.019e-08		0.716	-2.813e-08		0.716	-3.409e-08		0.716	-4.619e-08		0.716	-4.812e-08		0.716	-4.973e-08		1.016	-3.875e-08		0.717	-2.647e-08		0.717	-1.914e-08		0.717	-1.906e-08		0.717	-2.514e-08
	0.716	-4.351e-09		-0.785	-6.027e-08		0.715	-2.77e-08		0.715	-3.37e-08		0.715	-4.573e-08		0.715	-4.727e-08		0.715	-4.94e-08		1.015	-3.907e-08		0.716	-2.774e-08		0.716	-1.916e-08		0.716	-1.902e-08		0.716	-2.546e-08
	0.715	-4.391e-09		-0.786	-6.036e-08		0.714	-2.773e-08		0.714	-3.379e-08		0.714	-4.582e-08		0.714	-4.723e-08		0.714	-4.926e-08		1.014	-3.868e-08		0.715	-2.818e-08		0.715	-1.918e-08		0.715	-1.899e-08		0.715	-2.532e-08
	0.714	-4.489e-09		-0.787	-6.034e-08		0.713	-2.775e-08		0.713	-3.365e-08		0.713	-4.556e-08		0.713	-4.713e-08		0.713	-4.919e-08		1.013	-3.914e-08		0.714	-2.719e-08		0.714	-1.909e-08		0.714	-1.896e-08		0.714	-2.482e-08
	0.713	-4.646e-09		-0.788	-6.035e-08		0.712	-2.767e-08		0.712	-3.364e-08		0.712	-4.587e-08		0.712	-4.688e-08		0.712	-4.937e-08		1.012	-3.938e-08		0.713	-2.801e-08		0.713	-1.91e-08		0.713	-1.9e-08		0.713	-2.54e-08
	0.712	-4.725e-09		-0.789	-6.039e-08		0.711	-2.787e-08		0.711	-3.368e-08		0.711	-4.584e-08		0.711	-4.697e-08		0.711	-4.941e-08		1.011	-3.863e-08		0.712	-2.748e-08		0.712	-1.904e-08		0.712	-1.892e-08		0.712	-2.484e-08
	0.711	-4.863e-09		-0.79	-6.041e-08		0.71	-2.779e-08		0.71	-3.362e-08		0.71	-4.587e-08		0.71	-4.714e-08		0.71	-4.931e-08		1.01	-3.901e-08		0.711	-2.612e-08		0.711	-1.902e-08		0.711	-1.895e-08		0.711	-2.47e-08
	0.71	-5.099e-09		-0.791	-6.044e-08		0.709	-2.777e-08		0.709	-3.374e-08		0.709	-4.574e-08		0.709	-4.718e-08		0.709	-4.938e-08		1.009	-3.892e-08		0.71	-2.646e-08		0.71	-1.91e-08		0.71	-1.903e-08		0.71	-2.551e-08
	0.709	-5.197e-09		-0.792	-6.05e-08		0.708	-2.775e-08		0.708	-3.368e-08		0.708	-4.594e-08		0.708	-4.702e-08		0.708	-4.934e-08		1.008	-3.901e-08		0.709	-2.922e-08		0.709	-1.906e-08		0.709	-1.889e-08		0.709	-2.502e-08
	0.708	-5.364e-09		-0.793	-6.056e-08		0.707	-2.777e-08		0.707	-3.367e-08		0.707	-4.583e-08		0.707	-4.669e-08		0.707	-4.927e-08		1.007	-3.901e-08		0.708	-2.738e-08		0.708	-1.909e-08		0.708	-1.896e-08		0.708	-2.552e-08
	0.707	-5.482e-09		-0.794	-6.066e-08		0.706	-2.779e-08		0.706	-3.367e-08		0.706	-4.587e-08		0.706	-4.68e-08		0.706	-4.927e-08		1.006	-3.878e-08		0.707	-2.832e-08		0.707	-1.904e-08		0.707	-1.89e-08		0.707	-2.52e-08
	0.706	-5.561e-09		-0.795	-6.065e-08		0.705	-2.781e-08		0.705	-3.367e-08		0.705	-4.606e-08		0.705	-4.687e-08		0.705	-4.934e-08		1.005	-3.928e-08		0.706	-2.873e-08		0.706	-1.908e-08		0.706	-1.889e-08		0.706	-2.507e-08
	0.705	-5.659e-09		-0.796	-6.068e-08		0.704	-2.764e-08		0.704	-3.354e-08		0.704	-4.562e-08		0.704	-4.674e-08		0.704	-4.916e-08		1.004	-3.918e-08		0.705	-2.75e-08		0.705	-1.907e-08		0.705	-1.896e-08		0.705	-2.464e-08
	0.704	-5.836e-09		-0.797	-6.064e-08		0.703	-2.772e-08		0.703	-3.358e-08		0.703	-4.589e-08		0.703	-4.637e-08		0.703	-4.93e-08		1.003	-3.899e-08		0.704	-2.787e-08		0.704	-1.914e-08		0.704	-1.889e-08		0.704	-2.475e-08
	0.703	-6.013e-09		-0.798	-6.066e-08		0.702	-2.78e-08		0.702	-3.371e-08		0.702	-4.593e-08		0.702	-4.682e-08		0.702	-4.93e-08		1.002	-3.899e-08		0.703	-2.671e-08		0.703	-1.898e-08		0.703	-1.889e-08		0.703	-2.435e-08
	0.702	-6.043e-09		-0.799	-6.079e-08		0.701	-2.78e-08		0.701	-3.372e-08		0.701	-4.604e-08		0.701	-4.667e-08		0.701	-4.937e-08		1.001	-3.886e-08		0.702	-2.706e-08		0.702	-1.911e-08		0.702	-1.893e-08		0.702	-2.487e-08
	0.701	-6.328e-09		-0.8	-6.084e-08		0.7	-2.786e-08		0.7	-3.361e-08		0.7	-4.595e-08		0.7	-4.678e-08		0.7	-4.946e-08		1	-3.916e-08		0.701	-2.796e-08		0.701	-1.908e-08		0.701	-1.884e-08		0.701	-2.522e-08
	0.7	-6.456e-09		-0.801	-6.094e-08		0.699	-2.784e-08		0.699	-3.369e-08		0.699	-4.606e-08		0.699	-4.69e-08		0.699	-4.942e-08		0.999	-3.922e-08		0.7	-2.895e-08		0.7	-1.906e-08		0.7	-1.899e-08		0.7	-2.51e-08
	0.699	-6.466e-09		-0.802	-6.096e-08		0.698	-2.797e-08		0.698	-3.372e-08		0.698	-4.609e-08		0.698	-4.679e-08		0.698	-4.948e-08		0.998	-3.972e-08		0.699	-2.612e-08		0.699	-1.908e-08		0.699	-1.883e-08		0.699	-2.5e-08
	0.698	-6.712e-09		-0.803	-6.096e-08		0.697	-2.785e-08		0.697	-3.369e-08		0.697	-4.616e-08		0.697	-4.684e-08		0.697	-4.948e-08		0.997	-3.919e-08		0.698	-2.831e-08		0.698	-1.895e-08		0.698	-1.892e-08		0.698	-2.493e-08
	0.697	-6.761e-09		-0.804	-6.103e-08		0.696	-2.795e-08		0.696	-3.365e-08		0.696	-4.605e-08		0.696	-4.699e-08		0.696	-4.953e-08		0.996	-3.952e-08		0.697	-2.656e-08		0.697	-1.906e-08		0.697	-1.892e-08		0.697	-2.542e-08
	0.696	-6.8e-09		-0.805	-6.104e-08		0.695	-2.8e-08		0.695	-3.373e-08		0.695	-4.614e-08		0.695	-4.712e-08		0.695	-4.962e-08		0.995	-3.938e-08		0.696	-2.814e-08		0.696	-1.898e-08		0.696	-1.883e-08		0.696	-2.571e-08
	0.695	-6.85e-09		-0.806	-6.107e-08		0.694	-2.804e-08		0.694	-3.366e-08		0.694	-4.598e-08		0.694	-4.654e-08		0.694	-4.947e-08		0.994	-3.936e-08		0.695	-2.775e-08		0.695	-1.895e-08		0.695	-1.885e-08		0.695	-2.552e-08
	0.694	-6.997e-09		-0.807	-6.092e-08		0.693	-2.787e-08		0.693	-3.372e-08		0.693	-4.618e-08		0.693	-4.68e-08		0.693	-4.962e-08		0.993	-3.949e-08		0.694	-2.824e-08		0.694	-1.904e-08		0.694	-1.886e-08		0.694	-2.518e-08
	0.693	-7.115e-09		-0.808	-6.114e-08		0.692	-2.808e-08		0.692	-3.372e-08		0.692	-4.618e-08		0.692	-4.668e-08		0.692	-4.964e-08		0.992	-3.911e-08		0.693	-2.646e-08		0.693	-1.901e-08		0.693	-1.887e-08		0.693	-2.512e-08
	0.692	-7.263e-09		-0.809	-6.129e-08		0.691	-2.827e-08		0.691	-3.384e-08		0.691	-4.635e-08		0.691	-4.714e-08		0.691	-4.965e-08		0.991	-3.941e-08		0.692	-2.733e-08		0.692	-1.905e-08		0.692	-1.885e-08		0.692	-2.532e-08
	0.691	-7.341e-09		-0.81	-6.122e-08		0.69	-2.805e-08		0.69	-3.373e-08		0.69	-4.63e-08		0.69	-4.701e-08		0.69	-4.964e-08		0.99	-3.992e-08		0.691	-2.539e-08		0.691	-1.9e-08		0.691	-1.887e-08		0.691	-2.504e-08
	0.69	-7.489e-09		-0.811	-6.133e-08		0.689	-2.804e-08		0.689	-3.371e-08		0.689	-4.626e-08		0.689	-4.692e-08		0.689	-4.958e-08		0.989	-3.98e-08		0.69	-2.809e-08		0.69	-1.899e-08		0.69	-1.889e-08		0.69	-2.56e-08
	0.689	-7.617e-09		-0.812	-6.135e-08		0.688	-2.802e-08		0.688	-3.37e-08		0.688	-4.609e-08		0.688	-4.685e-08		0.688	-4.952e-08		0.988	-3.946e-08		0.689	-2.751e-08		0.689	-1.902e-08		0.689	-1.892e-08		0.689	-2.451e-08
	0.688	-7.695e-09		-0.813	-6.14e-08		0.687	-2.802e-08		0.687	-3.373e-08		0.687	-4.626e-08		0.687	-4.678e-08		0.687	-4.963e-08		0.987	-3.952e-08		0.688	-2.765e-08		0.688	-1.891e-08		0.688	-1.882e-08		0.688	-2.499e-08
	0.687	-7.804e-09		-0.814	-6.153e-08		0.686	-2.813e-08		0.686	-3.38e-08		0.686	-4.629e-08		0.686	-4.686e-08		0.686	-4.948e-08		0.986	-3.946e-08		0.687	-2.762e-08		0.687	-1.905e-08		0.687	-1.889e-08		0.687	-2.447e-08
	0.686	-7.961e-09		-0.815	-6.145e-08		0.685	-2.812e-08		0.685	-3.368e-08		0.685	-4.633e-08		0.685	-4.666e-08		0.685	-4.97e-08		0.985	-3.899e-08		0.686	-2.844e-08		0.686	-1.897e-08		0.686	-1.89e-08		0.686	-2.522e-08
	0.685	-8.089e-09		-0.816	-6.148e-08		0.684	-2.808e-08		0.684	-3.38e-08		0.684	-4.634e-08		0.684	-4.693e-08		0.684	-4.968e-08		0.984	-3.94e-08		0.685	-2.736e-08		0.685	-1.903e-08		0.685	-1.89e-08		0.685	-2.537e-08
	0.684	-8.128e-09		-0.817	-6.162e-08		0.683	-2.822e-08		0.683	-3.382e-08		0.683	-4.634e-08		0.683	-4.696e-08		0.683	-4.988e-08		0.983	-3.958e-08		0.684	-2.688e-08		0.684	-1.894e-08		0.684	-1.891e-08		0.684	-2.51e-08
	0.683	-8.256e-09		-0.818	-6.163e-08		0.682	-2.817e-08		0.682	-3.383e-08		0.682	-4.646e-08		0.682	-4.687e-08		0.682	-4.987e-08		0.982	-3.95e-08		0.683	-2.612e-08		0.683	-1.904e-08		0.683	-1.876e-08		0.683	-2.473e-08
	0.682	-8.325e-09		-0.819	-6.171e-08		0.681	-2.823e-08		0.681	-3.366e-08		0.681	-4.625e-08		0.681	-4.676e-08		0.681	-4.973e-08		0.981	-3.994e-08		0.682	-2.776e-08		0.682	-1.886e-08		0.682	-1.884e-08		0.682	-2.525e-08
	0.681	-8.404e-09		-0.82	-6.178e-08		0.68	-2.819e-08		0.68	-3.372e-08		0.68	-4.642e-08		0.68	-4.686e-08		0.68	-4.973e-08		0.98	-3.961e-08		0.681	-2.722e-08		0.681	-1.888e-08		0.681	-1.895e-08		0.681	-2.485e-08
	0.68	-8.541e-09		-0.821	-6.189e-08		0.679	-2.819e-08		0.679	-3.379e-08		0.679	-4.642e-08		0.679	-4.686e-08		0.679	-4.974e-08		0.979	-3.957e-08		0.68	-2.777e-08		0.68	-1.882e-08		0.68	-1.889e-08		0.68	-2.486e-08
	0.679	-8.718e-09		-0.822	-6.177e-08		0.678	-2.798e-08		0.678	-3.343e-08		0.678	-4.613e-08		0.678	-4.618e-08		0.678	-4.949e-08		0.978	-3.968e-08		0.679	-2.68e-08		0.679	-1.896e-08		0.679	-1.882e-08		0.679	-2.526e-08
	0.678	-8.748e-09		-0.823	-6.172e-08		0.677	-2.818e-08		0.677	-3.368e-08		0.677	-4.64e-08		0.677	-4.665e-08		0.677	-4.986e-08		0.977	-3.984e-08		0.678	-2.613e-08		0.678	-1.904e-08		0.678	-1.886e-08		0.678	-2.499e-08
	0.677	-8.856e-09		-0.824	-6.192e-08		0.676	-2.83e-08		0.676	-3.382e-08		0.676	-4.651e-08		0.676	-4.699e-08		0.676	-4.999e-08		0.976	-3.986e-08		0.677	-2.886e-08		0.677	-1.889e-08		0.677	-1.881e-08		0.677	-2.472e-08
	0.676	-8.905e-09		-0.825	-6.195e-08		0.675	-2.816e-08		0.675	-3.381e-08		0.675	-4.631e-08		0.675	-4.668e-08		0.675	-4.99e-08		0.975	-3.971e-08		0.676	-2.602e-08		0.676	-1.905e-08		0.676	-1.887e-08		0.676	-2.498e-08
	0.675	-8.974e-09		-0.826	-6.197e-08		0.674	-2.83e-08		0.674	-3.375e-08		0.674	-4.648e-08		0.674	-4.685e-08		0.674	-4.987e-08		0.974	-3.974e-08		0.675	-2.684e-08		0.675	-1.887e-08		0.675	-1.873e-08		0.675	-2.463e-08
	0.674	-9.112e-09		-0.827	-6.193e-08		0.673	-2.835e-08		0.673	-3.377e-08		0.673	-4.643e-08		0.673	-4.689e-08		0.673	-4.986e-08		0.973	-4.037e-08		0.674	-2.84e-08		0.674	-1.901e-08		0.674	-1.876e-08		0.674	-2.48e-08
	0.673	-9.102e-09		-0.828	-6.21e-08		0.672	-2.825e-08		0.672	-3.384e-08		0.672	-4.669e-08		0.672	-4.686e-08		0.672	-4.946e-08		0.972	-4.01e-08		0.673	-2.617e-08		0.673	-1.893e-08		0.673	-1.898e-08		0.673	-2.507e-08
	0.672	-9.151e-09		-0.829	-6.209e-08		0.671	-2.826e-08		0.671	-3.385e-08		0.671	-4.658e-08		0.671	-4.667e-08		0.671	-4.955e-08		0.971	-4.009e-08		0.672	-2.665e-08		0.672	-1.893e-08		0.672	-1.891e-08		0.672	-2.528e-08
	0.671	-9.358e-09		-0.83	-6.218e-08		0.67	-2.833e-08		0.67	-3.37e-08		0.67	-4.659e-08		0.67	-4.692e-08		0.67	-4.97e-08		0.97	-3.984e-08		0.671	-2.752e-08		0.671	-1.892e-08		0.671	-1.882e-08		0.671	-2.565e-08
	0.67	-9.348e-09		-0.831	-6.222e-08		0.669	-2.831e-08		0.669	-3.375e-08		0.669	-4.662e-08		0.669	-4.685e-08		0.669	-4.973e-08		0.969	-4.004e-08		0.67	-2.714e-08		0.67	-1.892e-08		0.67	-1.894e-08		0.67	-2.536e-08
	0.669	-9.525e-09		-0.832	-6.213e-08		0.668	-2.835e-08		0.668	-3.376e-08		0.668	-4.665e-08		0.668	-4.679e-08		0.668	-4.972e-08		0.968	-3.994e-08		0.669	-2.508e-08		0.669	-1.888e-08		0.669	-1.886e-08		0.669	-2.545e-08
	0.668	-9.643e-09		-0.833	-6.225e-08		0.667	-2.825e-08		0.667	-3.381e-08		0.667	-4.657e-08		0.667	-4.675e-08		0.667	-5.008e-08		0.967	-4.062e-08		0.668	-2.78e-08		0.668	-1.887e-08		0.668	-1.893e-08		0.668	-2.519e-08
	0.667	-9.682e-09		-0.834	-6.237e-08		0.666	-2.849e-08		0.666	-3.393e-08		0.666	-4.669e-08		0.666	-4.701e-08		0.666	-5.004e-08		0.966	-4.031e-08		0.667	-2.778e-08		0.667	-1.893e-08		0.667	-1.88e-08		0.667	-2.599e-08
	0.666	-9.741e-09		-0.835	-6.238e-08		0.665	-2.864e-08		0.665	-3.414e-08		0.665	-4.715e-08		0.665	-4.752e-08		0.665	-5.019e-08		0.965	-4.067e-08		0.666	-2.781e-08		0.666	-1.89e-08		0.666	-1.886e-08		0.666	-2.547e-08
	0.665	-9.987e-09		-0.836	-6.241e-08		0.664	-2.853e-08		0.664	-3.39e-08		0.664	-4.681e-08		0.664	-4.724e-08		0.664	-5.001e-08		0.964	-4.028e-08		0.665	-2.665e-08		0.665	-1.907e-08		0.665	-1.895e-08		0.665	-2.54e-08
	0.664	-9.987e-09		-0.837	-6.242e-08		0.663	-2.849e-08		0.663	-3.401e-08		0.663	-4.675e-08		0.663	-4.729e-08		0.663	-5.001e-08		0.963	-4.016e-08		0.664	-2.807e-08		0.664	-1.882e-08		0.664	-1.882e-08		0.664	-2.483e-08
	0.663	-1.002e-08		-0.838	-6.272e-08		0.662	-2.842e-08		0.662	-3.383e-08		0.662	-4.667e-08		0.662	-4.689e-08		0.662	-4.993e-08		0.962	-4.031e-08		0.663	-2.725e-08		0.663	-1.894e-08		0.663	-1.884e-08		0.663	-2.537e-08
	0.662	-1.016e-08		-0.839	-6.258e-08		0.661	-2.855e-08		0.661	-3.394e-08		0.661	-4.678e-08		0.661	-4.713e-08		0.661	-4.999e-08		0.961	-4.02e-08		0.662	-2.642e-08		0.662	-1.898e-08		0.662	-1.885e-08		0.662	-2.498e-08
	0.661	-1.018e-08		-0.84	-6.266e-08		0.66	-2.854e-08		0.66	-3.394e-08		0.66	-4.691e-08		0.66	-4.705e-08		0.66	-4.993e-08		0.96	-4.016e-08		0.661	-2.825e-08		0.661	-1.89e-08		0.661	-1.883e-08		0.661	-2.489e-08
	0.66	-1.025e-08		-0.841	-6.273e-08		0.659	-2.855e-08		0.659	-3.395e-08		0.659	-4.678e-08		0.659	-4.703e-08		0.659	-4.981e-08		0.959	-4.053e-08		0.66	-2.776e-08		0.66	-1.9e-08		0.66	-1.886e-08		0.66	-2.532e-08
	0.659	-1.036e-08		-0.842	-6.271e-08		0.658	-2.859e-08		0.658	-3.398e-08		0.658	-4.69e-08		0.658	-4.706e-08		0.658	-5.005e-08		0.958	-3.993e-08		0.659	-2.702e-08		0.659	-1.898e-08		0.659	-1.879e-08		0.659	-2.534e-08
	0.658	-1.047e-08		-0.843	-6.284e-08		0.657	-2.86e-08		0.657	-3.386e-08		0.657	-4.679e-08		0.657	-4.716e-08		0.657	-5.002e-08		0.957	-4.055e-08		0.658	-2.755e-08		0.658	-1.888e-08		0.658	-1.881e-08		0.658	-2.557e-08
	0.657	-1.045e-08		-0.844	-6.281e-08		0.656	-2.851e-08		0.656	-3.392e-08		0.656	-4.689e-08		0.656	-4.69e-08		0.656	-4.986e-08		0.956	-4.026e-08		0.657	-2.753e-08		0.657	-1.895e-08		0.657	-1.886e-08		0.657	-2.516e-08
	0.656	-1.053e-08		-0.845	-6.298e-08		0.655	-2.861e-08		0.655	-3.389e-08		0.655	-4.684e-08		0.655	-4.702e-08		0.655	-4.994e-08		0.955	-4.081e-08		0.656	-2.798e-08		0.656	-1.883e-08		0.656	-1.876e-08		0.656	-2.486e-08
	0.655	-1.07e-08		-0.846	-6.296e-08		0.654	-2.851e-08		0.654	-3.39e-08		0.654	-4.69e-08		0.654	-4.723e-08		0.654	-4.992e-08		0.954	-4.057e-08		0.655	-2.587e-08		0.655	-1.885e-08		0.655	-1.876e-08		0.655	-2.464e-08
	0.654	-1.07e-08		-0.847	-6.3e-08		0.653	-2.847e-08		0.653	-3.377e-08		0.653	-4.698e-08		0.653	-4.694e-08		0.653	-4.98e-08		0.953	-4.053e-08		0.654	-2.815e-08		0.654	-1.895e-08		0.654	-1.88e-08		0.654	-2.491e-08
	0.653	-1.093e-08		-0.848	-6.299e-08		0.652	-2.854e-08		0.652	-3.374e-08		0.652	-4.678e-08		0.652	-4.674e-08		0.652	-4.994e-08		0.952	-4.053e-08		0.653	-2.706e-08		0.653	-1.893e-08		0.653	-1.881e-08		0.653	-2.535e-08
	0.652	-1.101e-08		-0.849	-6.306e-08		0.651	-2.862e-08		0.651	-3.399e-08		0.651	-4.694e-08		0.651	-4.704e-08		0.651	-5.005e-08		0.951	-4.08e-08		0.652	-2.558e-08		0.652	-1.89e-08		0.652	-1.881e-08		0.652	-2.573e-08
	0.651	-1.096e-08		-0.85	-6.308e-08		0.65	-2.868e-08		0.65	-3.397e-08		0.65	-4.714e-08		0.65	-4.711e-08		0.65	-5.005e-08		0.95	-4.038e-08		0.651	-2.671e-08		0.651	-1.894e-08		0.651	-1.879e-08		0.651	-2.508e-08
	0.65	-1.105e-08		-0.851	-6.317e-08		0.649	-2.86e-08		0.649	-3.375e-08		0.649	-4.706e-08		0.649	-4.708e-08		0.649	-4.992e-08		0.949	-4.086e-08		0.65	-2.76e-08		0.65	-1.892e-08		0.65	-1.879e-08		0.65	-2.507e-08
	0.649	-1.116e-08		-0.852	-6.322e-08		0.648	-2.874e-08		0.648	-3.392e-08		0.648	-4.7e-08		0.648	-4.713e-08		0.648	-5.009e-08		0.948	-4.086e-08		0.649	-2.672e-08		0.649	-1.893e-08		0.649	-1.89e-08		0.649	-2.53e-08
	0.648	-1.124e-08		-0.853	-6.327e-08		0.647	-2.865e-08		0.647	-3.402e-08		0.647	-4.717e-08		0.647	-4.718e-08		0.647	-5.006e-08		0.947	-4.084e-08		0.648	-2.681e-08		0.648	-1.883e-08		0.648	-1.878e-08		0.648	-2.528e-08
	0.647	-1.123e-08		-0.854	-6.339e-08		0.646	-2.874e-08		0.646	-3.396e-08		0.646	-4.712e-08		0.646	-4.713e-08		0.646	-5.003e-08		0.946	-4.095e-08		0.647	-2.433e-08		0.647	-1.89e-08		0.647	-1.881e-08		0.647	-2.546e-08
	0.646	-1.128e-08		-0.855	-6.332e-08		0.645	-2.873e-08		0.645	-3.404e-08		0.645	-4.719e-08		0.645	-4.717e-08		0.645	-5.009e-08		0.945	-4.062e-08		0.646	-2.857e-08		0.646	-1.902e-08		0.646	-1.887e-08		0.646	-2.506e-08
	0.645	-1.136e-08		-0.856	-6.343e-08		0.644	-2.867e-08		0.644	-3.401e-08		0.644	-4.722e-08		0.644	-4.717e-08		0.644	-5.017e-08		0.944	-4.055e-08		0.645	-2.889e-08		0.645	-1.889e-08		0.645	-1.887e-08		0.645	-2.522e-08
	0.644	-1.142e-08		-0.857	-6.348e-08		0.643	-2.868e-08		0.643	-3.399e-08		0.643	-4.706e-08		0.643	-4.677e-08		0.643	-5.007e-08		0.943	-4.072e-08		0.644	-2.858e-08		0.644	-1.898e-08		0.644	-1.89e-08		0.644	-2.53e-08
	0.643	-1.151e-08		-0.858	-6.332e-08		0.642	-2.88e-08		0.642	-3.405e-08		0.642	-4.715e-08		0.642	-4.735e-08		0.642	-5.014e-08		0.942	-4.102e-08		0.643	-2.433e-08		0.643	-1.886e-08		0.643	-1.888e-08		0.643	-2.499e-08
	0.642	-1.158e-08		-0.859	-6.357e-08		0.641	-2.874e-08		0.641	-3.399e-08		0.641	-4.725e-08		0.641	-4.716e-08		0.641	-5.024e-08		0.941	-4.097e-08		0.642	-2.639e-08		0.642	-1.888e-08		0.642	-1.879e-08		0.642	-2.542e-08
	0.641	-1.174e-08		-0.86	-6.361e-08		0.64	-2.883e-08		0.64	-3.417e-08		0.64	-4.73e-08		0.64	-4.741e-08		0.64	-5.033e-08		0.94	-4.077e-08		0.641	-2.722e-08		0.641	-1.893e-08		0.641	-1.893e-08		0.641	-2.558e-08
	0.64	-1.186e-08		-0.861	-6.358e-08		0.639	-2.897e-08		0.639	-3.419e-08		0.639	-4.739e-08		0.639	-4.763e-08		0.639	-5.034e-08		0.939	-4.117e-08		0.64	-2.786e-08		0.64	-1.9e-08		0.64	-1.887e-08		0.64	-2.52e-08
	0.639	-1.179e-08		-0.862	-6.375e-08		0.638	-2.892e-08		0.638	-3.413e-08		0.638	-4.728e-08		0.638	-4.725e-08		0.638	-5.029e-08		0.938	-4.126e-08		0.639	-2.772e-08		0.639	-1.883e-08		0.639	-1.895e-08		0.639	-2.566e-08
	0.638	-1.185e-08		-0.863	-6.381e-08		0.637	-2.88e-08		0.637	-3.402e-08		0.637	-4.734e-08		0.637	-4.737e-08		0.637	-5.022e-08		0.937	-4.108e-08		0.638	-2.53e-08		0.638	-1.897e-08		0.638	-1.893e-08		0.638	-2.569e-08
	0.637	-1.193e-08		-0.864	-6.373e-08		0.636	-2.893e-08		0.636	-3.402e-08		0.636	-4.726e-08		0.636	-4.715e-08		0.636	-5.009e-08		0.936	-4.101e-08		0.637	-2.672e-08		0.637	-1.893e-08		0.637	-1.89e-08		0.637	-2.463e-08
	0.636	-1.193e-08		-0.865	-6.382e-08		0.635	-2.898e-08		0.635	-3.405e-08		0.635	-4.759e-08		0.635	-4.752e-08		0.635	-5.028e-08		0.935	-4.092e-08		0.636	-2.66e-08		0.636	-1.902e-08		0.636	-1.891e-08		0.636	-2.572e-08
	0.635	-1.211e-08		-0.866	-6.39e-08		0.634	-2.892e-08		0.634	-3.409e-08		0.634	-4.744e-08		0.634	-4.755e-08		0.634	-5.016e-08		0.934	-4.059e-08		0.635	-2.777e-08		0.635	-1.885e-08		0.635	-1.885e-08		0.635	-2.54e-08
	0.634	-1.221e-08		-0.867	-6.394e-08		0.633	-2.898e-08		0.633	-3.409e-08		0.633	-4.741e-08		0.633	-4.74e-08		0.633	-5.026e-08		0.933	-4.075e-08		0.634	-2.695e-08		0.634	-1.892e-08		0.634	-1.891e-08		0.634	-2.527e-08
	0.633	-1.219e-08		-0.868	-6.398e-08		0.632	-2.889e-08		0.632	-3.406e-08		0.632	-4.747e-08		0.632	-4.732e-08		0.632	-5.022e-08		0.932	-4.103e-08		0.633	-2.765e-08		0.633	-1.9e-08		0.633	-1.898e-08		0.633	-2.553e-08
	0.632	-1.233e-08		-0.869	-6.407e-08		0.631	-2.909e-08		0.631	-3.409e-08		0.631	-4.74e-08		0.631	-4.751e-08		0.631	-5.045e-08		0.931	-4.07e-08		0.632	-2.72e-08		0.632	-1.896e-08		0.632	-1.894e-08		0.632	-2.543e-08
	0.631	-1.241e-08		-0.87	-6.412e-08		0.63	-2.896e-08		0.63	-3.408e-08		0.63	-4.739e-08		0.63	-4.732e-08		0.63	-5.02e-08		0.93	-4.101e-08		0.631	-2.671e-08		0.631	-1.899e-08		0.631	-1.893e-08		0.631	-2.567e-08
	0.63	-1.239e-08		-0.871	-6.432e-08		0.629	-2.898e-08		0.629	-3.411e-08		0.629	-4.757e-08		0.629	-4.744e-08		0.629	-5.031e-08		0.929	-4.11e-08		0.63	-2.678e-08		0.63	-1.896e-08		0.63	-1.888e-08		0.63	-2.606e-08
	0.629	-1.245e-08		-0.872	-6.431e-08		0.628	-2.91e-08		0.628	-3.412e-08		0.628	-4.751e-08		0.628	-4.764e-08		0.628	-5.027e-08		0.928	-4.112e-08		0.629	-2.676e-08		0.629	-1.893e-08		0.629	-1.876e-08		0.629	-2.589e-08
	0.628	-1.239e-08		-0.873	-6.428e-08		0.627	-2.876e-08		0.627	-3.376e-08		0.627	-4.714e-08		0.627	-4.683e-08		0.627	-4.989e-08		0.927	-4.141e-08		0.628	-2.709e-08		0.628	-1.888e-08		0.628	-1.887e-08		0.628	-2.627e-08
	0.627	-1.251e-08		-0.874	-6.434e-08		0.626	-2.907e-08		0.626	-3.41e-08		0.626	-4.754e-08		0.626	-4.729e-08		0.626	-5.012e-08		0.926	-4.105e-08		0.627	-2.779e-08		0.627	-1.889e-08		0.627	-1.885e-08		0.627	-2.536e-08
	0.626	-1.273e-08		-0.875	-6.428e-08		0.625	-2.909e-08		0.625	-3.414e-08		0.625	-4.756e-08		0.625	-4.739e-08		0.625	-5.027e-08		0.925	-4.099e-08		0.626	-2.652e-08		0.626	-1.891e-08		0.626	-1.879e-08		0.626	-2.553e-08
	0.625	-1.27e-08		-0.876	-6.438e-08		0.624	-2.901e-08		0.624	-3.407e-08		0.624	-4.749e-08		0.624	-4.75e-08		0.624	-5.019e-08		0.924	-4.075e-08		0.625	-2.691e-08		0.625	-1.89e-08		0.625	-1.888e-08		0.625	-2.559e-08
	0.624	-1.271e-08		-0.877	-6.444e-08		0.623	-2.899e-08		0.623	-3.415e-08		0.623	-4.759e-08		0.623	-4.774e-08		0.623	-5.016e-08		0.923	-4.178e-08		0.624	-2.75e-08		0.624	-1.891e-08		0.624	-1.881e-08		0.624	-2.625e-08
	0.623	-1.282e-08		-0.878	-6.453e-08		0.622	-2.915e-08		0.622	-3.414e-08		0.622	-4.77e-08		0.622	-4.765e-08		0.622	-5.028e-08		0.922	-4.179e-08		0.623	-2.627e-08		0.623	-1.892e-08		0.623	-1.885e-08		0.623	-2.591e-08
	0.622	-1.274e-08		-0.879	-6.458e-08		0.621	-2.903e-08		0.621	-3.418e-08		0.621	-4.761e-08		0.621	-4.786e-08		0.621	-5.032e-08		0.921	-4.236e-08		0.622	-2.658e-08		0.622	-1.9e-08		0.622	-1.886e-08		0.622	-2.57e-08
	0.621	-1.284e-08		-0.88	-6.464e-08		0.62	-2.905e-08		0.62	-3.42e-08		0.62	-4.755e-08		0.62	-4.787e-08		0.62	-5.036e-08		0.92	-4.134e-08		0.621	-2.726e-08		0.621	-1.897e-08		0.621	-1.88e-08		0.621	-2.557e-08
	0.62	-1.301e-08		-0.881	-6.467e-08		0.619	-2.918e-08		0.619	-3.417e-08		0.619	-4.772e-08		0.619	-4.765e-08		0.619	-5.032e-08		0.919	-4.15e-08		0.62	-2.737e-08		0.62	-1.905e-08		0.62	-1.894e-08		0.62	-2.603e-08
	0.619	-1.296e-08		-0.882	-6.468e-08		0.618	-2.911e-08		0.618	-3.426e-08		0.618	-4.778e-08		0.618	-4.766e-08		0.618	-5.032e-08		0.918	-4.097e-08		0.619	-2.761e-08		0.619	-1.895e-08		0.619	-1.893e-08		0.619	-2.597e-08
	0.618	-1.306e-08		-0.883	-6.473e-08		0.617	-2.913e-08		0.617	-3.412e-08		0.617	-4.76e-08		0.617	-4.754e-08		0.617	-5.016e-08		0.917	-4.128e-08		0.618	-2.669e-08		0.618	-1.9e-08		0.618	-1.89e-08		0.618	-2.614e-08
	0.617	-1.315e-08		-0.884	-6.478e-08		0.616	-2.92e-08		0.616	-3.414e-08		0.616	-4.769e-08		0.616	-4.78e-08		0.616	-5.029e-08		0.916	-4.162e-08		0.617	-2.709e-08		0.617	-1.911e-08		0.617	-1.894e-08		0.617	-2.603e-08
	0.616	-1.311e-08		-0.885	-6.489e-08		0.615	-2.92e-08		0.615	-3.417e-08		0.615	-4.78e-08		0.615	-4.787e-08		0.615	-5.032e-08		0.915	-4.119e-08		0.616	-2.681e-08		0.616	-1.891e-08		0.616	-1.884e-08		0.616	-2.569e-08
	0.615	-1.329e-08		-0.886	-6.491e-08		0.614	-2.872e-08		0.614	-3.378e-08		0.614	-4.723e-08		0.614	-4.687e-08		0.614	-4.971e-08		0.914	-4.166e-08		0.615	-2.749e-08		0.615	-1.907e-08		0.615	-1.898e-08		0.615	-2.587e-08
	0.614	-1.338e-08		-0.887	-6.491e-08		0.613	-2.917e-08		0.613	-3.41e-08		0.613	-4.77e-08		0.613	-4.745e-08		0.613	-5.021e-08		0.913	-4.157e-08		0.614	-2.626e-08		0.614	-1.909e-08		0.614	-1.898e-08		0.614	-2.616e-08
	0.613	-1.344e-08		-0.888	-6.504e-08		0.612	-2.918e-08		0.612	-3.42e-08		0.612	-4.777e-08		0.612	-4.773e-08		0.612	-5.025e-08		0.912	-4.156e-08		0.613	-2.87e-08		0.613	-1.904e-08		0.613	-1.888e-08		0.613	-2.585e-08
	0.612	-1.342e-08		-0.889	-6.512e-08		0.611	-2.912e-08		0.611	-3.416e-08		0.611	-4.778e-08		0.611	-4.765e-08		0.611	-5.01e-08		0.911	-4.146e-08		0.612	-2.696e-08		0.612	-1.906e-08		0.612	-1.907e-08		0.612	-2.553e-08
	0.611	-1.346e-08		-0.89	-6.514e-08		0.61	-2.933e-08		0.61	-3.424e-08		0.61	-4.787e-08		0.61	-4.762e-08		0.61	-5.04e-08		0.91	-4.13e-08		0.611	-2.619e-08		0.611	-1.899e-08		0.611	-1.904e-08		0.611	-2.585e-08
	0.61	-1.354e-08		-0.891	-6.52e-08		0.609	-2.915e-08		0.609	-3.414e-08		0.609	-4.785e-08		0.609	-4.776e-08		0.609	-5.035e-08		0.909	-4.131e-08		0.61	-2.667e-08		0.61	-1.901e-08		0.61	-1.901e-08		0.61	-2.618e-08
	0.609	-1.359e-08		-0.892	-6.53e-08		0.608	-2.931e-08		0.608	-3.424e-08		0.608	-4.784e-08		0.608	-4.786e-08		0.608	-5.038e-08		0.908	-4.119e-08		0.609	-2.735e-08		0.609	-1.909e-08		0.609	-1.902e-08		0.609	-2.526e-08
	0.608	-1.383e-08		-0.893	-6.531e-08		0.607	-2.927e-08		0.607	-3.427e-08		0.607	-4.784e-08		0.607	-4.792e-08		0.607	-5.029e-08		0.907	-4.187e-08		0.608	-2.723e-08		0.608	-1.9e-08		0.608	-1.905e-08		0.608	-2.595e-08
	0.607	-1.38e-08		-0.894	-6.542e-08		0.606	-2.932e-08		0.606	-3.421e-08		0.606	-4.803e-08		0.606	-4.799e-08		0.606	-5.037e-08		0.906	-4.145e-08		0.607	-2.599e-08		0.607	-1.909e-08		0.607	-1.898e-08		0.607	-2.63e-08
	0.606	-1.376e-08		-0.895	-6.548e-08		0.605	-2.937e-08		0.605	-3.429e-08		0.605	-4.801e-08		0.605	-4.8e-08		0.605	-5.036e-08		0.905	-4.143e-08		0.606	-2.746e-08		0.606	-1.9e-08		0.606	-1.908e-08		0.606	-2.664e-08
	0.605	-1.384e-08		-0.896	-6.564e-08		0.604	-2.926e-08		0.604	-3.429e-08		0.604	-4.78e-08		0.604	-4.786e-08		0.604	-5.021e-08		0.904	-4.163e-08		0.605	-2.623e-08		0.605	-1.901e-08		0.605	-1.904e-08		0.605	-2.612e-08
	0.604	-1.393e-08		-0.897	-6.563e-08		0.603	-2.943e-08		0.603	-3.444e-08		0.603	-4.81e-08		0.603	-4.792e-08		0.603	-5.032e-08		0.903	-4.179e-08		0.604	-2.699e-08		0.604	-1.908e-08		0.604	-1.909e-08		0.604	-2.578e-08
	0.603	-1.389e-08		-0.898	-6.563e-08		0.602	-2.932e-08		0.602	-3.433e-08		0.602	-4.801e-08		0.602	-4.793e-08		0.602	-5.023e-08		0.902	-4.182e-08		0.603	-2.67e-08		0.603	-1.909e-08		0.603	-1.9e-08		0.603	-2.573e-08
	0.602	-1.402e-08		-0.899	-6.567e-08		0.601	-2.919e-08		0.601	-3.412e-08		0.601	-4.771e-08		0.601	-4.772e-08		0.601	-5.01e-08		0.901	-4.163e-08		0.602	-2.696e-08		0.602	-1.913e-08		0.602	-1.908e-08		0.602	-2.617e-08
	0.601	-1.406e-08		-0.9	-6.575e-08		0.6	-2.933e-08		0.6	-3.436e-08		0.6	-4.817e-08		0.6	-4.785e-08		0.6	-5.036e-08		0.9	-4.187e-08		0.601	-2.739e-08		0.601	-1.91e-08		0.601	-1.912e-08		0.601	-2.558e-08
	0.6	-1.405e-08		-0.901	-6.579e-08		0.599	-2.931e-08		0.599	-3.432e-08		0.599	-4.804e-08		0.599	-4.785e-08		0.599	-5.037e-08		0.899	-4.167e-08		0.6	-2.687e-08		0.6	-1.909e-08		0.6	-1.904e-08		0.6	-2.572e-08
	0.599	-1.418e-08		-0.902	-6.596e-08		0.598	-2.938e-08		0.598	-3.425e-08		0.598	-4.804e-08		0.598	-4.795e-08		0.598	-5.024e-08		0.898	-4.185e-08		0.599	-2.694e-08		0.599	-1.908e-08		0.599	-1.907e-08		0.599	-2.624e-08
	0.598	-1.416e-08		-0.903	-6.593e-08		0.597	-2.942e-08		0.597	-3.441e-08		0.597	-4.808e-08		0.597	-4.799e-08		0.597	-5.031e-08		0.897	-4.2e-08		0.598	-2.651e-08		0.598	-1.908e-08		0.598	-1.91e-08		0.598	-2.629e-08
	0.597	-1.42e-08		-0.904	-6.595e-08		0.596	-2.943e-08		0.596	-3.428e-08		0.596	-4.822e-08		0.596	-4.827e-08		0.596	-5.023e-08		0.896	-4.273e-08		0.597	-2.597e-08		0.597	-1.909e-08		0.597	-1.907e-08		0.597	-2.581e-08
	0.596	-1.426e-08		-0.905	-6.603e-08		0.595	-2.939e-08		0.595	-3.43e-08		0.595	-4.804e-08		0.595	-4.796e-08		0.595	-5.021e-08		0.895	-4.191e-08		0.596	-2.748e-08		0.596	-1.912e-08		0.596	-1.909e-08		0.596	-2.59e-08
	0.595	-1.439e-08		-0.906	-6.6e-08		0.594	-2.951e-08		0.594	-3.447e-08		0.594	-4.818e-08		0.594	-4.829e-08		0.594	-5.034e-08		0.894	-4.209e-08		0.595	-2.521e-08		0.595	-1.914e-08		0.595	-1.905e-08		0.595	-2.653e-08
	0.594	-1.421e-08		-0.907	-6.611e-08		0.593	-2.939e-08		0.593	-3.445e-08		0.593	-4.821e-08		0.593	-4.823e-08		0.593	-5.047e-08		0.893	-4.196e-08		0.594	-2.754e-08		0.594	-1.908e-08		0.594	-1.903e-08		0.594	-2.611e-08
	0.593	-1.43e-08		-0.908	-6.62e-08		0.592	-2.953e-08		0.592	-3.43e-08		0.592	-4.815e-08		0.592	-4.811e-08		0.592	-5.029e-08		0.892	-4.189e-08		0.593	-2.789e-08		0.593	-1.919e-08		0.593	-1.914e-08		0.593	-2.646e-08
	0.592	-1.441e-08		-0.909	-6.609e-08		0.591	-2.953e-08		0.591	-3.434e-08		0.591	-4.832e-08		0.591	-4.83e-08		0.591	-5.036e-08		0.891	-4.185e-08		0.592	-2.665e-08		0.592	-1.909e-08		0.592	-1.91e-08		0.592	-2.721e-08
	0.591	-1.447e-08		-0.91	-6.621e-08		0.59	-2.956e-08		0.59	-3.45e-08		0.59	-4.827e-08		0.59	-4.82e-08		0.59	-5.032e-08		0.89	-4.174e-08		0.591	-2.659e-08		0.591	-1.91e-08		0.591	-1.91e-08		0.591	-2.629e-08
	0.59	-1.444e-08		-0.911	-6.628e-08		0.589	-2.963e-08		0.589	-3.456e-08		0.589	-4.841e-08		0.589	-4.844e-08		0.589	-5.048e-08		0.889	-4.212e-08		0.59	-2.71e-08		0.59	-1.926e-08		0.59	-1.921e-08		0.59	-2.6e-08
	0.589	-1.462e-08		-0.912	-6.636e-08		0.588	-2.957e-08		0.588	-3.458e-08		0.588	-4.832e-08		0.588	-4.842e-08		0.588	-5.04e-08		0.888	-4.214e-08		0.589	-2.692e-08		0.589	-1.918e-08		0.589	-1.915e-08		0.589	-2.674e-08
	0.588	-1.476e-08		-0.913	-6.641e-08		0.587	-2.961e-08		0.587	-3.45e-08		0.587	-4.841e-08		0.587	-4.842e-08		0.587	-5.037e-08		0.887	-4.216e-08		0.588	-2.624e-08		0.588	-1.932e-08		0.588	-1.93e-08		0.588	-2.676e-08
	0.587	-1.474e-08		-0.914	-6.654e-08		0.586	-2.964e-08		0.586	-3.45e-08		0.586	-4.847e-08		0.586	-4.828e-08		0.586	-5.039e-08		0.886	-4.178e-08		0.587	-2.551e-08		0.587	-1.915e-08		0.587	-1.914e-08		0.587	-2.691e-08
	0.586	-1.467e-08		-0.915	-6.659e-08		0.585	-2.96e-08		0.585	-3.44e-08		0.585	-4.841e-08		0.585	-4.823e-08		0.585	-5.041e-08		0.885	-4.2e-08		0.586	-2.514e-08		0.586	-1.916e-08		0.586	-1.913e-08		0.586	-2.682e-08
	0.585	-1.475e-08		-0.916	-6.667e-08		0.584	-2.969e-08		0.584	-3.448e-08		0.584	-4.847e-08		0.584	-4.85e-08		0.584	-5.034e-08		0.884	-4.2e-08		0.585	-2.739e-08		0.585	-1.917e-08		0.585	-1.935e-08		0.585	-2.694e-08
	0.584	-1.484e-08		-0.917	-6.688e-08		0.583	-2.965e-08		0.583	-3.449e-08		0.583	-4.853e-08		0.583	-4.845e-08		0.583	-5.048e-08		0.883	-4.152e-08		0.584	-2.688e-08		0.584	-1.928e-08		0.584	-1.926e-08		0.584	-2.66e-08
	0.583	-1.487e-08		-0.918	-6.679e-08		0.582	-2.965e-08		0.582	-3.457e-08		0.582	-4.844e-08		0.582	-4.83e-08		0.582	-5.045e-08		0.882	-4.201e-08		0.583	-2.791e-08		0.583	-1.92e-08		0.583	-1.924e-08		0.583	-2.672e-08
	0.582	-1.495e-08		-0.919	-6.686e-08		0.581	-2.966e-08		0.581	-3.465e-08		0.581	-4.858e-08		0.581	-4.845e-08		0.581	-5.052e-08		0.881	-4.23e-08		0.582	-2.596e-08		0.582	-1.93e-08		0.582	-1.921e-08		0.582	-2.68e-08
	0.581	-1.498e-08		-0.92	-6.69e-08		0.58	-2.972e-08		0.58	-3.455e-08		0.58	-4.861e-08		0.58	-4.845e-08		0.58	-5.045e-08		0.88	-4.244e-08		0.581	-2.67e-08		0.581	-1.918e-08		0.581	-1.924e-08		0.581	-2.588e-08
	0.58	-1.501e-08		-0.921	-6.694e-08		0.579	-2.953e-08		0.579	-3.455e-08		0.579	-4.853e-08		0.579	-4.84e-08		0.579	-5.035e-08		0.879	-4.243e-08		0.58	-2.63e-08		0.58	-1.921e-08		0.58	-1.932e-08		0.58	-2.579e-08
	0.579	-1.508e-08		-0.922	-6.745e-08		0.578	-2.975e-08		0.578	-3.459e-08		0.578	-4.866e-08		0.578	-4.836e-08		0.578	-5.062e-08		0.878	-4.236e-08		0.579	-2.638e-08		0.579	-1.924e-08		0.579	-1.931e-08		0.579	-2.592e-08
	0.578	-1.508e-08		-0.923	-6.72e-08		0.577	-2.98e-08		0.577	-3.455e-08		0.577	-4.869e-08		0.577	-4.851e-08		0.577	-5.056e-08		0.877	-4.247e-08		0.578	-2.722e-08		0.578	-1.925e-08		0.578	-1.917e-08		0.578	-2.646e-08
	0.577	-1.503e-08		-0.924	-6.72e-08		0.576	-2.964e-08		0.576	-3.436e-08		0.576	-4.845e-08		0.576	-4.83e-08		0.576	-5.029e-08		0.876	-4.22e-08		0.577	-2.611e-08		0.577	-1.923e-08		0.577	-1.93e-08		0.577	-2.607e-08
	0.576	-1.513e-08		-0.925	-6.721e-08		0.575	-2.965e-08		0.575	-3.451e-08		0.575	-4.862e-08		0.575	-4.844e-08		0.575	-5.049e-08		0.875	-4.201e-08		0.576	-2.74e-08		0.576	-1.922e-08		0.576	-1.917e-08		0.576	-2.651e-08
	0.575	-1.515e-08		-0.926	-6.731e-08		0.574	-2.975e-08		0.574	-3.459e-08		0.574	-4.868e-08		0.574	-4.854e-08		0.574	-5.055e-08		0.874	-4.278e-08		0.575	-2.73e-08		0.575	-1.937e-08		0.575	-1.93e-08		0.575	-2.66e-08
	0.574	-1.52e-08		-0.927	-6.74e-08		0.573	-2.968e-08		0.573	-3.461e-08		0.573	-4.872e-08		0.573	-4.854e-08		0.573	-5.065e-08		0.873	-4.227e-08		0.574	-2.668e-08		0.574	-1.928e-08		0.574	-1.933e-08		0.574	-2.693e-08
	0.573	-1.523e-08		-0.928	-6.733e-08		0.572	-2.975e-08		0.572	-3.459e-08		0.572	-4.865e-08		0.572	-4.86e-08		0.572	-5.07e-08		0.872	-4.251e-08		0.573	-2.604e-08		0.573	-1.931e-08		0.573	-1.93e-08		0.573	-2.648e-08
	0.572	-1.525e-08		-0.929	-6.746e-08		0.571	-2.983e-08		0.571	-3.469e-08		0.571	-4.88e-08		0.571	-4.851e-08		0.571	-5.061e-08		0.871	-4.269e-08		0.572	-2.677e-08		0.572	-1.936e-08		0.572	-1.937e-08		0.572	-2.66e-08
	0.571	-1.529e-08		-0.93	-6.75e-08		0.57	-2.986e-08		0.57	-3.467e-08		0.57	-4.877e-08		0.57	-4.863e-08		0.57	-5.066e-08		0.87	-4.33e-08		0.571	-2.687e-08		0.571	-1.932e-08		0.571	-1.931e-08		0.571	-2.664e-08
	0.57	-1.538e-08		-0.931	-6.752e-08		0.569	-2.983e-08		0.569	-3.467e-08		0.569	-4.89e-08		0.569	-4.868e-08		0.569	-5.051e-08		0.869	-4.275e-08		0.57	-2.682e-08		0.57	-1.934e-08		0.57	-1.924e-08		0.57	-2.625e-08
	0.569	-1.546e-08		-0.932	-6.759e-08		0.568	-2.987e-08		0.568	-3.468e-08		0.568	-4.888e-08		0.568	-4.857e-08		0.568	-5.058e-08		0.868	-4.278e-08		0.569	-2.56e-08		0.569	-1.942e-08		0.569	-1.936e-08		0.569	-2.68e-08
	0.568	-1.55e-08		-0.933	-6.777e-08		0.567	-2.988e-08		0.567	-3.474e-08		0.567	-4.894e-08		0.567	-4.874e-08		0.567	-5.079e-08		0.867	-4.276e-08		0.568	-2.651e-08		0.568	-1.932e-08		0.568	-1.931e-08		0.568	-2.71e-08
	0.567	-1.557e-08		-0.934	-6.775e-08		0.566	-2.979e-08		0.566	-3.466e-08		0.566	-4.887e-08		0.566	-4.864e-08		0.566	-5.054e-08		0.866	-4.299e-08		0.567	-2.723e-08		0.567	-1.936e-08		0.567	-1.944e-08		0.567	-2.693e-08
	0.566	-1.557e-08		-0.935	-6.759e-08		0.565	-2.993e-08		0.565	-3.47e-08		0.565	-4.901e-08		0.565	-4.866e-08		0.565	-5.063e-08		0.865	-4.253e-08		0.566	-2.666e-08		0.566	-1.94e-08		0.566	-1.941e-08		0.566	-2.686e-08
	0.565	-1.555e-08		-0.936	-6.774e-08		0.564	-2.993e-08		0.564	-3.479e-08		0.564	-4.899e-08		0.564	-4.868e-08		0.564	-5.065e-08		0.864	-4.306e-08		0.565	-2.477e-08		0.565	-1.928e-08		0.565	-1.93e-08		0.565	-2.694e-08
	0.564	-1.56e-08		-0.937	-6.788e-08		0.563	-3.015e-08		0.563	-3.517e-08		0.563	-4.936e-08		0.563	-4.9e-08		0.563	-5.115e-08		0.863	-4.267e-08		0.564	-2.724e-08		0.564	-1.945e-08		0.564	-1.953e-08		0.564	-2.702e-08
	0.563	-1.568e-08		-0.938	-6.781e-08		0.562	-3.005e-08		0.562	-3.498e-08		0.562	-4.909e-08		0.562	-4.892e-08		0.562	-5.089e-08		0.862	-4.291e-08		0.563	-2.791e-08		0.563	-1.944e-08		0.563	-1.945e-08		0.563	-2.735e-08
	0.562	-1.569e-08		-0.939	-6.794e-08		0.561	-3.001e-08		0.561	-3.487e-08		0.561	-4.907e-08		0.561	-4.886e-08		0.561	-5.083e-08		0.861	-4.306e-08		0.562	-2.539e-08		0.562	-1.948e-08		0.562	-1.946e-08		0.562	-2.75e-08
	0.561	-1.574e-08		-0.94	-6.799e-08		0.56	-2.998e-08		0.56	-3.481e-08		0.56	-4.907e-08		0.56	-4.879e-08		0.56	-5.083e-08		0.86	-4.3e-08		0.561	-2.761e-08		0.561	-1.951e-08		0.561	-1.958e-08		0.561	-2.684e-08
	0.56	-1.58e-08		-0.941	-6.804e-08		0.559	-3.003e-08		0.559	-3.483e-08		0.559	-4.906e-08		0.559	-4.889e-08		0.559	-5.069e-08		0.859	-4.305e-08		0.56	-2.653e-08		0.56	-1.95e-08		0.56	-1.943e-08		0.56	-2.723e-08
	0.559	-1.586e-08		-0.942	-6.813e-08		0.558	-3.007e-08		0.558	-3.481e-08		0.558	-4.92e-08		0.558	-4.888e-08		0.558	-5.087e-08		0.858	-4.262e-08		0.559	-2.7e-08		0.559	-1.954e-08		0.559	-1.945e-08		0.559	-2.701e-08
	0.558	-1.578e-08		-0.943	-6.83e-08		0.557	-3.014e-08		0.557	-3.493e-08		0.557	-4.912e-08		0.557	-4.894e-08		0.557	-5.081e-08		0.857	-4.264e-08		0.558	-2.53e-08		0.558	-1.966e-08		0.558	-1.958e-08		0.558	-2.648e-08
	0.557	-1.587e-08		-0.944	-6.816e-08		0.556	-3.008e-08		0.556	-3.493e-08		0.556	-4.922e-08		0.556	-4.885e-08		0.556	-5.08e-08		0.856	-4.284e-08		0.557	-2.698e-08		0.557	-1.949e-08		0.557	-1.957e-08		0.557	-2.675e-08
	0.556	-1.592e-08		-0.945	-6.827e-08		0.555	-3.004e-08		0.555	-3.492e-08		0.555	-4.92e-08		0.555	-4.89e-08		0.555	-5.085e-08		0.855	-4.303e-08		0.556	-2.728e-08		0.556	-1.949e-08		0.556	-1.955e-08		0.556	-2.671e-08
	0.555	-1.597e-08		-0.946	-6.842e-08		0.554	-3.019e-08		0.554	-3.503e-08		0.554	-4.934e-08		0.554	-4.894e-08		0.554	-5.1e-08		0.854	-4.282e-08		0.555	-2.478e-08		0.555	-1.948e-08		0.555	-1.954e-08		0.555	-2.702e-08
	0.554	-1.608e-08		-0.947	-6.858e-08		0.553	-3.023e-08		0.553	-3.489e-08		0.553	-4.929e-08		0.553	-4.887e-08		0.553	-5.083e-08		0.853	-4.288e-08		0.554	-2.653e-08		0.554	-1.951e-08		0.554	-1.953e-08		0.554	-2.71e-08
	0.553	-1.605e-08		-0.948	-6.853e-08		0.552	-3.012e-08		0.552	-3.503e-08		0.552	-4.929e-08		0.552	-4.891e-08		0.552	-5.084e-08		0.852	-4.276e-08		0.553	-2.729e-08		0.553	-1.959e-08		0.553	-1.964e-08		0.553	-2.699e-08
	0.552	-1.609e-08		-0.949	-6.848e-08		0.551	-3.015e-08		0.551	-3.495e-08		0.551	-4.942e-08		0.551	-4.896e-08		0.551	-5.094e-08		0.851	-4.301e-08		0.552	-2.55e-08		0.552	-1.949e-08		0.552	-1.956e-08		0.552	-2.73e-08
	0.551	-1.609e-08		-0.95	-6.866e-08		0.55	-3.001e-08		0.55	-3.475e-08		0.55	-4.912e-08		0.55	-4.879e-08		0.55	-5.063e-08		0.85	-4.309e-08		0.551	-2.659e-08		0.551	-1.96e-08		0.551	-1.961e-08		0.551	-2.757e-08
	0.55	-1.612e-08		-0.951	-6.865e-08		0.549	-3.018e-08		0.549	-3.5e-08		0.549	-4.931e-08		0.549	-4.896e-08		0.549	-5.084e-08		0.849	-4.312e-08		0.55	-2.756e-08		0.55	-1.959e-08		0.55	-1.965e-08		0.55	-2.694e-08
	0.549	-1.612e-08		-0.952	-6.875e-08		0.548	-3.022e-08		0.548	-3.506e-08		0.548	-4.944e-08		0.548	-4.899e-08		0.548	-5.097e-08		0.848	-4.28e-08		0.549	-2.911e-08		0.549	-1.96e-08		0.549	-1.954e-08		0.549	-2.721e-08
	0.548	-1.623e-08		-0.953	-6.868e-08		0.547	-3.022e-08		0.547	-3.493e-08		0.547	-4.939e-08		0.547	-4.897e-08		0.547	-5.087e-08		0.847	-4.282e-08		0.548	-2.501e-08		0.548	-1.957e-08		0.548	-1.964e-08		0.548	-2.751e-08
	0.547	-1.626e-08		-0.954	-6.885e-08		0.546	-3.028e-08		0.546	-3.502e-08		0.546	-4.947e-08		0.546	-4.901e-08		0.546	-5.098e-08		0.846	-4.293e-08		0.547	-2.664e-08		0.547	-1.963e-08		0.547	-1.96e-08		0.547	-2.704e-08
	0.546	-1.636e-08		-0.955	-6.887e-08		0.545	-3.032e-08		0.545	-3.51e-08		0.545	-4.954e-08		0.545	-4.897e-08		0.545	-5.099e-08		0.845	-4.327e-08		0.546	-2.782e-08		0.546	-1.96e-08		0.546	-1.967e-08		0.546	-2.696e-08
	0.545	-1.63e-08		-0.956	-6.885e-08		0.544	-3.036e-08		0.544	-3.504e-08		0.544	-4.955e-08		0.544	-4.901e-08		0.544	-5.103e-08		0.844	-4.348e-08		0.545	-2.615e-08		0.545	-1.963e-08		0.545	-1.97e-08		0.545	-2.664e-08
	0.544	-1.628e-08		-0.957	-6.892e-08		0.543	-3.034e-08		0.543	-3.51e-08		0.543	-4.96e-08		0.543	-4.907e-08		0.543	-5.106e-08		0.843	-4.32e-08		0.544	-2.722e-08		0.544	-1.961e-08		0.544	-1.971e-08		0.544	-2.751e-08
	0.543	-1.637e-08		-0.958	-6.904e-08		0.542	-3.035e-08		0.542	-3.509e-08		0.542	-4.968e-08		0.542	-4.9e-08		0.542	-5.115e-08		0.842	-4.308e-08		0.543	-2.739e-08		0.543	-1.966e-08		0.543	-1.969e-08		0.543	-2.805e-08
	0.542	-1.635e-08		-0.959	-6.909e-08		0.541	-3.036e-08		0.541	-3.521e-08		0.541	-4.957e-08		0.541	-4.907e-08		0.541	-5.11e-08		0.841	-4.352e-08		0.542	-2.734e-08		0.542	-1.969e-08		0.542	-1.97e-08		0.542	-2.803e-08
	0.541	-1.643e-08		-0.96	-6.905e-08		0.54	-3.033e-08		0.54	-3.522e-08		0.54	-4.957e-08		0.54	-4.905e-08		0.54	-5.102e-08		0.84	-4.344e-08		0.541	-2.591e-08		0.541	-1.969e-08		0.541	-1.968e-08		0.541	-2.709e-08
	0.54	-1.643e-08		-0.961	-6.91e-08		0.539	-3.042e-08		0.539	-3.517e-08		0.539	-4.976e-08		0.539	-4.907e-08		0.539	-5.12e-08		0.839	-4.304e-08		0.54	-2.641e-08		0.54	-1.974e-08		0.54	-1.986e-08		0.54	-2.716e-08
	0.539	-1.642e-08		-0.962	-6.924e-08		0.538	-3.047e-08		0.538	-3.526e-08		0.538	-4.973e-08		0.538	-4.904e-08		0.538	-5.119e-08		0.838	-4.363e-08		0.539	-2.604e-08		0.539	-1.969e-08		0.539	-1.981e-08		0.539	-2.675e-08
	0.538	-1.649e-08		-0.963	-6.925e-08		0.537	-3.057e-08		0.537	-3.53e-08		0.537	-4.986e-08		0.537	-4.913e-08		0.537	-5.128e-08		0.837	-4.333e-08		0.538	-2.594e-08		0.538	-1.976e-08		0.538	-1.981e-08		0.538	-2.691e-08
	0.537	-1.653e-08		-0.964	-6.938e-08		0.536	-3.055e-08		0.536	-3.531e-08		0.536	-4.981e-08		0.536	-4.911e-08		0.536	-5.117e-08		0.836	-4.301e-08		0.537	-2.598e-08		0.537	-1.977e-08		0.537	-1.981e-08		0.537	-2.694e-08
	0.536	-1.668e-08		-0.965	-6.942e-08		0.535	-3.047e-08		0.535	-3.528e-08		0.535	-4.972e-08		0.535	-4.913e-08		0.535	-5.123e-08		0.835	-4.353e-08		0.536	-2.666e-08		0.536	-1.977e-08		0.536	-1.973e-08		0.536	-2.657e-08
	0.535	-1.661e-08		-0.966	-6.944e-08		0.534	-3.048e-08		0.534	-3.528e-08		0.534	-4.986e-08		0.534	-4.909e-08		0.534	-5.117e-08		0.834	-4.355e-08		0.535	-2.565e-08		0.535	-1.975e-08		0.535	-1.98e-08		0.535	-2.73e-08
	0.534	-1.664e-08		-0.967	-6.96e-08		0.533	-3.059e-08		0.533	-3.531e-08		0.533	-4.979e-08		0.533	-4.914e-08		0.533	-5.128e-08		0.833	-4.313e-08		0.534	-2.762e-08		0.534	-1.982e-08		0.534	-1.99e-08		0.534	-2.708e-08
	0.533	-1.662e-08		-0.968	-6.968e-08		0.532	-3.058e-08		0.532	-3.525e-08		0.532	-4.998e-08		0.532	-4.91e-08		0.532	-5.134e-08		0.832	-4.346e-08		0.533	-2.567e-08		0.533	-1.981e-08		0.533	-1.978e-08		0.533	-2.704e-08
	0.532	-1.682e-08		-0.969	-6.965e-08		0.531	-3.063e-08		0.531	-3.527e-08		0.531	-4.992e-08		0.531	-4.914e-08		0.531	-5.135e-08		0.831	-4.351e-08		0.532	-2.58e-08		0.532	-1.982e-08		0.532	-1.991e-08		0.532	-2.727e-08
	0.531	-1.683e-08		-0.97	-6.961e-08		0.53	-3.064e-08		0.53	-3.539e-08		0.53	-4.993e-08		0.53	-4.915e-08		0.53	-5.13e-08		0.83	-4.363e-08		0.531	-2.653e-08		0.531	-1.991e-08		0.531	-1.991e-08		0.531	-2.707e-08
	0.53	-1.69e-08		-0.971	-6.975e-08		0.529	-3.061e-08		0.529	-3.54e-08		0.529	-5.001e-08		0.529	-4.915e-08		0.529	-5.135e-08		0.829	-4.384e-08		0.53	-2.625e-08		0.53	-1.978e-08		0.53	-1.989e-08		0.53	-2.698e-08
	0.529	-1.694e-08		-0.972	-6.972e-08		0.528	-3.062e-08		0.528	-3.534e-08		0.528	-5.003e-08		0.528	-4.914e-08		0.528	-5.135e-08		0.828	-4.359e-08		0.529	-2.734e-08		0.529	-1.99e-08		0.529	-1.994e-08		0.529	-2.728e-08
	0.528	-1.692e-08		-0.973	-7.007e-08		0.527	-3.071e-08		0.527	-3.544e-08		0.527	-5.005e-08		0.527	-4.917e-08		0.527	-5.147e-08		0.827	-4.354e-08		0.528	-2.753e-08		0.528	-1.994e-08		0.528	-1.996e-08		0.528	-2.751e-08
	0.527	-1.701e-08		-0.974	-6.995e-08		0.526	-3.074e-08		0.526	-3.54e-08		0.526	-5.009e-08		0.526	-4.916e-08		0.526	-5.139e-08		0.826	-4.379e-08		0.527	-2.575e-08		0.527	-1.983e-08		0.527	-1.988e-08		0.527	-2.687e-08
	0.526	-1.702e-08		-0.975	-7.003e-08		0.525	-3.067e-08		0.525	-3.533e-08		0.525	-5.004e-08		0.525	-4.915e-08		0.525	-5.133e-08		0.825	-4.355e-08		0.526	-2.722e-08		0.526	-1.997e-08		0.526	-1.998e-08		0.526	-2.711e-08
	0.525	-1.701e-08		-0.976	-7.002e-08		0.524	-3.065e-08		0.524	-3.527e-08		0.524	-5.001e-08		0.524	-4.913e-08		0.524	-5.139e-08		0.824	-4.384e-08		0.525	-2.652e-08		0.525	-1.995e-08		0.525	-1.996e-08		0.525	-2.716e-08
	0.524	-1.704e-08		-0.977	-7.013e-08		0.523	-3.081e-08		0.523	-3.541e-08		0.523	-5.02e-08		0.523	-4.916e-08		0.523	-5.159e-08		0.823	-4.373e-08		0.524	-2.769e-08		0.524	-1.999e-08		0.524	-1.999e-08		0.524	-2.684e-08
	0.523	-1.708e-08		-0.978	-7.014e-08		0.522	-3.081e-08		0.522	-3.55e-08		0.522	-5.018e-08		0.522	-4.918e-08		0.522	-5.154e-08		0.822	-4.395e-08		0.523	-2.526e-08		0.523	-2.001e-08		0.523	-2.003e-08		0.523	-2.738e-08
	0.522	-1.716e-08		-0.979	-7.022e-08		0.521	-3.078e-08		0.521	-3.558e-08		0.521	-5.019e-08		0.521	-4.917e-08		0.521	-5.15e-08		0.821	-4.395e-08		0.522	-2.724e-08		0.522	-2.001e-08		0.522	-2e-08		0.522	-2.749e-08
	0.521	-1.712e-08		-0.98	-7.023e-08		0.52	-3.078e-08		0.52	-3.548e-08		0.52	-5.032e-08		0.52	-4.919e-08		0.52	-5.156e-08		0.82	-4.366e-08		0.521	-2.694e-08		0.521	-2.011e-08		0.521	-2.006e-08		0.521	-2.705e-08
	0.52	-1.706e-08		-0.981	-7.032e-08		0.519	-3.088e-08		0.519	-3.556e-08		0.519	-5.044e-08		0.519	-4.918e-08		0.519	-5.168e-08		0.819	-4.408e-08		0.52	-2.588e-08		0.52	-2.001e-08		0.52	-2.006e-08		0.52	-2.733e-08
	0.519	-1.717e-08		-0.982	-7.031e-08		0.518	-3.094e-08		0.518	-3.558e-08		0.518	-5.044e-08		0.518	-4.917e-08		0.518	-5.148e-08		0.818	-4.434e-08		0.519	-2.656e-08		0.519	-1.997e-08		0.519	-2.007e-08		0.519	-2.706e-08
	0.518	-1.722e-08		-0.983	-7.029e-08		0.517	-3.109e-08		0.517	-3.557e-08		0.517	-5.034e-08		0.517	-4.92e-08		0.517	-5.177e-08		0.817	-4.406e-08		0.518	-2.664e-08		0.518	-2.014e-08		0.518	-2.011e-08		0.518	-2.764e-08
	0.517	-1.726e-08		-0.984	-7.045e-08		0.516	-3.099e-08		0.516	-3.559e-08		0.516	-5.055e-08		0.516	-4.922e-08		0.516	-5.17e-08		0.816	-4.384e-08		0.517	-2.681e-08		0.517	-2.01e-08		0.517	-2e-08		0.517	-2.833e-08
	0.516	-1.731e-08		-0.985	-7.045e-08		0.515	-3.104e-08		0.515	-3.559e-08		0.515	-5.039e-08		0.515	-4.92e-08		0.515	-5.158e-08		0.815	-4.389e-08		0.516	-2.673e-08		0.516	-2.011e-08		0.516	-2.017e-08		0.516	-2.763e-08
	0.515	-1.733e-08		-0.986	-7.028e-08		0.514	-3.105e-08		0.514	-3.56e-08		0.514	-5.054e-08		0.514	-4.921e-08		0.514	-5.188e-08		0.814	-4.399e-08		0.515	-2.53e-08		0.515	-2.01e-08		0.515	-2.011e-08		0.515	-2.81e-08
	0.514	-1.733e-08		-0.987	-7.056e-08		0.513	-3.105e-08		0.513	-3.564e-08		0.513	-5.061e-08		0.513	-4.921e-08		0.513	-5.174e-08		0.813	-4.437e-08		0.514	-2.69e-08		0.514	-2.013e-08		0.514	-2.018e-08		0.514	-2.756e-08
	0.513	-1.738e-08		-0.988	-7.059e-08		0.512	-3.155e-08		0.512	-3.611e-08		0.512	-5.112e-08		0.512	-4.924e-08		0.512	-5.232e-08		0.812	-4.445e-08		0.513	-2.666e-08		0.513	-2.016e-08		0.513	-2.027e-08		0.513	-2.755e-08
	0.512	-1.749e-08		-0.989	-7.054e-08		0.511	-3.153e-08		0.511	-3.596e-08		0.511	-5.1e-08		0.511	-4.924e-08		0.511	-5.219e-08		0.811	-4.415e-08		0.512	-2.515e-08		0.512	-2.022e-08		0.512	-2.029e-08		0.512	-2.77e-08
	0.511	-1.759e-08		-0.99	-7.067e-08		0.51	-3.11e-08		0.51	-3.574e-08		0.51	-5.076e-08		0.51	-4.922e-08		0.51	-5.205e-08		0.81	-4.439e-08		0.511	-2.805e-08		0.511	-2.019e-08		0.511	-2.025e-08		0.511	-2.707e-08
	0.51	-1.741e-08		-0.991	-7.069e-08		0.509	-3.126e-08		0.509	-3.575e-08		0.509	-5.089e-08		0.509	-4.922e-08		0.509	-5.201e-08		0.809	-4.43e-08		0.51	-2.566e-08		0.51	-2.026e-08		0.51	-2.028e-08		0.51	-2.726e-08
	0.509	-1.761e-08		-0.992	-7.079e-08		0.508	-3.117e-08		0.508	-3.577e-08		0.508	-5.084e-08		0.508	-4.922e-08		0.508	-5.201e-08		0.808	-4.443e-08		0.509	-2.385e-08		0.509	-2.021e-08		0.509	-2.025e-08		0.509	-2.741e-08
	0.508	-1.76e-08		-0.993	-7.079e-08		0.507	-3.134e-08		0.507	-3.589e-08		0.507	-5.089e-08		0.507	-4.923e-08		0.507	-5.205e-08		0.807	-4.422e-08		0.508	-2.759e-08		0.508	-2.03e-08		0.508	-2.036e-08		0.508	-2.733e-08
	0.507	-1.749e-08		-0.994	-7.077e-08		0.506	-3.137e-08		0.506	-3.582e-08		0.506	-5.1e-08		0.506	-4.923e-08		0.506	-5.213e-08		0.806	-4.373e-08		0.507	-2.693e-08		0.507	-2.022e-08		0.507	-2.022e-08		0.507	-2.715e-08
	0.506	-1.773e-08		-0.995	-7.093e-08		0.505	-3.13e-08		0.505	-3.579e-08		0.505	-5.093e-08		0.505	-4.924e-08		0.505	-5.209e-08		0.805	-4.419e-08		0.506	-2.564e-08		0.506	-2.028e-08		0.506	-2.03e-08		0.506	-2.792e-08
	0.505	-1.78e-08		-0.996	-7.089e-08		0.504	-3.142e-08		0.504	-3.594e-08		0.504	-5.114e-08		0.504	-4.924e-08		0.504	-5.221e-08		0.804	-4.461e-08		0.505	-2.641e-08		0.505	-2.045e-08		0.505	-2.042e-08		0.505	-2.788e-08
	0.504	-1.781e-08		-0.997	-7.1e-08		0.503	-3.147e-08		0.503	-3.601e-08		0.503	-5.112e-08		0.503	-4.924e-08		0.503	-5.231e-08		0.803	-4.436e-08		0.504	-2.607e-08		0.504	-2.027e-08		0.504	-2.03e-08		0.504	-2.705e-08
	0.503	-1.795e-08		-0.998	-7.108e-08		0.502	-3.149e-08		0.502	-3.58e-08		0.502	-5.102e-08		0.502	-4.923e-08		0.502	-5.213e-08		0.802	-4.428e-08		0.503	-2.74e-08		0.503	-2.035e-08		0.503	-2.04e-08		0.503	-2.705e-08
	0.502	-1.785e-08		-0.999	-7.113e-08		0.501	-3.151e-08		0.501	-3.594e-08		0.501	-5.119e-08		0.501	-4.924e-08		0.501	-5.235e-08		0.801	-4.428e-08		0.502	-2.568e-08		0.502	-2.04e-08		0.502	-2.042e-08		0.502	-2.71e-08
	0.501	-1.78e-08		-1	-7.108e-08		0.5	-3.151e-08		0.5	-3.599e-08		0.5	-5.124e-08		0.5	-4.924e-08		0.5	-5.227e-08		0.8	-4.454e-08		0.501	-2.754e-08		0.501	-2.03e-08		0.501	-2.044e-08		0.501	-2.735e-08
	0.5	-1.781e-08		-1.001	-7.115e-08		0.499	-3.136e-08		0.499	-3.571e-08		0.499	-5.097e-08		0.499	-4.922e-08		0.499	-5.201e-08		0.799	-4.454e-08		0.5	-2.669e-08		0.5	-2.052e-08		0.5	-2.044e-08		0.5	-2.769e-08
	0.499	-1.793e-08		-1.002	-7.125e-08		0.498	-3.149e-08		0.498	-3.595e-08		0.498	-5.123e-08		0.498	-4.924e-08		0.498	-5.228e-08		0.798	-4.463e-08		0.499	-2.665e-08		0.499	-2.051e-08		0.499	-2.039e-08		0.499	-2.72e-08
	0.498	-1.794e-08		-1.003	-7.133e-08		0.497	-3.168e-08		0.497	-3.605e-08		0.497	-5.146e-08		0.497	-4.925e-08		0.497	-5.246e-08		0.797	-4.469e-08		0.498	-2.593e-08		0.498	-2.052e-08		0.498	-2.044e-08		0.498	-2.717e-08
	0.497	-1.799e-08		-1.004	-7.144e-08		0.496	-3.163e-08		0.496	-3.598e-08		0.496	-5.134e-08		0.496	-4.925e-08		0.496	-5.238e-08		0.796	-4.456e-08		0.497	-2.746e-08		0.497	-2.049e-08		0.497	-2.054e-08		0.497	-2.777e-08
	0.496	-1.807e-08		-1.005	-7.14e-08		0.495	-3.166e-08		0.495	-3.606e-08		0.495	-5.142e-08		0.495	-4.925e-08		0.495	-5.244e-08		0.795	-4.467e-08		0.496	-2.533e-08		0.496	-2.052e-08		0.496	-2.056e-08		0.496	-2.803e-08
	0.495	-1.801e-08		-1.006	-7.141e-08		0.494	-3.171e-08		0.494	-3.613e-08		0.494	-5.159e-08		0.494	-4.924e-08		0.494	-5.262e-08		0.794	-4.453e-08		0.495	-2.739e-08		0.495	-2.055e-08		0.495	-2.051e-08		0.495	-2.807e-08
	0.494	-1.803e-08		-1.007	-7.147e-08		0.493	-3.182e-08		0.493	-3.602e-08		0.493	-5.173e-08		0.493	-4.925e-08		0.493	-5.262e-08		0.793	-4.489e-08		0.494	-2.705e-08		0.494	-2.053e-08		0.494	-2.057e-08		0.494	-2.766e-08
	0.493	-1.8e-08		-1.008	-7.149e-08		0.492	-3.184e-08		0.492	-3.608e-08		0.492	-5.165e-08		0.492	-4.925e-08		0.492	-5.259e-08		0.792	-4.489e-08		0.493	-2.598e-08		0.493	-2.053e-08		0.493	-2.058e-08		0.493	-2.787e-08
	0.492	-1.8e-08		-1.009	-7.152e-08		0.491	-3.187e-08		0.491	-3.617e-08		0.491	-5.163e-08		0.491	-4.925e-08		0.491	-5.266e-08		0.791	-4.493e-08		0.492	-2.696e-08		0.492	-2.064e-08		0.492	-2.061e-08		0.492	-2.795e-08
	0.491	-1.805e-08		-1.01	-7.154e-08		0.49	-3.189e-08		0.49	-3.616e-08		0.49	-5.173e-08		0.49	-4.926e-08		0.49	-5.283e-08		0.79	-4.471e-08		0.491	-2.699e-08		0.491	-2.058e-08		0.491	-2.06e-08		0.491	-2.857e-08
	0.49	-1.809e-08		-1.011	-7.165e-08		0.489	-3.182e-08		0.489	-3.606e-08		0.489	-5.169e-08		0.489	-4.927e-08		0.489	-5.267e-08		0.789	-4.509e-08		0.49	-2.66e-08		0.49	-2.054e-08		0.49	-2.064e-08		0.49	-2.775e-08
	0.489	-1.815e-08		-1.012	-7.161e-08		0.488	-3.195e-08		0.488	-3.613e-08		0.488	-5.182e-08		0.488	-4.927e-08		0.488	-5.278e-08		0.788	-4.472e-08		0.489	-2.653e-08		0.489	-2.06e-08		0.489	-2.074e-08		0.489	-2.755e-08
	0.488	-1.82e-08		-1.013	-7.172e-08		0.487	-3.205e-08		0.487	-3.619e-08		0.487	-5.203e-08		0.487	-4.927e-08		0.487	-5.288e-08		0.787	-4.48e-08		0.488	-2.679e-08		0.488	-2.066e-08		0.488	-2.066e-08		0.488	-2.729e-08
	0.487	-1.831e-08		-1.014	-7.177e-08		0.486	-3.208e-08		0.486	-3.636e-08		0.486	-5.221e-08		0.486	-4.929e-08		0.486	-5.293e-08		0.786	-4.482e-08		0.487	-2.591e-08		0.487	-2.068e-08		0.487	-2.067e-08		0.487	-2.781e-08
	0.486	-1.828e-08		-1.015	-7.178e-08		0.485	-3.214e-08		0.485	-3.629e-08		0.485	-5.21e-08		0.485	-4.927e-08		0.485	-5.299e-08		0.785	-4.466e-08		0.486	-2.665e-08		0.486	-2.075e-08		0.486	-2.08e-08		0.486	-2.821e-08
	0.485	-1.828e-08		-1.016	-7.188e-08		0.484	-3.211e-08		0.484	-3.627e-08		0.484	-5.216e-08		0.484	-4.928e-08		0.484	-5.304e-08		0.784	-4.489e-08		0.485	-2.696e-08		0.485	-2.068e-08		0.485	-2.071e-08		0.485	-2.771e-08
	0.484	-1.836e-08		-1.017	-7.187e-08		0.483	-3.209e-08		0.483	-3.627e-08		0.483	-5.216e-08		0.483	-4.928e-08		0.483	-5.287e-08		0.783	-4.496e-08		0.484	-2.657e-08		0.484	-2.08e-08		0.484	-2.08e-08		0.484	-2.772e-08
	0.483	-1.841e-08		-1.018	-7.184e-08		0.482	-3.214e-08		0.482	-3.632e-08		0.482	-5.224e-08		0.482	-4.929e-08		0.482	-5.315e-08		0.782	-4.474e-08		0.483	-2.563e-08		0.483	-2.08e-08		0.483	-2.079e-08		0.483	-2.764e-08
	0.482	-1.839e-08		-1.019	-7.203e-08		0.481	-3.225e-08		0.481	-3.64e-08		0.481	-5.225e-08		0.481	-4.929e-08		0.481	-5.311e-08		0.781	-4.518e-08		0.482	-2.745e-08		0.482	-2.07e-08		0.482	-2.078e-08		0.482	-2.733e-08
	0.481	-1.835e-08		-1.02	-7.205e-08		0.48	-3.226e-08		0.48	-3.633e-08		0.48	-5.25e-08		0.48	-4.93e-08		0.48	-5.317e-08		0.78	-4.482e-08		0.481	-2.706e-08		0.481	-2.082e-08		0.481	-2.077e-08		0.481	-2.694e-08
	0.48	-1.841e-08		-1.021	-7.207e-08		0.479	-3.245e-08		0.479	-3.639e-08		0.479	-5.24e-08		0.479	-4.931e-08		0.479	-5.319e-08		0.779	-4.514e-08		0.48	-2.66e-08		0.48	-2.083e-08		0.48	-2.082e-08		0.48	-2.711e-08
	0.479	-1.849e-08		-1.022	-7.224e-08		0.478	-3.227e-08		0.478	-3.641e-08		0.478	-5.244e-08		0.478	-4.93e-08		0.478	-5.331e-08		0.778	-4.509e-08		0.479	-2.709e-08		0.479	-2.086e-08		0.479	-2.077e-08		0.479	-2.761e-08
	0.478	-1.837e-08		-1.023	-7.225e-08		0.477	-3.232e-08		0.477	-3.63e-08		0.477	-5.251e-08		0.477	-4.931e-08		0.477	-5.323e-08		0.777	-4.52e-08		0.478	-2.758e-08		0.478	-2.086e-08		0.478	-2.089e-08		0.478	-2.774e-08
	0.477	-1.85e-08		-1.024	-7.211e-08		0.476	-3.24e-08		0.476	-3.641e-08		0.476	-5.257e-08		0.476	-4.932e-08		0.476	-5.334e-08		0.776	-4.498e-08		0.477	-2.481e-08		0.477	-2.088e-08		0.477	-2.081e-08		0.477	-2.746e-08
	0.476	-1.855e-08		-1.025	-7.22e-08		0.475	-3.238e-08		0.475	-3.649e-08		0.475	-5.271e-08		0.475	-4.932e-08		0.475	-5.34e-08		0.775	-4.525e-08		0.476	-2.67e-08		0.476	-2.099e-08		0.476	-2.093e-08		0.476	-2.789e-08
	0.475	-1.851e-08		-1.026	-7.232e-08		0.474	-3.246e-08		0.474	-3.643e-08		0.474	-5.265e-08		0.474	-4.933e-08		0.474	-5.348e-08		0.774	-4.54e-08		0.475	-2.642e-08		0.475	-2.088e-08		0.475	-2.086e-08		0.475	-2.762e-08
	0.474	-1.865e-08		-1.027	-7.238e-08		0.473	-3.235e-08		0.473	-3.633e-08		0.473	-5.25e-08		0.473	-4.93e-08		0.473	-5.318e-08		0.773	-4.5e-08		0.474	-2.761e-08		0.474	-2.093e-08		0.474	-2.094e-08		0.474	-2.848e-08
	0.473	-1.864e-08		-1.028	-7.243e-08		0.472	-3.252e-08		0.472	-3.645e-08		0.472	-5.289e-08		0.472	-4.935e-08		0.472	-5.339e-08		0.772	-4.504e-08		0.473	-2.706e-08		0.473	-2.105e-08		0.473	-2.103e-08		0.473	-2.838e-08
	0.472	-1.873e-08		-1.029	-7.253e-08		0.471	-3.271e-08		0.471	-3.656e-08		0.471	-5.284e-08		0.471	-4.937e-08		0.471	-5.353e-08		0.771	-4.519e-08		0.472	-2.691e-08		0.472	-2.088e-08		0.472	-2.085e-08		0.472	-2.76e-08
	0.471	-1.875e-08		-1.03	-7.261e-08		0.47	-3.251e-08		0.47	-3.649e-08		0.47	-5.291e-08		0.47	-4.935e-08		0.47	-5.359e-08		0.77	-4.561e-08		0.471	-2.694e-08		0.471	-2.095e-08		0.471	-2.101e-08		0.471	-2.708e-08
	0.47	-1.867e-08		-1.031	-7.265e-08		0.469	-3.267e-08		0.469	-3.653e-08		0.469	-5.29e-08		0.469	-4.936e-08		0.469	-5.366e-08		0.769	-4.564e-08		0.47	-2.616e-08		0.47	-2.105e-08		0.47	-2.109e-08		0.47	-2.778e-08
	0.469	-1.87e-08		-1.032	-7.27e-08		0.468	-3.271e-08		0.468	-3.653e-08		0.468	-5.304e-08		0.468	-4.938e-08		0.468	-5.36e-08		0.768	-4.57e-08		0.469	-2.566e-08		0.469	-2.105e-08		0.469	-2.096e-08		0.469	-2.794e-08
	0.468	-1.895e-08		-1.033	-7.29e-08		0.467	-3.267e-08		0.467	-3.653e-08		0.467	-5.304e-08		0.467	-4.938e-08		0.467	-5.363e-08		0.767	-4.576e-08		0.468	-2.655e-08		0.468	-2.112e-08		0.468	-2.103e-08		0.468	-2.714e-08
	0.467	-1.892e-08		-1.034	-7.287e-08		0.466	-3.282e-08		0.466	-3.669e-08		0.466	-5.313e-08		0.466	-4.938e-08		0.466	-5.384e-08		0.766	-4.562e-08		0.467	-2.785e-08		0.467	-2.1e-08		0.467	-2.105e-08		0.467	-2.768e-08
	0.466	-1.892e-08		-1.035	-7.292e-08		0.465	-3.28e-08		0.465	-3.661e-08		0.465	-5.32e-08		0.465	-4.944e-08		0.465	-5.387e-08		0.765	-4.536e-08		0.466	-2.65e-08		0.466	-2.111e-08		0.466	-2.107e-08		0.466	-2.82e-08
	0.465	-1.885e-08		-1.036	-7.301e-08		0.464	-3.276e-08		0.464	-3.666e-08		0.464	-5.328e-08		0.464	-4.942e-08		0.464	-5.37e-08		0.764	-4.538e-08		0.465	-2.714e-08		0.465	-2.12e-08		0.465	-2.107e-08		0.465	-2.778e-08
	0.464	-1.892e-08		-1.037	-7.271e-08		0.463	-3.292e-08		0.463	-3.669e-08		0.463	-5.323e-08		0.463	-4.944e-08		0.463	-5.389e-08		0.763	-4.533e-08		0.464	-2.741e-08		0.464	-2.121e-08		0.464	-2.117e-08		0.464	-2.758e-08
	0.463	-1.887e-08		-1.038	-7.304e-08		0.462	-3.296e-08		0.462	-3.673e-08		0.462	-5.329e-08		0.462	-4.945e-08		0.462	-5.393e-08		0.762	-4.546e-08		0.463	-2.654e-08		0.463	-2.122e-08		0.463	-2.116e-08		0.463	-2.816e-08
	0.462	-1.887e-08		-1.039	-7.303e-08		0.461	-3.306e-08		0.461	-3.693e-08		0.461	-5.355e-08		0.461	-4.956e-08		0.461	-5.413e-08		0.761	-4.518e-08		0.462	-2.633e-08		0.462	-2.117e-08		0.462	-2.116e-08		0.462	-2.838e-08
	0.461	-1.895e-08		-1.04	-7.315e-08		0.46	-3.32e-08		0.46	-3.696e-08		0.46	-5.368e-08		0.46	-4.967e-08		0.46	-5.425e-08		0.76	-4.568e-08		0.461	-2.654e-08		0.461	-2.124e-08		0.461	-2.121e-08		0.461	-2.863e-08
	0.46	-1.907e-08		-1.041	-7.323e-08		0.459	-3.309e-08		0.459	-3.682e-08		0.459	-5.359e-08		0.459	-4.955e-08		0.459	-5.41e-08		0.759	-4.563e-08		0.46	-2.715e-08		0.46	-2.137e-08		0.46	-2.129e-08		0.46	-2.775e-08
	0.459	-1.909e-08		-1.042	-7.326e-08		0.458	-3.312e-08		0.458	-3.683e-08		0.458	-5.361e-08		0.458	-4.954e-08		0.458	-5.415e-08		0.758	-4.565e-08		0.459	-2.755e-08		0.459	-2.133e-08		0.459	-2.123e-08		0.459	-2.774e-08
	0.458	-1.905e-08		-1.043	-7.329e-08		0.457	-3.324e-08		0.457	-3.683e-08		0.457	-5.356e-08		0.457	-4.956e-08		0.457	-5.409e-08		0.757	-4.542e-08		0.458	-2.744e-08		0.458	-2.126e-08		0.458	-2.121e-08		0.458	-2.771e-08
	0.457	-1.911e-08		-1.044	-7.344e-08		0.456	-3.316e-08		0.456	-3.688e-08		0.456	-5.359e-08		0.456	-4.961e-08		0.456	-5.418e-08		0.756	-4.546e-08		0.457	-2.662e-08		0.457	-2.139e-08		0.457	-2.144e-08		0.457	-2.719e-08
	0.456	-1.927e-08		-1.045	-7.352e-08		0.455	-3.332e-08		0.455	-3.698e-08		0.455	-5.373e-08		0.455	-4.965e-08		0.455	-5.426e-08		0.755	-4.561e-08		0.456	-2.591e-08		0.456	-2.144e-08		0.456	-2.131e-08		0.456	-2.743e-08
	0.455	-1.93e-08		-1.046	-7.364e-08		0.454	-3.314e-08		0.454	-3.689e-08		0.454	-5.378e-08		0.454	-4.969e-08		0.454	-5.433e-08		0.754	-4.601e-08		0.455	-2.721e-08		0.455	-2.139e-08		0.455	-2.124e-08		0.455	-2.785e-08
	0.454	-1.929e-08		-1.047	-7.358e-08		0.453	-3.327e-08		0.453	-3.7e-08		0.453	-5.378e-08		0.453	-4.978e-08		0.453	-5.434e-08		0.753	-4.596e-08		0.454	-2.666e-08		0.454	-2.141e-08		0.454	-2.126e-08		0.454	-2.8e-08
	0.453	-1.928e-08		-1.048	-7.367e-08		0.452	-3.34e-08		0.452	-3.694e-08		0.452	-5.382e-08		0.452	-4.98e-08		0.452	-5.437e-08		0.752	-4.575e-08		0.453	-2.705e-08		0.453	-2.138e-08		0.453	-2.139e-08		0.453	-2.809e-08
	0.452	-1.927e-08		-1.049	-7.388e-08		0.451	-3.334e-08		0.451	-3.689e-08		0.451	-5.388e-08		0.451	-4.97e-08		0.451	-5.434e-08		0.751	-4.593e-08		0.452	-2.619e-08		0.452	-2.15e-08		0.452	-2.136e-08		0.452	-2.836e-08
	0.451	-1.935e-08		-1.05	-7.405e-08		0.45	-3.351e-08		0.45	-3.699e-08		0.45	-5.393e-08		0.45	-4.979e-08		0.45	-5.445e-08		0.75	-4.586e-08		0.451	-2.564e-08		0.451	-2.149e-08		0.451	-2.145e-08		0.451	-2.859e-08
	0.45	-1.932e-08		-1.051	-7.399e-08		0.449	-3.353e-08		0.449	-3.705e-08		0.449	-5.406e-08		0.449	-4.981e-08		0.449	-5.445e-08		0.749	-4.593e-08		0.45	-2.8e-08		0.45	-2.149e-08		0.45	-2.145e-08		0.45	-2.838e-08
	0.449	-1.942e-08		-1.052	-7.413e-08		0.448	-3.33e-08		0.448	-3.689e-08		0.448	-5.385e-08		0.448	-4.975e-08		0.448	-5.436e-08		0.748	-4.599e-08		0.449	-2.912e-08		0.449	-2.16e-08		0.449	-2.14e-08		0.449	-2.879e-08
	0.448	-1.935e-08		-1.053	-7.408e-08		0.447	-3.348e-08		0.447	-3.701e-08		0.447	-5.399e-08		0.447	-4.995e-08		0.447	-5.448e-08		0.747	-4.626e-08		0.448	-2.506e-08		0.448	-2.158e-08		0.448	-2.148e-08		0.448	-2.813e-08
	0.447	-1.948e-08		-1.054	-7.404e-08		0.446	-3.343e-08		0.446	-3.708e-08		0.446	-5.414e-08		0.446	-5.003e-08		0.446	-5.45e-08		0.746	-4.614e-08		0.447	-2.658e-08		0.447	-2.152e-08		0.447	-2.149e-08		0.447	-2.805e-08
	0.446	-1.94e-08		-1.055	-7.416e-08		0.445	-3.369e-08		0.445	-3.716e-08		0.445	-5.412e-08		0.445	-4.998e-08		0.445	-5.462e-08		0.745	-4.61e-08		0.446	-2.567e-08		0.446	-2.17e-08		0.446	-2.158e-08		0.446	-2.892e-08
	0.445	-1.951e-08		-1.056	-7.417e-08		0.444	-3.359e-08		0.444	-3.72e-08		0.444	-5.405e-08		0.444	-4.996e-08		0.444	-5.466e-08		0.744	-4.58e-08		0.445	-2.755e-08		0.445	-2.157e-08		0.445	-2.146e-08		0.445	-2.822e-08
	0.444	-1.96e-08		-1.057	-7.433e-08		0.443	-3.369e-08		0.443	-3.711e-08		0.443	-5.428e-08		0.443	-5.002e-08		0.443	-5.461e-08		0.743	-4.652e-08		0.444	-2.598e-08		0.444	-2.164e-08		0.444	-2.165e-08		0.444	-2.838e-08
	0.443	-1.955e-08		-1.058	-7.427e-08		0.442	-3.377e-08		0.442	-3.721e-08		0.442	-5.424e-08		0.442	-5.01e-08		0.442	-5.466e-08		0.742	-4.606e-08		0.443	-2.785e-08		0.443	-2.158e-08		0.443	-2.15e-08		0.443	-2.832e-08
	0.442	-1.968e-08		-1.059	-7.438e-08		0.441	-3.375e-08		0.441	-3.727e-08		0.441	-5.425e-08		0.441	-5.002e-08		0.441	-5.464e-08		0.741	-4.641e-08		0.442	-2.77e-08		0.442	-2.168e-08		0.442	-2.155e-08		0.442	-2.825e-08
	0.441	-1.962e-08		-1.06	-7.45e-08		0.44	-3.378e-08		0.44	-3.731e-08		0.44	-5.436e-08		0.44	-5.02e-08		0.44	-5.477e-08		0.74	-4.601e-08		0.441	-2.651e-08		0.441	-2.176e-08		0.441	-2.158e-08		0.441	-2.814e-08
	0.44	-1.975e-08		-1.061	-7.462e-08		0.439	-3.385e-08		0.439	-3.733e-08		0.439	-5.438e-08		0.439	-5.025e-08		0.439	-5.483e-08		0.739	-4.599e-08		0.44	-2.699e-08		0.44	-2.171e-08		0.44	-2.173e-08		0.44	-2.806e-08
	0.439	-1.97e-08		-1.062	-7.464e-08		0.438	-3.382e-08		0.438	-3.725e-08		0.438	-5.438e-08		0.438	-5.023e-08		0.438	-5.477e-08		0.738	-4.621e-08		0.439	-2.725e-08		0.439	-2.165e-08		0.439	-2.166e-08		0.439	-2.826e-08
	0.438	-1.969e-08		-1.063	-7.446e-08		0.437	-3.397e-08		0.437	-3.728e-08		0.437	-5.441e-08		0.437	-5.038e-08		0.437	-5.483e-08		0.737	-4.63e-08		0.438	-2.745e-08		0.438	-2.173e-08		0.438	-2.174e-08		0.438	-2.743e-08
	0.437	-1.971e-08		-1.064	-7.471e-08		0.436	-3.394e-08		0.436	-3.737e-08		0.436	-5.453e-08		0.436	-5.04e-08		0.436	-5.491e-08		0.736	-4.602e-08		0.437	-2.669e-08		0.437	-2.176e-08		0.437	-2.164e-08		0.437	-2.819e-08
	0.436	-1.975e-08		-1.065	-7.479e-08		0.435	-3.414e-08		0.435	-3.744e-08		0.435	-5.464e-08		0.435	-5.063e-08		0.435	-5.491e-08		0.735	-4.623e-08		0.436	-2.667e-08		0.436	-2.182e-08		0.436	-2.173e-08		0.436	-2.833e-08
	0.435	-1.982e-08		-1.066	-7.485e-08		0.434	-3.406e-08		0.434	-3.749e-08		0.434	-5.464e-08		0.434	-5.081e-08		0.434	-5.501e-08		0.734	-4.661e-08		0.435	-2.706e-08		0.435	-2.188e-08		0.435	-2.174e-08		0.435	-2.762e-08
	0.434	-1.973e-08		-1.067	-7.504e-08		0.433	-3.411e-08		0.433	-3.745e-08		0.433	-5.473e-08		0.433	-5.07e-08		0.433	-5.494e-08		0.733	-4.604e-08		0.434	-2.73e-08		0.434	-2.183e-08		0.434	-2.177e-08		0.434	-2.714e-08
	0.433	-1.969e-08		-1.068	-7.496e-08		0.432	-3.413e-08		0.432	-3.749e-08		0.432	-5.473e-08		0.432	-5.069e-08		0.432	-5.499e-08		0.732	-4.626e-08		0.433	-2.68e-08		0.433	-2.196e-08		0.433	-2.185e-08		0.433	-2.755e-08
	0.432	-1.965e-08		-1.069	-7.496e-08		0.431	-3.418e-08		0.431	-3.743e-08		0.431	-5.476e-08		0.431	-5.087e-08		0.431	-5.509e-08		0.731	-4.623e-08		0.432	-2.745e-08		0.432	-2.191e-08		0.432	-2.186e-08		0.432	-2.706e-08
	0.431	-1.962e-08		-1.07	-7.511e-08		0.43	-3.417e-08		0.43	-3.751e-08		0.43	-5.488e-08		0.43	-5.101e-08		0.43	-5.497e-08		0.73	-4.638e-08		0.431	-2.76e-08		0.431	-2.192e-08		0.431	-2.187e-08		0.431	-2.778e-08
	0.43	-1.962e-08		-1.071	-7.507e-08		0.429	-3.425e-08		0.429	-3.756e-08		0.429	-5.489e-08		0.429	-5.097e-08		0.429	-5.513e-08		0.729	-4.63e-08		0.43	-2.694e-08		0.43	-2.201e-08		0.43	-2.189e-08		0.43	-2.856e-08
	0.429	-1.982e-08		-1.072	-7.522e-08		0.428	-3.432e-08		0.428	-3.756e-08		0.428	-5.487e-08		0.428	-5.139e-08		0.428	-5.507e-08		0.728	-4.631e-08		0.429	-2.744e-08		0.429	-2.196e-08		0.429	-2.191e-08		0.429	-2.862e-08
	0.428	-1.987e-08		-1.073	-7.532e-08		0.427	-3.427e-08		0.427	-3.751e-08		0.427	-5.502e-08		0.427	-5.133e-08		0.427	-5.52e-08		0.727	-4.624e-08		0.428	-2.668e-08		0.428	-2.205e-08		0.428	-2.203e-08		0.428	-2.887e-08
	0.427	-1.988e-08		-1.074	-7.527e-08		0.426	-3.433e-08		0.426	-3.761e-08		0.426	-5.506e-08		0.426	-5.144e-08		0.426	-5.512e-08		0.726	-4.603e-08		0.427	-2.568e-08		0.427	-2.197e-08		0.427	-2.199e-08		0.427	-2.823e-08
	0.426	-2.001e-08		-1.075	-7.557e-08		0.425	-3.435e-08		0.425	-3.758e-08		0.425	-5.486e-08		0.425	-5.147e-08		0.425	-5.516e-08		0.725	-4.628e-08		0.426	-2.74e-08		0.426	-2.204e-08		0.426	-2.19e-08		0.426	-2.759e-08
	0.425	-2.008e-08		-1.076	-7.568e-08		0.424	-3.436e-08		0.424	-3.775e-08		0.424	-5.511e-08		0.424	-5.141e-08		0.424	-5.521e-08		0.724	-4.619e-08		0.425	-2.755e-08		0.425	-2.212e-08		0.425	-2.202e-08		0.425	-2.782e-08
	0.424	-2.003e-08		-1.077	-7.555e-08		0.423	-3.451e-08		0.423	-3.777e-08		0.423	-5.523e-08		0.423	-5.16e-08		0.423	-5.531e-08		0.723	-4.639e-08		0.424	-2.758e-08		0.424	-2.207e-08		0.424	-2.195e-08		0.424	-2.74e-08
	0.423	-2.005e-08		-1.078	-7.555e-08		0.422	-3.436e-08		0.422	-3.751e-08		0.422	-5.498e-08		0.422	-5.093e-08		0.422	-5.504e-08		0.722	-4.654e-08		0.423	-2.631e-08		0.423	-2.213e-08		0.423	-2.203e-08		0.423	-2.769e-08
	0.422	-2.025e-08		-1.079	-7.563e-08		0.421	-3.453e-08		0.421	-3.771e-08		0.421	-5.525e-08		0.421	-5.129e-08		0.421	-5.526e-08		0.721	-4.64e-08		0.422	-2.852e-08		0.422	-2.226e-08		0.422	-2.209e-08		0.422	-2.782e-08
	0.421	-2.015e-08		-1.08	-7.573e-08		0.42	-3.464e-08		0.42	-3.783e-08		0.42	-5.539e-08		0.42	-5.16e-08		0.42	-5.533e-08		0.72	-4.654e-08		0.421	-2.698e-08		0.421	-2.222e-08		0.421	-2.211e-08		0.421	-2.781e-08
	0.42	-2.012e-08		-1.081	-7.578e-08		0.419	-3.457e-08		0.419	-3.774e-08		0.419	-5.532e-08		0.419	-5.16e-08		0.419	-5.531e-08		0.719	-4.654e-08		0.42	-2.702e-08		0.42	-2.229e-08		0.42	-2.215e-08		0.42	-2.771e-08
	0.419	-2.016e-08		-1.082	-7.572e-08		0.418	-3.467e-08		0.418	-3.78e-08		0.418	-5.549e-08		0.418	-5.184e-08		0.418	-5.541e-08		0.718	-4.677e-08		0.419	-2.752e-08		0.419	-2.224e-08		0.419	-2.207e-08		0.419	-2.799e-08
	0.418	-2.028e-08		-1.083	-7.576e-08		0.417	-3.472e-08		0.417	-3.785e-08		0.417	-5.555e-08		0.417	-5.216e-08		0.417	-5.538e-08		0.717	-4.68e-08		0.418	-2.699e-08		0.418	-2.221e-08		0.418	-2.208e-08		0.418	-2.871e-08
	0.417	-2.03e-08		-1.084	-7.588e-08		0.416	-3.476e-08		0.416	-3.792e-08		0.416	-5.555e-08		0.416	-5.202e-08		0.416	-5.539e-08		0.716	-4.707e-08		0.417	-2.688e-08		0.417	-2.236e-08		0.417	-2.229e-08		0.417	-2.873e-08
	0.416	-2.029e-08		-1.085	-7.584e-08		0.415	-3.481e-08		0.415	-3.798e-08		0.415	-5.563e-08		0.415	-5.192e-08		0.415	-5.551e-08		0.715	-4.724e-08		0.416	-2.801e-08		0.416	-2.237e-08		0.416	-2.208e-08		0.416	-2.918e-08
	0.415	-2.033e-08		-1.086	-7.593e-08		0.414	-3.49e-08		0.414	-3.795e-08		0.414	-5.571e-08		0.414	-5.217e-08		0.414	-5.546e-08		0.714	-4.687e-08		0.415	-2.6e-08		0.415	-2.237e-08		0.415	-2.218e-08		0.415	-2.869e-08
	0.414	-2.03e-08		-1.087	-7.595e-08		0.413	-3.485e-08		0.413	-3.802e-08		0.413	-5.583e-08		0.413	-5.212e-08		0.413	-5.558e-08		0.713	-4.699e-08		0.414	-2.798e-08		0.414	-2.244e-08		0.414	-2.225e-08		0.414	-2.817e-08
	0.413	-2.042e-08		-1.088	-7.596e-08		0.412	-3.491e-08		0.412	-3.801e-08		0.412	-5.576e-08		0.412	-5.223e-08		0.412	-5.556e-08		0.712	-4.678e-08		0.413	-2.741e-08		0.413	-2.235e-08		0.413	-2.225e-08		0.413	-2.829e-08
	0.412	-2.043e-08		-1.089	-7.605e-08		0.411	-3.498e-08		0.411	-3.799e-08		0.411	-5.595e-08		0.411	-5.235e-08		0.411	-5.561e-08		0.711	-4.687e-08		0.412	-2.714e-08		0.412	-2.236e-08		0.412	-2.231e-08		0.412	-2.817e-08
	0.411	-2.05e-08		-1.09	-7.605e-08		0.41	-3.509e-08		0.41	-3.818e-08		0.41	-5.61e-08		0.41	-5.265e-08		0.41	-5.569e-08		0.71	-4.655e-08		0.411	-2.726e-08		0.411	-2.24e-08		0.411	-2.23e-08		0.411	-2.785e-08
	0.41	-2.06e-08		-1.091	-7.611e-08		0.409	-3.527e-08		0.409	-3.844e-08		0.409	-5.653e-08		0.409	-5.301e-08		0.409	-5.588e-08		0.709	-4.668e-08		0.41	-2.759e-08		0.41	-2.262e-08		0.41	-2.245e-08		0.41	-2.823e-08
	0.409	-2.073e-08		-1.092	-7.622e-08		0.408	-3.52e-08		0.408	-3.817e-08		0.408	-5.635e-08		0.408	-5.304e-08		0.408	-5.575e-08		0.708	-4.669e-08		0.409	-2.841e-08		0.409	-2.255e-08		0.409	-2.25e-08		0.409	-2.82e-08
	0.408	-2.063e-08		-1.093	-7.625e-08		0.407	-3.514e-08		0.407	-3.831e-08		0.407	-5.626e-08		0.407	-5.326e-08		0.407	-5.579e-08		0.707	-4.677e-08		0.408	-2.687e-08		0.408	-2.253e-08		0.408	-2.237e-08		0.408	-2.819e-08
	0.407	-2.08e-08		-1.094	-7.634e-08		0.406	-3.517e-08		0.406	-3.824e-08		0.406	-5.627e-08		0.406	-5.299e-08		0.406	-5.587e-08		0.706	-4.698e-08		0.407	-2.735e-08		0.407	-2.258e-08		0.407	-2.246e-08		0.407	-2.804e-08
	0.406	-2.073e-08		-1.095	-7.63e-08		0.405	-3.53e-08		0.405	-3.829e-08		0.405	-5.632e-08		0.405	-5.303e-08		0.405	-5.593e-08		0.705	-4.714e-08		0.406	-2.687e-08		0.406	-2.266e-08		0.406	-2.248e-08		0.406	-2.895e-08
	0.405	-2.076e-08		-1.096	-7.639e-08		0.404	-3.528e-08		0.404	-3.834e-08		0.404	-5.662e-08		0.404	-5.303e-08		0.404	-5.586e-08		0.704	-4.666e-08		0.405	-2.711e-08		0.405	-2.269e-08		0.405	-2.245e-08		0.405	-2.894e-08
	0.404	-2.084e-08		-1.097	-7.641e-08		0.403	-3.535e-08		0.403	-3.835e-08		0.403	-5.656e-08		0.403	-5.308e-08		0.403	-5.589e-08		0.703	-4.681e-08		0.404	-2.817e-08		0.404	-2.272e-08		0.404	-2.26e-08		0.404	-2.847e-08
	0.403	-2.091e-08		-1.098	-7.637e-08		0.402	-3.542e-08		0.402	-3.837e-08		0.402	-5.67e-08		0.402	-5.334e-08		0.402	-5.592e-08		0.702	-4.696e-08		0.403	-2.678e-08		0.403	-2.263e-08		0.403	-2.249e-08		0.403	-2.821e-08
	0.402	-2.09e-08		-1.099	-7.646e-08		0.401	-3.551e-08		0.401	-3.851e-08		0.401	-5.673e-08		0.401	-5.337e-08		0.401	-5.598e-08		0.701	-4.698e-08		0.402	-2.813e-08		0.402	-2.273e-08		0.402	-2.258e-08		0.402	-2.876e-08
	0.401	-2.081e-08		-1.1	-7.656e-08		0.4	-3.547e-08		0.4	-3.84e-08		0.4	-5.676e-08		0.4	-5.332e-08		0.4	-5.6e-08		0.7	-4.715e-08		0.401	-2.799e-08		0.401	-2.285e-08		0.401	-2.266e-08		0.401	-2.877e-08
	0.4	-2.103e-08		-1.101	-7.664e-08		0.399	-3.557e-08		0.399	-3.855e-08		0.399	-5.673e-08		0.399	-5.34e-08		0.399	-5.61e-08		0.699	-4.707e-08		0.4	-2.562e-08		0.4	-2.288e-08		0.4	-2.254e-08		0.4	-2.911e-08
	0.399	-2.098e-08		-1.102	-7.666e-08		0.398	-3.554e-08		0.398	-3.853e-08		0.398	-5.7e-08		0.398	-5.33e-08		0.398	-5.604e-08		0.698	-4.732e-08		0.399	-2.709e-08		0.399	-2.286e-08		0.399	-2.257e-08		0.399	-2.803e-08
	0.398	-2.099e-08		-1.103	-7.669e-08		0.397	-3.564e-08		0.397	-3.84e-08		0.397	-5.674e-08		0.397	-5.341e-08		0.397	-5.603e-08		0.697	-4.707e-08		0.398	-2.778e-08		0.398	-2.289e-08		0.398	-2.265e-08		0.398	-2.893e-08
	0.397	-2.107e-08		-1.104	-7.673e-08		0.396	-3.564e-08		0.396	-3.841e-08		0.396	-5.698e-08		0.396	-5.331e-08		0.396	-5.604e-08		0.696	-4.705e-08		0.397	-2.743e-08		0.397	-2.286e-08		0.397	-2.269e-08		0.397	-2.867e-08
	0.396	-2.108e-08		-1.105	-7.672e-08		0.395	-3.571e-08		0.395	-3.873e-08		0.395	-5.707e-08		0.395	-5.359e-08		0.395	-5.626e-08		0.695	-4.701e-08		0.396	-2.836e-08		0.396	-2.297e-08		0.396	-2.287e-08		0.396	-2.886e-08
	0.395	-2.112e-08		-1.106	-7.679e-08		0.394	-3.58e-08		0.394	-3.876e-08		0.394	-5.708e-08		0.394	-5.361e-08		0.394	-5.621e-08		0.694	-4.74e-08		0.395	-2.479e-08		0.395	-2.304e-08		0.395	-2.268e-08		0.395	-2.947e-08
	0.394	-2.114e-08		-1.107	-7.679e-08		0.393	-3.597e-08		0.393	-3.869e-08		0.393	-5.731e-08		0.393	-5.362e-08		0.393	-5.617e-08		0.693	-4.751e-08		0.394	-3.001e-08		0.394	-2.3e-08		0.394	-2.269e-08		0.394	-2.939e-08
	0.393	-2.119e-08		-1.108	-7.69e-08		0.392	-3.59e-08		0.392	-3.859e-08		0.392	-5.732e-08		0.392	-5.369e-08		0.392	-5.629e-08		0.692	-4.749e-08		0.393	-2.695e-08		0.393	-2.297e-08		0.393	-2.268e-08		0.393	-2.92e-08
	0.392	-2.122e-08		-1.109	-7.682e-08		0.391	-3.594e-08		0.391	-3.886e-08		0.391	-5.742e-08		0.391	-5.378e-08		0.391	-5.638e-08		0.691	-4.751e-08		0.392	-2.858e-08		0.392	-2.292e-08		0.392	-2.269e-08		0.392	-2.894e-08
	0.391	-2.127e-08		-1.11	-7.69e-08		0.39	-3.6e-08		0.39	-3.888e-08		0.39	-5.748e-08		0.39	-5.379e-08		0.39	-5.634e-08		0.69	-4.725e-08		0.391	-2.656e-08		0.391	-2.31e-08		0.391	-2.279e-08		0.391	-2.885e-08
	0.39	-2.129e-08		-1.111	-7.698e-08		0.389	-3.618e-08		0.389	-3.892e-08		0.389	-5.754e-08		0.389	-5.388e-08		0.389	-5.646e-08		0.689	-4.751e-08		0.39	-2.805e-08		0.39	-2.301e-08		0.39	-2.284e-08		0.39	-2.875e-08
	0.389	-2.124e-08		-1.112	-7.7e-08		0.388	-3.619e-08		0.388	-3.896e-08		0.388	-5.765e-08		0.388	-5.386e-08		0.388	-5.647e-08		0.688	-4.787e-08		0.389	-2.845e-08		0.389	-2.311e-08		0.389	-2.282e-08		0.389	-2.861e-08
	0.388	-2.137e-08		-1.113	-7.71e-08		0.387	-3.619e-08		0.387	-3.893e-08		0.387	-5.757e-08		0.387	-5.384e-08		0.387	-5.66e-08		0.687	-4.743e-08		0.388	-2.863e-08		0.388	-2.316e-08		0.388	-2.291e-08		0.388	-2.901e-08
	0.387	-2.136e-08		-1.114	-7.693e-08		0.386	-3.63e-08		0.386	-3.909e-08		0.386	-5.781e-08		0.386	-5.387e-08		0.386	-5.661e-08		0.686	-4.77e-08		0.387	-2.746e-08		0.387	-2.32e-08		0.387	-2.285e-08		0.387	-2.96e-08
	0.386	-2.143e-08		-1.115	-7.714e-08		0.385	-3.628e-08		0.385	-3.912e-08		0.385	-5.782e-08		0.385	-5.391e-08		0.385	-5.654e-08		0.685	-4.736e-08		0.386	-2.579e-08		0.386	-2.32e-08		0.386	-2.29e-08		0.386	-2.911e-08
	0.385	-2.146e-08		-1.116	-7.715e-08		0.384	-3.646e-08		0.384	-3.921e-08		0.384	-5.795e-08		0.384	-5.4e-08		0.384	-5.68e-08		0.684	-4.749e-08		0.385	-2.81e-08		0.385	-2.316e-08		0.385	-2.3e-08		0.385	-2.882e-08
	0.384	-2.148e-08		-1.117	-7.709e-08		0.383	-3.649e-08		0.383	-3.925e-08		0.383	-5.806e-08		0.383	-5.4e-08		0.383	-5.673e-08		0.683	-4.764e-08		0.384	-2.67e-08		0.384	-2.328e-08		0.384	-2.296e-08		0.384	-2.917e-08
	0.383	-2.151e-08		-1.118	-7.72e-08		0.382	-3.655e-08		0.382	-3.936e-08		0.382	-5.803e-08		0.382	-5.401e-08		0.382	-5.686e-08		0.682	-4.736e-08		0.383	-2.783e-08		0.383	-2.327e-08		0.383	-2.289e-08		0.383	-2.881e-08
	0.382	-2.154e-08		-1.119	-7.727e-08		0.381	-3.664e-08		0.381	-3.925e-08		0.381	-5.803e-08		0.381	-5.401e-08		0.381	-5.686e-08		0.681	-4.763e-08		0.382	-2.859e-08		0.382	-2.329e-08		0.382	-2.304e-08		0.382	-2.89e-08
	0.381	-2.157e-08		-1.12	-7.725e-08		0.38	-3.659e-08		0.38	-3.933e-08		0.38	-5.802e-08		0.38	-5.405e-08		0.38	-5.679e-08		0.68	-4.796e-08		0.381	-2.72e-08		0.381	-2.323e-08		0.381	-2.3e-08		0.381	-2.879e-08
	0.38	-2.15e-08		-1.121	-7.731e-08		0.379	-3.673e-08		0.379	-3.936e-08		0.379	-5.826e-08		0.379	-5.406e-08		0.379	-5.683e-08		0.679	-4.775e-08		0.38	-2.856e-08		0.38	-2.335e-08		0.38	-2.314e-08		0.38	-2.87e-08
	0.379	-2.168e-08		-1.122	-7.743e-08		0.378	-3.685e-08		0.378	-3.94e-08		0.378	-5.819e-08		0.378	-5.412e-08		0.378	-5.694e-08		0.678	-4.705e-08		0.379	-2.787e-08		0.379	-2.334e-08		0.379	-2.297e-08		0.379	-2.887e-08
	0.378	-2.162e-08		-1.123	-7.739e-08		0.377	-3.69e-08		0.377	-3.946e-08		0.377	-5.83e-08		0.377	-5.41e-08		0.377	-5.698e-08		0.677	-4.773e-08		0.378	-2.589e-08		0.378	-2.332e-08		0.378	-2.301e-08		0.378	-2.865e-08
	0.377	-2.174e-08		-1.124	-7.738e-08		0.376	-3.685e-08		0.376	-3.956e-08		0.376	-5.832e-08		0.376	-5.417e-08		0.376	-5.71e-08		0.676	-4.749e-08		0.377	-2.905e-08		0.377	-2.35e-08		0.377	-2.31e-08		0.377	-2.825e-08
	0.376	-2.176e-08		-1.125	-7.739e-08		0.375	-3.699e-08		0.375	-3.957e-08		0.375	-5.838e-08		0.375	-5.418e-08		0.375	-5.716e-08		0.675	-4.769e-08		0.376	-2.879e-08		0.376	-2.341e-08		0.376	-2.308e-08		0.376	-2.815e-08
	0.375	-2.175e-08		-1.126	-7.766e-08		0.374	-3.699e-08		0.374	-3.951e-08		0.374	-5.836e-08		0.374	-5.414e-08		0.374	-5.716e-08		0.674	-4.773e-08		0.375	-2.881e-08		0.375	-2.334e-08		0.375	-2.319e-08		0.375	-2.807e-08
	0.374	-2.172e-08		-1.127	-7.79e-08		0.373	-3.712e-08		0.373	-3.965e-08		0.373	-5.846e-08		0.373	-5.417e-08		0.373	-5.732e-08		0.673	-4.795e-08		0.374	-2.7e-08		0.374	-2.354e-08		0.374	-2.318e-08		0.374	-2.869e-08
	0.373	-2.182e-08		-1.128	-7.76e-08		0.372	-3.714e-08		0.372	-3.978e-08		0.372	-5.855e-08		0.372	-5.42e-08		0.372	-5.726e-08		0.672	-4.787e-08		0.373	-2.782e-08		0.373	-2.353e-08		0.373	-2.317e-08		0.373	-2.864e-08
	0.372	-2.182e-08		-1.129	-7.763e-08		0.371	-3.695e-08		0.371	-3.941e-08		0.371	-5.829e-08		0.371	-5.414e-08		0.371	-5.704e-08		0.671	-4.792e-08		0.372	-2.855e-08		0.372	-2.361e-08		0.372	-2.319e-08		0.372	-2.852e-08
	0.371	-2.187e-08		-1.13	-7.764e-08		0.37	-3.728e-08		0.37	-3.968e-08		0.37	-5.854e-08		0.37	-5.422e-08		0.37	-5.729e-08		0.67	-4.769e-08		0.371	-2.872e-08		0.371	-2.357e-08		0.371	-2.323e-08		0.371	-2.867e-08
	0.37	-2.194e-08		-1.131	-7.768e-08		0.369	-3.742e-08		0.369	-3.981e-08		0.369	-5.867e-08		0.369	-5.423e-08		0.369	-5.745e-08		0.669	-4.786e-08		0.37	-2.762e-08		0.37	-2.366e-08		0.37	-2.325e-08		0.37	-2.911e-08
	0.369	-2.201e-08		-1.132	-7.784e-08		0.368	-3.727e-08		0.368	-3.977e-08		0.368	-5.865e-08		0.368	-5.43e-08		0.368	-5.742e-08		0.668	-4.804e-08		0.369	-2.751e-08		0.369	-2.377e-08		0.369	-2.334e-08		0.369	-2.927e-08
	0.368	-2.198e-08		-1.133	-7.782e-08		0.367	-3.756e-08		0.367	-3.989e-08		0.367	-5.879e-08		0.367	-5.441e-08		0.367	-5.747e-08		0.667	-4.823e-08		0.368	-2.889e-08		0.368	-2.364e-08		0.368	-2.325e-08		0.368	-2.905e-08
	0.367	-2.209e-08		-1.134	-7.788e-08		0.366	-3.761e-08		0.366	-4.004e-08		0.366	-5.88e-08		0.366	-5.441e-08		0.366	-5.746e-08		0.666	-4.827e-08		0.367	-2.813e-08		0.367	-2.368e-08		0.367	-2.327e-08		0.367	-2.933e-08
	0.366	-2.204e-08		-1.135	-7.794e-08		0.365	-3.771e-08		0.365	-4.002e-08		0.365	-5.896e-08		0.365	-5.444e-08		0.365	-5.768e-08		0.665	-4.824e-08		0.366	-2.894e-08		0.366	-2.368e-08		0.366	-2.338e-08		0.366	-2.945e-08
	0.365	-2.214e-08		-1.136	-7.787e-08		0.364	-3.779e-08		0.364	-4.011e-08		0.364	-5.902e-08		0.364	-5.45e-08		0.364	-5.759e-08		0.664	-4.809e-08		0.365	-2.753e-08		0.365	-2.377e-08		0.365	-2.335e-08		0.365	-2.951e-08
	0.364	-2.219e-08		-1.137	-7.801e-08		0.363	-3.781e-08		0.363	-4.019e-08		0.363	-5.896e-08		0.363	-5.447e-08		0.363	-5.769e-08		0.663	-4.809e-08		0.364	-2.778e-08		0.364	-2.379e-08		0.364	-2.34e-08		0.364	-2.914e-08
	0.363	-2.219e-08		-1.138	-7.805e-08		0.362	-3.792e-08		0.362	-4.018e-08		0.362	-5.905e-08		0.362	-5.447e-08		0.362	-5.789e-08		0.662	-4.796e-08		0.363	-2.729e-08		0.363	-2.375e-08		0.363	-2.346e-08		0.363	-2.947e-08
	0.362	-2.231e-08		-1.139	-7.799e-08		0.361	-3.789e-08		0.361	-4.016e-08		0.361	-5.91e-08		0.361	-5.45e-08		0.361	-5.78e-08		0.661	-4.828e-08		0.362	-2.819e-08		0.362	-2.382e-08		0.362	-2.344e-08		0.362	-2.914e-08
	0.361	-2.237e-08		-1.14	-7.8e-08		0.36	-3.796e-08		0.36	-4.026e-08		0.36	-5.925e-08		0.36	-5.449e-08		0.36	-5.789e-08		0.66	-4.829e-08		0.361	-2.877e-08		0.361	-2.388e-08		0.361	-2.349e-08		0.361	-2.844e-08
	0.36	-2.236e-08		-1.141	-7.806e-08		0.359	-3.81e-08		0.359	-4.032e-08		0.359	-5.929e-08		0.359	-5.464e-08		0.359	-5.796e-08		0.659	-4.839e-08		0.36	-2.749e-08		0.36	-2.383e-08		0.36	-2.343e-08		0.36	-2.885e-08
	0.359	-2.241e-08		-1.142	-7.812e-08		0.358	-3.848e-08		0.358	-4.063e-08		0.358	-5.983e-08		0.358	-5.472e-08		0.358	-5.836e-08		0.658	-4.831e-08		0.359	-2.867e-08		0.359	-2.398e-08		0.359	-2.356e-08		0.359	-2.937e-08
	0.358	-2.241e-08		-1.143	-7.819e-08		0.357	-3.837e-08		0.357	-4.054e-08		0.357	-5.96e-08		0.357	-5.46e-08		0.357	-5.814e-08		0.657	-4.84e-08		0.358	-2.688e-08		0.358	-2.404e-08		0.358	-2.357e-08		0.358	-2.934e-08
	0.357	-2.245e-08		-1.144	-7.831e-08		0.356	-3.841e-08		0.356	-4.045e-08		0.356	-5.959e-08		0.356	-5.47e-08		0.356	-5.818e-08		0.656	-4.842e-08		0.357	-2.868e-08		0.357	-2.393e-08		0.357	-2.358e-08		0.357	-2.904e-08
	0.356	-2.253e-08		-1.145	-7.838e-08		0.355	-3.829e-08		0.355	-4.043e-08		0.355	-5.961e-08		0.355	-5.469e-08		0.355	-5.815e-08		0.655	-4.859e-08		0.356	-2.829e-08		0.356	-2.392e-08		0.356	-2.373e-08		0.356	-2.875e-08
	0.355	-2.252e-08		-1.146	-7.842e-08		0.354	-3.841e-08		0.354	-4.053e-08		0.354	-5.98e-08		0.354	-5.478e-08		0.354	-5.834e-08		0.654	-4.873e-08		0.355	-2.88e-08		0.355	-2.4e-08		0.355	-2.358e-08		0.355	-2.909e-08
	0.354	-2.253e-08		-1.147	-7.841e-08		0.353	-3.853e-08		0.353	-4.059e-08		0.353	-5.98e-08		0.353	-5.48e-08		0.353	-5.831e-08		0.653	-4.839e-08		0.354	-2.888e-08		0.354	-2.4e-08		0.354	-2.359e-08		0.354	-2.93e-08
	0.353	-2.252e-08		-1.148	-7.843e-08		0.352	-3.866e-08		0.352	-4.061e-08		0.352	-5.996e-08		0.352	-5.484e-08		0.352	-5.85e-08		0.652	-4.829e-08		0.353	-2.797e-08		0.353	-2.401e-08		0.353	-2.375e-08		0.353	-2.917e-08
	0.352	-2.267e-08		-1.149	-7.853e-08		0.351	-3.866e-08		0.351	-4.068e-08		0.351	-6.002e-08		0.351	-5.498e-08		0.351	-5.857e-08		0.651	-4.84e-08		0.352	-2.891e-08		0.352	-2.416e-08		0.352	-2.375e-08		0.352	-2.949e-08
	0.351	-2.263e-08		-1.15	-7.853e-08		0.35	-3.874e-08		0.35	-4.064e-08		0.35	-6.019e-08		0.35	-5.497e-08		0.35	-5.85e-08		0.65	-4.861e-08		0.351	-2.78e-08		0.351	-2.43e-08		0.351	-2.375e-08		0.351	-2.958e-08
	0.35	-2.267e-08		-1.151	-7.846e-08		0.349	-3.876e-08		0.349	-4.072e-08		0.349	-6.018e-08		0.349	-5.493e-08		0.349	-5.859e-08		0.649	-4.829e-08		0.35	-2.656e-08		0.35	-2.421e-08		0.35	-2.374e-08		0.35	-3.004e-08
	0.349	-2.271e-08		-1.152	-7.868e-08		0.348	-3.883e-08		0.348	-4.079e-08		0.348	-6.023e-08		0.348	-5.502e-08		0.348	-5.864e-08		0.648	-4.86e-08		0.349	-2.926e-08		0.349	-2.414e-08		0.349	-2.366e-08		0.349	-2.963e-08
	0.348	-2.268e-08		-1.153	-7.866e-08		0.347	-3.898e-08		0.347	-4.087e-08		0.347	-6.034e-08		0.347	-5.509e-08		0.347	-5.874e-08		0.647	-4.835e-08		0.348	-2.929e-08		0.348	-2.424e-08		0.348	-2.387e-08		0.348	-2.922e-08
	0.347	-2.28e-08		-1.154	-7.894e-08		0.346	-3.901e-08		0.346	-4.091e-08		0.346	-6.042e-08		0.346	-5.511e-08		0.346	-5.866e-08		0.646	-4.868e-08		0.347	-2.828e-08		0.347	-2.431e-08		0.347	-2.384e-08		0.347	-2.919e-08
	0.346	-2.282e-08		-1.155	-7.883e-08		0.345	-3.886e-08		0.345	-4.08e-08		0.345	-6.024e-08		0.345	-5.51e-08		0.345	-5.868e-08		0.645	-4.853e-08		0.346	-2.728e-08		0.346	-2.434e-08		0.346	-2.385e-08		0.346	-3.01e-08
	0.345	-2.295e-08		-1.156	-7.886e-08		0.344	-3.912e-08		0.344	-4.103e-08		0.344	-6.063e-08		0.344	-5.525e-08		0.344	-5.885e-08		0.644	-4.848e-08		0.345	-3.016e-08		0.345	-2.435e-08		0.345	-2.388e-08		0.345	-3.041e-08
	0.344	-2.282e-08		-1.157	-7.889e-08		0.343	-3.919e-08		0.343	-4.097e-08		0.343	-6.069e-08		0.343	-5.536e-08		0.343	-5.899e-08		0.643	-4.831e-08		0.344	-2.771e-08		0.344	-2.436e-08		0.344	-2.38e-08		0.344	-2.998e-08
	0.343	-2.288e-08		-1.158	-7.901e-08		0.342	-3.916e-08		0.342	-4.097e-08		0.342	-6.08e-08		0.342	-5.538e-08		0.342	-5.88e-08		0.642	-4.873e-08		0.343	-2.86e-08		0.343	-2.44e-08		0.343	-2.385e-08		0.343	-2.928e-08
	0.342	-2.299e-08		-1.159	-7.9e-08		0.341	-3.935e-08		0.341	-4.109e-08		0.341	-6.091e-08		0.341	-5.546e-08		0.341	-5.909e-08		0.641	-4.875e-08		0.342	-2.714e-08		0.342	-2.445e-08		0.342	-2.391e-08		0.342	-2.962e-08
	0.341	-2.304e-08		-1.16	-7.901e-08		0.34	-3.941e-08		0.34	-4.115e-08		0.34	-6.104e-08		0.34	-5.561e-08		0.34	-5.922e-08		0.64	-4.903e-08		0.341	-2.913e-08		0.341	-2.442e-08		0.341	-2.387e-08		0.341	-3.001e-08
	0.34	-2.306e-08		-1.161	-7.922e-08		0.339	-3.947e-08		0.339	-4.116e-08		0.339	-6.114e-08		0.339	-5.58e-08		0.339	-5.921e-08		0.639	-4.884e-08		0.34	-2.976e-08		0.34	-2.445e-08		0.34	-2.395e-08		0.34	-2.973e-08
	0.339	-2.314e-08		-1.162	-7.907e-08		0.338	-3.952e-08		0.338	-4.125e-08		0.338	-6.126e-08		0.338	-5.583e-08		0.338	-5.918e-08		0.638	-4.869e-08		0.339	-2.703e-08		0.339	-2.457e-08		0.339	-2.397e-08		0.339	-2.907e-08
	0.338	-2.318e-08		-1.163	-7.933e-08		0.337	-3.954e-08		0.337	-4.121e-08		0.337	-6.133e-08		0.337	-5.6e-08		0.337	-5.922e-08		0.637	-4.889e-08		0.338	-2.84e-08		0.338	-2.458e-08		0.338	-2.402e-08		0.338	-2.918e-08
	0.337	-2.316e-08		-1.164	-7.92e-08		0.336	-3.959e-08		0.336	-4.133e-08		0.336	-6.14e-08		0.336	-5.6e-08		0.336	-5.932e-08		0.636	-4.87e-08		0.337	-2.88e-08		0.337	-2.462e-08		0.337	-2.404e-08		0.337	-2.926e-08
	0.336	-2.322e-08		-1.165	-7.91e-08		0.335	-3.973e-08		0.335	-4.123e-08		0.335	-6.148e-08		0.335	-5.598e-08		0.335	-5.93e-08		0.635	-4.87e-08		0.336	-2.871e-08		0.336	-2.454e-08		0.336	-2.404e-08		0.336	-2.943e-08
	0.335	-2.329e-08		-1.166	-7.937e-08		0.334	-3.98e-08		0.334	-4.144e-08		0.334	-6.149e-08		0.334	-5.604e-08		0.334	-5.949e-08		0.634	-4.886e-08		0.335	-2.801e-08		0.335	-2.461e-08		0.335	-2.408e-08		0.335	-2.94e-08
	0.334	-2.334e-08		-1.167	-7.944e-08		0.333	-3.986e-08		0.333	-4.146e-08		0.333	-6.175e-08		0.333	-5.633e-08		0.333	-5.965e-08		0.633	-4.927e-08		0.334	-2.864e-08		0.334	-2.466e-08		0.334	-2.407e-08		0.334	-2.953e-08
	0.333	-2.335e-08		-1.168	-7.94e-08		0.332	-3.991e-08		0.332	-4.159e-08		0.332	-6.186e-08		0.332	-5.651e-08		0.332	-5.974e-08		0.632	-4.879e-08		0.333	-2.734e-08		0.333	-2.466e-08		0.333	-2.412e-08		0.333	-2.958e-08
	0.332	-2.347e-08		-1.169	-7.95e-08		0.331	-3.995e-08		0.331	-4.148e-08		0.331	-6.168e-08		0.331	-5.662e-08		0.331	-5.962e-08		0.631	-4.886e-08		0.332	-2.899e-08		0.332	-2.482e-08		0.332	-2.418e-08		0.332	-3.001e-08
	0.331	-2.345e-08		-1.17	-7.953e-08		0.33	-4.006e-08		0.33	-4.158e-08		0.33	-6.189e-08		0.33	-5.666e-08		0.33	-5.961e-08		0.63	-4.895e-08		0.331	-2.737e-08		0.331	-2.47e-08		0.331	-2.414e-08		0.331	-2.946e-08
	0.33	-2.355e-08		-1.171	-7.96e-08		0.329	-4.016e-08		0.329	-4.156e-08		0.329	-6.179e-08		0.329	-5.665e-08		0.329	-5.965e-08		0.629	-4.907e-08		0.33	-2.749e-08		0.33	-2.482e-08		0.33	-2.422e-08		0.33	-2.984e-08
	0.329	-2.359e-08		-1.172	-7.961e-08		0.328	-4.02e-08		0.328	-4.169e-08		0.328	-6.192e-08		0.328	-5.69e-08		0.328	-5.979e-08		0.628	-4.883e-08		0.329	-3.016e-08		0.329	-2.489e-08		0.329	-2.428e-08		0.329	-2.973e-08
	0.328	-2.355e-08		-1.173	-7.973e-08		0.327	-4.024e-08		0.327	-4.166e-08		0.327	-6.205e-08		0.327	-5.708e-08		0.327	-5.993e-08		0.627	-4.884e-08		0.328	-2.754e-08		0.328	-2.485e-08		0.328	-2.419e-08		0.328	-3.005e-08
	0.327	-2.367e-08		-1.174	-7.981e-08		0.326	-4.026e-08		0.326	-4.177e-08		0.326	-6.208e-08		0.326	-5.703e-08		0.326	-5.99e-08		0.626	-4.864e-08		0.327	-2.921e-08		0.327	-2.488e-08		0.327	-2.421e-08		0.327	-2.968e-08
	0.326	-2.364e-08		-1.175	-7.972e-08		0.325	-4.044e-08		0.325	-4.178e-08		0.325	-6.222e-08		0.325	-5.74e-08		0.325	-5.998e-08		0.625	-4.927e-08		0.326	-2.849e-08		0.326	-2.49e-08		0.326	-2.422e-08		0.326	-2.981e-08
	0.325	-2.377e-08		-1.176	-7.99e-08		0.324	-4.046e-08		0.324	-4.181e-08		0.324	-6.231e-08		0.324	-5.739e-08		0.324	-6.004e-08		0.624	-4.923e-08		0.325	-2.983e-08		0.325	-2.496e-08		0.325	-2.428e-08		0.325	-2.961e-08
	0.324	-2.381e-08		-1.177	-7.991e-08		0.323	-4.049e-08		0.323	-4.178e-08		0.323	-6.212e-08		0.323	-5.731e-08		0.323	-6.001e-08		0.623	-4.91e-08		0.324	-2.895e-08		0.324	-2.504e-08		0.324	-2.435e-08		0.324	-2.99e-08
	0.323	-2.386e-08		-1.178	-8.028e-08		0.322	-4.06e-08		0.322	-4.191e-08		0.322	-6.232e-08		0.322	-5.773e-08		0.322	-6.023e-08		0.622	-4.905e-08		0.323	-2.803e-08		0.323	-2.492e-08		0.323	-2.427e-08		0.323	-2.952e-08
	0.322	-2.392e-08		-1.179	-8.023e-08		0.321	-4.067e-08		0.321	-4.193e-08		0.321	-6.241e-08		0.321	-5.782e-08		0.321	-6.021e-08		0.621	-4.913e-08		0.322	-2.839e-08		0.322	-2.499e-08		0.322	-2.425e-08		0.322	-2.93e-08
	0.321	-2.387e-08		-1.18	-8.013e-08		0.32	-4.067e-08		0.32	-4.18e-08		0.32	-6.236e-08		0.32	-5.749e-08		0.32	-6.004e-08		0.62	-4.921e-08		0.321	-3.023e-08		0.321	-2.508e-08		0.321	-2.442e-08		0.321	-2.98e-08
	0.32	-2.402e-08		-1.181	-8.013e-08		0.319	-4.08e-08		0.319	-4.195e-08		0.319	-6.24e-08		0.319	-5.782e-08		0.319	-6.016e-08		0.619	-4.92e-08		0.32	-2.872e-08		0.32	-2.508e-08		0.32	-2.441e-08		0.32	-2.961e-08
	0.319	-2.406e-08		-1.182	-8.009e-08		0.318	-4.08e-08		0.318	-4.205e-08		0.318	-6.254e-08		0.318	-5.805e-08		0.318	-6.031e-08		0.618	-4.905e-08		0.319	-2.826e-08		0.319	-2.515e-08		0.319	-2.446e-08		0.319	-2.971e-08
	0.318	-2.389e-08		-1.183	-8.035e-08		0.317	-4.098e-08		0.317	-4.203e-08		0.317	-6.26e-08		0.317	-5.83e-08		0.317	-6.032e-08		0.617	-4.891e-08		0.318	-2.926e-08		0.318	-2.517e-08		0.318	-2.445e-08		0.318	-2.995e-08
	0.317	-2.404e-08		-1.184	-8.033e-08		0.316	-4.097e-08		0.316	-4.21e-08		0.316	-6.265e-08		0.316	-5.809e-08		0.316	-6.043e-08		0.616	-4.925e-08		0.317	-2.904e-08		0.317	-2.52e-08		0.317	-2.45e-08		0.317	-2.938e-08
	0.316	-2.406e-08		-1.185	-8.045e-08		0.315	-4.107e-08		0.315	-4.215e-08		0.315	-6.268e-08		0.315	-5.825e-08		0.315	-6.05e-08		0.615	-4.894e-08		0.316	-2.749e-08		0.316	-2.526e-08		0.316	-2.444e-08		0.316	-2.939e-08
	0.315	-2.404e-08		-1.186	-8.041e-08		0.314	-4.123e-08		0.314	-4.216e-08		0.314	-6.281e-08		0.314	-5.85e-08		0.314	-6.048e-08		0.614	-4.885e-08		0.315	-2.903e-08		0.315	-2.519e-08		0.315	-2.451e-08		0.315	-2.969e-08
	0.314	-2.409e-08		-1.187	-8.056e-08		0.313	-4.13e-08		0.313	-4.222e-08		0.313	-6.288e-08		0.313	-5.846e-08		0.313	-6.057e-08		0.613	-4.92e-08		0.314	-2.791e-08		0.314	-2.523e-08		0.314	-2.46e-08		0.314	-2.954e-08
	0.313	-2.419e-08		-1.188	-8.06e-08		0.312	-4.143e-08		0.312	-4.226e-08		0.312	-6.302e-08		0.312	-5.853e-08		0.312	-6.071e-08		0.612	-4.923e-08		0.313	-3.14e-08		0.313	-2.538e-08		0.313	-2.464e-08		0.313	-3.002e-08
	0.312	-2.427e-08		-1.189	-8.06e-08		0.311	-4.146e-08		0.311	-4.232e-08		0.311	-6.315e-08		0.311	-5.861e-08		0.311	-6.082e-08		0.611	-4.92e-08		0.312	-2.882e-08		0.312	-2.536e-08		0.312	-2.461e-08		0.312	-3.02e-08
	0.311	-2.428e-08		-1.19	-8.062e-08		0.31	-4.142e-08		0.31	-4.229e-08		0.31	-6.298e-08		0.31	-5.863e-08		0.31	-6.072e-08		0.61	-4.941e-08		0.311	-2.68e-08		0.311	-2.542e-08		0.311	-2.454e-08		0.311	-2.972e-08
	0.31	-2.432e-08		-1.191	-8.047e-08		0.309	-4.165e-08		0.309	-4.241e-08		0.309	-6.323e-08		0.309	-5.861e-08		0.309	-6.083e-08		0.609	-4.925e-08		0.31	-3.129e-08		0.31	-2.539e-08		0.31	-2.475e-08		0.31	-3.067e-08
	0.309	-2.451e-08		-1.192	-8.062e-08		0.308	-4.164e-08		0.308	-4.244e-08		0.308	-6.328e-08		0.308	-5.877e-08		0.308	-6.094e-08		0.608	-4.945e-08		0.309	-2.982e-08		0.309	-2.541e-08		0.309	-2.464e-08		0.309	-3.048e-08
	0.308	-2.452e-08		-1.193	-8.085e-08		0.307	-4.243e-08		0.307	-4.303e-08		0.307	-6.424e-08		0.307	-5.892e-08		0.307	-6.176e-08		0.607	-4.908e-08		0.308	-2.941e-08		0.308	-2.547e-08		0.308	-2.47e-08		0.308	-3.021e-08
	0.307	-2.466e-08		-1.194	-8.071e-08		0.306	-4.214e-08		0.306	-4.273e-08		0.306	-6.377e-08		0.306	-5.888e-08		0.306	-6.132e-08		0.606	-4.939e-08		0.307	-2.881e-08		0.307	-2.548e-08		0.307	-2.472e-08		0.307	-3.022e-08
	0.306	-2.463e-08		-1.195	-8.075e-08		0.305	-4.201e-08		0.305	-4.267e-08		0.305	-6.367e-08		0.305	-5.887e-08		0.305	-6.119e-08		0.605	-4.936e-08		0.306	-2.921e-08		0.306	-2.564e-08		0.306	-2.479e-08		0.306	-3.026e-08
	0.305	-2.474e-08		-1.196	-8.094e-08		0.304	-4.215e-08		0.304	-4.263e-08		0.304	-6.365e-08		0.304	-5.891e-08		0.304	-6.121e-08		0.604	-4.922e-08		0.305	-2.988e-08		0.305	-2.558e-08		0.305	-2.477e-08		0.305	-3.017e-08
	0.304	-2.466e-08		-1.197	-8.099e-08		0.303	-4.219e-08		0.303	-4.265e-08		0.303	-6.384e-08		0.303	-5.89e-08		0.303	-6.14e-08		0.603	-4.954e-08		0.304	-2.917e-08		0.304	-2.566e-08		0.304	-2.48e-08		0.304	-3.06e-08
	0.303	-2.478e-08		-1.198	-8.107e-08		0.302	-4.217e-08		0.302	-4.273e-08		0.302	-6.386e-08		0.302	-5.892e-08		0.302	-6.14e-08		0.602	-4.961e-08		0.303	-2.894e-08		0.303	-2.568e-08		0.303	-2.481e-08		0.303	-3.037e-08
	0.302	-2.475e-08		-1.199	-8.107e-08		0.301	-4.237e-08		0.301	-4.283e-08		0.301	-6.404e-08		0.301	-5.894e-08		0.301	-6.146e-08		0.601	-4.943e-08		0.302	-2.955e-08		0.302	-2.571e-08		0.302	-2.481e-08		0.302	-3.045e-08
	0.301	-2.482e-08		-1.2	-8.116e-08		0.3	-4.25e-08		0.3	-4.285e-08		0.3	-6.412e-08		0.3	-5.894e-08		0.3	-6.162e-08		0.6	-4.946e-08		0.301	-3.001e-08		0.301	-2.571e-08		0.301	-2.486e-08		0.301	-3.004e-08
	0.3	-2.491e-08		-1.201	-8.123e-08		0.299	-4.267e-08		0.299	-4.298e-08		0.299	-6.418e-08		0.299	-5.895e-08		0.299	-6.154e-08		0.599	-4.93e-08		0.3	-2.862e-08		0.3	-2.578e-08		0.3	-2.492e-08		0.3	-3.021e-08
	0.299	-2.501e-08		-1.202	-8.133e-08		0.298	-4.258e-08		0.298	-4.293e-08		0.298	-6.426e-08		0.298	-5.898e-08		0.298	-6.169e-08		0.598	-4.954e-08		0.299	-2.906e-08		0.299	-2.576e-08		0.299	-2.482e-08		0.299	-3.02e-08
	0.298	-2.501e-08		-1.203	-8.14e-08		0.297	-4.27e-08		0.297	-4.293e-08		0.297	-6.433e-08		0.297	-5.898e-08		0.297	-6.175e-08		0.597	-4.951e-08		0.298	-2.873e-08		0.298	-2.575e-08		0.298	-2.49e-08		0.298	-2.998e-08
	0.297	-2.508e-08		-1.204	-8.143e-08		0.296	-4.279e-08		0.296	-4.306e-08		0.296	-6.456e-08		0.296	-5.898e-08		0.296	-6.18e-08		0.596	-4.953e-08		0.297	-3.045e-08		0.297	-2.576e-08		0.297	-2.499e-08		0.297	-3.057e-08
	0.296	-2.507e-08		-1.205	-8.146e-08		0.295	-4.299e-08		0.295	-4.314e-08		0.295	-6.463e-08		0.295	-5.901e-08		0.295	-6.194e-08		0.595	-4.961e-08		0.296	-2.87e-08		0.296	-2.584e-08		0.296	-2.491e-08		0.296	-2.992e-08
	0.295	-2.516e-08		-1.206	-8.15e-08		0.294	-4.279e-08		0.294	-4.283e-08		0.294	-6.432e-08		0.294	-5.897e-08		0.294	-6.166e-08		0.594	-4.98e-08		0.295	-2.83e-08		0.295	-2.585e-08		0.295	-2.501e-08		0.295	-3.033e-08
	0.294	-2.51e-08		-1.207	-8.153e-08		0.293	-4.314e-08		0.293	-4.317e-08		0.293	-6.467e-08		0.293	-5.9e-08		0.293	-6.2e-08		0.593	-4.961e-08		0.294	-3.048e-08		0.294	-2.603e-08		0.294	-2.498e-08		0.294	-3.06e-08
	0.293	-2.516e-08		-1.208	-8.165e-08		0.292	-4.306e-08		0.292	-4.322e-08		0.292	-6.482e-08		0.292	-5.902e-08		0.292	-6.213e-08		0.592	-4.955e-08		0.293	-2.983e-08		0.293	-2.597e-08		0.293	-2.502e-08		0.293	-3.074e-08
	0.292	-2.524e-08		-1.209	-8.165e-08		0.291	-4.319e-08		0.291	-4.318e-08		0.291	-6.491e-08		0.291	-5.901e-08		0.291	-6.213e-08		0.591	-4.956e-08		0.292	-2.834e-08		0.292	-2.597e-08		0.292	-2.508e-08		0.292	-3.109e-08
	0.291	-2.532e-08		-1.21	-8.171e-08		0.29	-4.341e-08		0.29	-4.336e-08		0.29	-6.493e-08		0.29	-5.902e-08		0.29	-6.23e-08		0.59	-4.972e-08		0.291	-2.775e-08		0.291	-2.598e-08		0.291	-2.507e-08		0.291	-3.099e-08
	0.29	-2.533e-08		-1.211	-8.18e-08		0.289	-4.346e-08		0.289	-4.338e-08		0.289	-6.523e-08		0.289	-5.903e-08		0.289	-6.239e-08		0.589	-4.988e-08		0.29	-3.089e-08		0.29	-2.6e-08		0.29	-2.512e-08		0.29	-3.049e-08
	0.289	-2.541e-08		-1.212	-8.186e-08		0.288	-4.35e-08		0.288	-4.336e-08		0.288	-6.513e-08		0.288	-5.907e-08		0.288	-6.25e-08		0.588	-4.97e-08		0.289	-2.964e-08		0.289	-2.606e-08		0.289	-2.523e-08		0.289	-3.075e-08
	0.288	-2.543e-08		-1.213	-8.178e-08		0.287	-4.367e-08		0.287	-4.343e-08		0.287	-6.525e-08		0.287	-5.911e-08		0.287	-6.247e-08		0.587	-4.988e-08		0.288	-2.927e-08		0.288	-2.611e-08		0.288	-2.516e-08		0.288	-3.062e-08
	0.287	-2.562e-08		-1.214	-8.193e-08		0.286	-4.379e-08		0.286	-4.359e-08		0.286	-6.538e-08		0.286	-5.911e-08		0.286	-6.249e-08		0.586	-4.983e-08		0.287	-2.956e-08		0.287	-2.613e-08		0.287	-2.513e-08		0.287	-3.082e-08
	0.286	-2.556e-08		-1.215	-8.202e-08		0.285	-4.39e-08		0.285	-4.363e-08		0.285	-6.54e-08		0.285	-5.914e-08		0.285	-6.27e-08		0.585	-4.964e-08		0.286	-2.986e-08		0.286	-2.61e-08		0.286	-2.524e-08		0.286	-3.068e-08
	0.285	-2.556e-08		-1.216	-8.195e-08		0.284	-4.389e-08		0.284	-4.374e-08		0.284	-6.558e-08		0.284	-5.922e-08		0.284	-6.264e-08		0.584	-5.009e-08		0.285	-3.02e-08		0.285	-2.618e-08		0.285	-2.513e-08		0.285	-3.098e-08
	0.284	-2.573e-08		-1.217	-8.204e-08		0.283	-4.4e-08		0.283	-4.374e-08		0.283	-6.556e-08		0.283	-5.925e-08		0.283	-6.283e-08		0.583	-4.97e-08		0.284	-2.926e-08		0.284	-2.627e-08		0.284	-2.525e-08		0.284	-3.12e-08
	0.283	-2.57e-08		-1.218	-8.193e-08		0.282	-4.425e-08		0.282	-4.381e-08		0.282	-6.577e-08		0.282	-5.93e-08		0.282	-6.294e-08		0.582	-4.985e-08		0.283	-2.948e-08		0.283	-2.633e-08		0.283	-2.521e-08		0.283	-3.07e-08
	0.282	-2.581e-08		-1.219	-8.202e-08		0.281	-4.441e-08		0.281	-4.402e-08		0.281	-6.591e-08		0.281	-5.927e-08		0.281	-6.318e-08		0.581	-5.001e-08		0.282	-3.041e-08		0.282	-2.629e-08		0.282	-2.533e-08		0.282	-3.039e-08
	0.281	-2.603e-08		-1.22	-8.216e-08		0.28	-4.436e-08		0.28	-4.4e-08		0.28	-6.587e-08		0.28	-5.932e-08		0.28	-6.303e-08		0.58	-5.002e-08		0.281	-2.965e-08		0.281	-2.638e-08		0.281	-2.534e-08		0.281	-3.024e-08
	0.28	-2.598e-08		-1.221	-8.221e-08		0.279	-4.438e-08		0.279	-4.405e-08		0.279	-6.591e-08		0.279	-5.954e-08		0.279	-6.312e-08		0.579	-4.99e-08		0.28	-2.856e-08		0.28	-2.633e-08		0.28	-2.541e-08		0.28	-3.021e-08
	0.279	-2.599e-08		-1.222	-8.223e-08		0.278	-4.449e-08		0.278	-4.398e-08		0.278	-6.588e-08		0.278	-5.958e-08		0.278	-6.314e-08		0.578	-4.981e-08		0.279	-3.079e-08		0.279	-2.645e-08		0.279	-2.536e-08		0.279	-3.064e-08
	0.278	-2.598e-08		-1.223	-8.225e-08		0.277	-4.469e-08		0.277	-4.415e-08		0.277	-6.605e-08		0.277	-5.97e-08		0.277	-6.339e-08		0.577	-4.992e-08		0.278	-2.844e-08		0.278	-2.646e-08		0.278	-2.545e-08		0.278	-3.076e-08
	0.277	-2.616e-08		-1.224	-8.243e-08		0.276	-4.475e-08		0.276	-4.421e-08		0.276	-6.603e-08		0.276	-5.978e-08		0.276	-6.346e-08		0.576	-4.978e-08		0.277	-3.115e-08		0.277	-2.639e-08		0.277	-2.536e-08		0.277	-3.063e-08
	0.276	-2.609e-08		-1.225	-8.237e-08		0.275	-4.472e-08		0.275	-4.421e-08		0.275	-6.61e-08		0.275	-5.972e-08		0.275	-6.345e-08		0.575	-4.988e-08		0.276	-2.885e-08		0.276	-2.652e-08		0.276	-2.548e-08		0.276	-3.113e-08
	0.275	-2.62e-08		-1.226	-8.238e-08		0.274	-4.487e-08		0.274	-4.437e-08		0.274	-6.625e-08		0.274	-5.999e-08		0.274	-6.354e-08		0.574	-4.994e-08		0.275	-2.971e-08		0.275	-2.656e-08		0.275	-2.552e-08		0.275	-3.127e-08
	0.274	-2.623e-08		-1.227	-8.246e-08		0.273	-4.501e-08		0.273	-4.432e-08		0.273	-6.631e-08		0.273	-6.029e-08		0.273	-6.359e-08		0.573	-5.013e-08		0.274	-2.943e-08		0.274	-2.66e-08		0.274	-2.552e-08		0.274	-3.072e-08
	0.273	-2.629e-08		-1.228	-8.251e-08		0.272	-4.507e-08		0.272	-4.44e-08		0.272	-6.628e-08		0.272	-6.051e-08		0.272	-6.371e-08		0.572	-4.97e-08		0.273	-2.812e-08		0.273	-2.659e-08		0.273	-2.557e-08		0.273	-3.106e-08
	0.272	-2.628e-08		-1.229	-8.271e-08		0.271	-4.514e-08		0.271	-4.443e-08		0.271	-6.643e-08		0.271	-6.043e-08		0.271	-6.377e-08		0.571	-4.998e-08		0.272	-3.162e-08		0.272	-2.664e-08		0.272	-2.544e-08		0.272	-3.093e-08
	0.271	-2.64e-08		-1.23	-8.272e-08		0.27	-4.524e-08		0.27	-4.461e-08		0.27	-6.643e-08		0.27	-6.061e-08		0.27	-6.382e-08		0.57	-5.011e-08		0.271	-3.049e-08		0.271	-2.671e-08		0.271	-2.551e-08		0.271	-3.091e-08
	0.27	-2.642e-08		-1.231	-8.273e-08		0.269	-4.522e-08		0.269	-4.459e-08		0.269	-6.652e-08		0.269	-6.068e-08		0.269	-6.385e-08		0.569	-5.011e-08		0.27	-2.977e-08		0.27	-2.687e-08		0.27	-2.558e-08		0.27	-3.12e-08
	0.269	-2.654e-08		-1.232	-8.271e-08		0.268	-4.521e-08		0.268	-4.465e-08		0.268	-6.648e-08		0.268	-6.073e-08		0.268	-6.39e-08		0.568	-5.031e-08		0.269	-2.985e-08		0.269	-2.673e-08		0.269	-2.557e-08		0.269	-3.055e-08
	0.268	-2.657e-08		-1.233	-8.28e-08		0.267	-4.552e-08		0.267	-4.482e-08		0.267	-6.667e-08		0.267	-6.106e-08		0.267	-6.403e-08		0.567	-5.005e-08		0.268	-2.973e-08		0.268	-2.681e-08		0.268	-2.558e-08		0.268	-3.085e-08
	0.267	-2.661e-08		-1.234	-8.282e-08		0.266	-4.556e-08		0.266	-4.486e-08		0.266	-6.685e-08		0.266	-6.122e-08		0.266	-6.424e-08		0.566	-4.963e-08		0.267	-3.038e-08		0.267	-2.673e-08		0.267	-2.557e-08		0.267	-3.059e-08
	0.266	-2.679e-08		-1.235	-8.293e-08		0.265	-4.558e-08		0.265	-4.494e-08		0.265	-6.677e-08		0.265	-6.154e-08		0.265	-6.421e-08		0.565	-4.998e-08		0.266	-2.962e-08		0.266	-2.683e-08		0.266	-2.569e-08		0.266	-3.097e-08
	0.265	-2.681e-08		-1.236	-8.301e-08		0.264	-4.574e-08		0.264	-4.505e-08		0.264	-6.707e-08		0.264	-6.177e-08		0.264	-6.433e-08		0.564	-5.023e-08		0.265	-3.035e-08		0.265	-2.694e-08		0.265	-2.575e-08		0.265	-3.017e-08
	0.264	-2.69e-08		-1.237	-8.299e-08		0.263	-4.587e-08		0.263	-4.502e-08		0.263	-6.695e-08		0.263	-6.177e-08		0.263	-6.449e-08		0.563	-5.036e-08		0.264	-3.078e-08		0.264	-2.693e-08		0.264	-2.571e-08		0.264	-3.091e-08
	0.263	-2.699e-08		-1.238	-8.311e-08		0.262	-4.603e-08		0.262	-4.505e-08		0.262	-6.71e-08		0.262	-6.216e-08		0.262	-6.451e-08		0.562	-5.038e-08		0.263	-2.957e-08		0.263	-2.686e-08		0.263	-2.574e-08		0.263	-3.099e-08
	0.262	-2.7e-08		-1.239	-8.313e-08		0.261	-4.605e-08		0.261	-4.507e-08		0.261	-6.706e-08		0.261	-6.235e-08		0.261	-6.453e-08		0.561	-5.007e-08		0.262	-2.858e-08		0.262	-2.699e-08		0.262	-2.581e-08		0.262	-3.054e-08
	0.261	-2.702e-08		-1.24	-8.321e-08		0.26	-4.616e-08		0.26	-4.521e-08		0.26	-6.733e-08		0.26	-6.242e-08		0.26	-6.457e-08		0.56	-5.003e-08		0.261	-3.066e-08		0.261	-2.697e-08		0.261	-2.577e-08		0.261	-3.068e-08
	0.26	-2.709e-08		-1.241	-8.323e-08		0.259	-4.62e-08		0.259	-4.535e-08		0.259	-6.721e-08		0.259	-6.241e-08		0.259	-6.465e-08		0.559	-4.992e-08		0.26	-2.999e-08		0.26	-2.705e-08		0.26	-2.583e-08		0.26	-3.11e-08
	0.259	-2.7e-08		-1.242	-8.308e-08		0.258	-4.637e-08		0.258	-4.543e-08		0.258	-6.741e-08		0.258	-6.273e-08		0.258	-6.473e-08		0.558	-5.029e-08		0.259	-2.998e-08		0.259	-2.704e-08		0.259	-2.582e-08		0.259	-3.059e-08
	0.258	-2.724e-08		-1.243	-8.335e-08		0.257	-4.651e-08		0.257	-4.55e-08		0.257	-6.748e-08		0.257	-6.274e-08		0.257	-6.475e-08		0.557	-5.018e-08		0.258	-3.093e-08		0.258	-2.703e-08		0.258	-2.58e-08		0.258	-3.069e-08
	0.257	-2.725e-08		-1.244	-8.349e-08		0.256	-4.67e-08		0.256	-4.58e-08		0.256	-6.797e-08		0.256	-6.319e-08		0.256	-6.514e-08		0.556	-5.044e-08		0.257	-2.954e-08		0.257	-2.716e-08		0.257	-2.581e-08		0.257	-3.129e-08
	0.256	-2.738e-08		-1.245	-8.351e-08		0.255	-4.682e-08		0.255	-4.574e-08		0.255	-6.789e-08		0.255	-6.321e-08		0.255	-6.523e-08		0.555	-5.025e-08		0.256	-2.968e-08		0.256	-2.722e-08		0.256	-2.592e-08		0.256	-3.144e-08
	0.255	-2.744e-08		-1.246	-8.361e-08		0.254	-4.68e-08		0.254	-4.572e-08		0.254	-6.784e-08		0.254	-6.332e-08		0.254	-6.505e-08		0.554	-5.046e-08		0.255	-3.104e-08		0.255	-2.728e-08		0.255	-2.6e-08		0.255	-3.109e-08
	0.254	-2.74e-08		-1.247	-8.367e-08		0.253	-4.695e-08		0.253	-4.571e-08		0.253	-6.78e-08		0.253	-6.337e-08		0.253	-6.515e-08		0.553	-5.024e-08		0.254	-2.965e-08		0.254	-2.723e-08		0.254	-2.596e-08		0.254	-3.149e-08
	0.253	-2.755e-08		-1.248	-8.374e-08		0.252	-4.698e-08		0.252	-4.571e-08		0.252	-6.792e-08		0.252	-6.345e-08		0.252	-6.521e-08		0.552	-5.033e-08		0.253	-3.039e-08		0.253	-2.729e-08		0.253	-2.588e-08		0.253	-3.186e-08
	0.252	-2.765e-08		-1.249	-8.389e-08		0.251	-4.71e-08		0.251	-4.587e-08		0.251	-6.801e-08		0.251	-6.355e-08		0.251	-6.529e-08		0.551	-5.056e-08		0.252	-3.086e-08		0.252	-2.732e-08		0.252	-2.601e-08		0.252	-3.105e-08
	0.251	-2.759e-08		-1.25	-8.389e-08		0.25	-4.722e-08		0.25	-4.602e-08		0.25	-6.823e-08		0.25	-6.354e-08		0.25	-6.536e-08		0.55	-4.999e-08		0.251	-3.051e-08		0.251	-2.727e-08		0.251	-2.599e-08		0.251	-3.13e-08
	0.25	-2.77e-08		-1.251	-8.408e-08		0.249	-4.731e-08		0.249	-4.589e-08		0.249	-6.816e-08		0.249	-6.36e-08		0.249	-6.538e-08		0.549	-5.033e-08		0.25	-2.936e-08		0.25	-2.739e-08		0.25	-2.599e-08		0.25	-3.139e-08
	0.249	-2.769e-08		-1.252	-8.414e-08		0.248	-4.738e-08		0.248	-4.607e-08		0.248	-6.834e-08		0.248	-6.366e-08		0.248	-6.554e-08		0.548	-5.05e-08		0.249	-3.055e-08		0.249	-2.748e-08		0.249	-2.612e-08		0.249	-3.174e-08
	0.248	-2.785e-08		-1.253	-8.425e-08		0.247	-4.759e-08		0.247	-4.617e-08		0.247	-6.84e-08		0.247	-6.369e-08		0.247	-6.559e-08		0.547	-5.048e-08		0.248	-3.018e-08		0.248	-2.746e-08		0.248	-2.602e-08		0.248	-3.126e-08
	0.247	-2.786e-08		-1.254	-8.427e-08		0.246	-4.763e-08		0.246	-4.607e-08		0.246	-6.837e-08		0.246	-6.372e-08		0.246	-6.553e-08		0.546	-5.038e-08		0.247	-3.121e-08		0.247	-2.746e-08		0.247	-2.616e-08		0.247	-3.112e-08
	0.246	-2.797e-08		-1.255	-8.441e-08		0.245	-4.787e-08		0.245	-4.614e-08		0.245	-6.852e-08		0.245	-6.376e-08		0.245	-6.568e-08		0.545	-5.027e-08		0.246	-3.073e-08		0.246	-2.752e-08		0.246	-2.611e-08		0.246	-3.145e-08
	0.245	-2.792e-08		-1.256	-8.452e-08		0.244	-4.798e-08		0.244	-4.628e-08		0.244	-6.877e-08		0.244	-6.378e-08		0.244	-6.566e-08		0.544	-5.058e-08		0.245	-2.988e-08		0.245	-2.754e-08		0.245	-2.611e-08		0.245	-3.091e-08
	0.244	-2.801e-08		-1.257	-8.462e-08		0.243	-4.773e-08		0.243	-4.62e-08		0.243	-6.853e-08		0.243	-6.379e-08		0.243	-6.557e-08		0.543	-5.063e-08		0.244	-2.937e-08		0.244	-2.76e-08		0.244	-2.623e-08		0.244	-3.125e-08
	0.243	-2.811e-08		-1.258	-8.466e-08		0.242	-4.818e-08		0.242	-4.636e-08		0.242	-6.872e-08		0.242	-6.381e-08		0.242	-6.588e-08		0.542	-5.08e-08		0.243	-3.046e-08		0.243	-2.762e-08		0.243	-2.621e-08		0.243	-3.147e-08
	0.242	-2.825e-08		-1.259	-8.465e-08		0.241	-4.815e-08		0.241	-4.64e-08		0.241	-6.899e-08		0.241	-6.383e-08		0.241	-6.601e-08		0.541	-5.071e-08		0.242	-3.067e-08		0.242	-2.765e-08		0.242	-2.62e-08		0.242	-3.138e-08
	0.241	-2.819e-08		-1.26	-8.498e-08		0.24	-4.844e-08		0.24	-4.646e-08		0.24	-6.891e-08		0.24	-6.384e-08		0.24	-6.596e-08		0.54	-5.046e-08		0.241	-3.155e-08		0.241	-2.775e-08		0.241	-2.63e-08		0.241	-3.171e-08
	0.24	-2.826e-08		-1.261	-8.512e-08		0.239	-4.854e-08		0.239	-4.649e-08		0.239	-6.911e-08		0.239	-6.387e-08		0.239	-6.614e-08		0.539	-5.046e-08		0.24	-3.031e-08		0.24	-2.772e-08		0.24	-2.632e-08		0.24	-3.143e-08
	0.239	-2.837e-08		-1.262	-8.516e-08		0.238	-4.866e-08		0.238	-4.662e-08		0.238	-6.907e-08		0.238	-6.388e-08		0.238	-6.613e-08		0.538	-5.058e-08		0.239	-2.897e-08		0.239	-2.775e-08		0.239	-2.626e-08		0.239	-3.196e-08
	0.238	-2.842e-08		-1.263	-8.522e-08		0.237	-4.881e-08		0.237	-4.66e-08		0.237	-6.93e-08		0.237	-6.388e-08		0.237	-6.617e-08		0.537	-5.069e-08		0.238	-3.125e-08		0.238	-2.777e-08		0.238	-2.631e-08		0.238	-3.191e-08
	0.237	-2.851e-08		-1.264	-8.519e-08		0.236	-4.896e-08		0.236	-4.672e-08		0.236	-6.927e-08		0.236	-6.39e-08		0.236	-6.635e-08		0.536	-5.065e-08		0.237	-3.064e-08		0.237	-2.784e-08		0.237	-2.634e-08		0.237	-3.178e-08
	0.236	-2.866e-08		-1.265	-8.539e-08		0.235	-4.912e-08		0.235	-4.674e-08		0.235	-6.936e-08		0.235	-6.39e-08		0.235	-6.64e-08		0.535	-5.039e-08		0.236	-3.17e-08		0.236	-2.784e-08		0.236	-2.642e-08		0.236	-3.22e-08
	0.235	-2.866e-08		-1.266	-8.557e-08		0.234	-4.917e-08		0.234	-4.679e-08		0.234	-6.941e-08		0.234	-6.391e-08		0.234	-6.653e-08		0.534	-5.071e-08		0.235	-3.033e-08		0.235	-2.789e-08		0.235	-2.634e-08		0.235	-3.221e-08
	0.234	-2.883e-08		-1.267	-8.555e-08		0.233	-4.931e-08		0.233	-4.671e-08		0.233	-6.956e-08		0.233	-6.39e-08		0.233	-6.66e-08		0.533	-5.08e-08		0.234	-3.111e-08		0.234	-2.79e-08		0.234	-2.634e-08		0.234	-3.197e-08
	0.233	-2.876e-08		-1.268	-8.552e-08		0.232	-4.943e-08		0.232	-4.692e-08		0.232	-6.966e-08		0.232	-6.394e-08		0.232	-6.666e-08		0.532	-5.062e-08		0.233	-3.002e-08		0.233	-2.79e-08		0.233	-2.647e-08		0.233	-3.116e-08
	0.232	-2.884e-08		-1.269	-8.581e-08		0.231	-4.963e-08		0.231	-4.695e-08		0.231	-6.978e-08		0.231	-6.392e-08		0.231	-6.681e-08		0.531	-5.072e-08		0.232	-3.085e-08		0.232	-2.798e-08		0.232	-2.644e-08		0.232	-3.154e-08
	0.231	-2.888e-08		-1.27	-8.586e-08		0.23	-4.981e-08		0.23	-4.718e-08		0.23	-7.001e-08		0.23	-6.396e-08		0.23	-6.699e-08		0.53	-5.069e-08		0.231	-3.08e-08		0.231	-2.796e-08		0.231	-2.648e-08		0.231	-3.205e-08
	0.23	-2.905e-08		-1.271	-8.594e-08		0.229	-4.993e-08		0.229	-4.716e-08		0.229	-6.99e-08		0.229	-6.396e-08		0.229	-6.698e-08		0.529	-5.086e-08		0.23	-3.011e-08		0.23	-2.809e-08		0.23	-2.663e-08		0.23	-3.17e-08
	0.229	-2.917e-08		-1.272	-8.608e-08		0.228	-5e-08		0.228	-4.718e-08		0.228	-6.988e-08		0.228	-6.4e-08		0.228	-6.706e-08		0.528	-5.062e-08		0.229	-3.096e-08		0.229	-2.813e-08		0.229	-2.65e-08		0.229	-3.143e-08
	0.228	-2.919e-08		-1.273	-8.624e-08		0.227	-5.001e-08		0.227	-4.711e-08		0.227	-6.99e-08		0.227	-6.399e-08		0.227	-6.714e-08		0.527	-5.075e-08		0.228	-3.127e-08		0.228	-2.812e-08		0.228	-2.653e-08		0.228	-3.125e-08
	0.227	-2.918e-08		-1.274	-8.634e-08		0.226	-5.021e-08		0.226	-4.726e-08		0.226	-7.013e-08		0.226	-6.403e-08		0.226	-6.725e-08		0.526	-5.066e-08		0.227	-3.042e-08		0.227	-2.809e-08		0.227	-2.662e-08		0.227	-3.198e-08
	0.226	-2.92e-08		-1.275	-8.639e-08		0.225	-5.026e-08		0.225	-4.726e-08		0.225	-7.011e-08		0.225	-6.41e-08		0.225	-6.734e-08		0.525	-5.062e-08		0.226	-3.173e-08		0.226	-2.826e-08		0.226	-2.66e-08		0.226	-3.199e-08
	0.225	-2.94e-08		-1.276	-8.655e-08		0.224	-5.046e-08		0.224	-4.743e-08		0.224	-7.014e-08		0.224	-6.41e-08		0.224	-6.739e-08		0.524	-5.084e-08		0.225	-3.046e-08		0.225	-2.84e-08		0.225	-2.67e-08		0.225	-3.191e-08
	0.224	-2.95e-08		-1.277	-8.655e-08		0.223	-5.062e-08		0.223	-4.74e-08		0.223	-7.02e-08		0.223	-6.417e-08		0.223	-6.748e-08		0.523	-5.067e-08		0.224	-3.036e-08		0.224	-2.825e-08		0.224	-2.672e-08		0.224	-3.192e-08
	0.223	-2.957e-08		-1.278	-8.66e-08		0.222	-5.07e-08		0.222	-4.751e-08		0.222	-7.027e-08		0.222	-6.422e-08		0.222	-6.757e-08		0.522	-5.089e-08		0.223	-3.109e-08		0.223	-2.821e-08		0.223	-2.664e-08		0.223	-3.165e-08
	0.222	-2.963e-08		-1.279	-8.664e-08		0.221	-5.071e-08		0.221	-4.753e-08		0.221	-7.025e-08		0.221	-6.425e-08		0.221	-6.776e-08		0.521	-5.076e-08		0.222	-3.043e-08		0.222	-2.838e-08		0.222	-2.672e-08		0.222	-3.192e-08
	0.221	-2.978e-08		-1.28	-8.699e-08		0.22	-5.094e-08		0.22	-4.752e-08		0.22	-7.033e-08		0.22	-6.438e-08		0.22	-6.769e-08		0.52	-5.07e-08		0.221	-2.972e-08		0.221	-2.831e-08		0.221	-2.672e-08		0.221	-3.208e-08
	0.22	-2.971e-08		-1.281	-8.698e-08		0.219	-5.112e-08		0.219	-4.766e-08		0.219	-7.051e-08		0.219	-6.441e-08		0.219	-6.787e-08		0.519	-5.095e-08		0.22	-3.105e-08		0.22	-2.843e-08		0.22	-2.677e-08		0.22	-3.144e-08
	0.219	-2.978e-08		-1.282	-8.702e-08		0.218	-5.113e-08		0.218	-4.759e-08		0.218	-7.046e-08		0.218	-6.457e-08		0.218	-6.787e-08		0.518	-5.104e-08		0.219	-3.179e-08		0.219	-2.845e-08		0.219	-2.676e-08		0.219	-3.159e-08
	0.218	-2.983e-08		-1.283	-8.707e-08		0.217	-5.11e-08		0.217	-4.765e-08		0.217	-7.033e-08		0.217	-6.443e-08		0.217	-6.784e-08		0.517	-5.085e-08		0.218	-3.194e-08		0.218	-2.853e-08		0.218	-2.678e-08		0.218	-3.186e-08
	0.217	-2.992e-08		-1.284	-8.713e-08		0.216	-5.13e-08		0.216	-4.778e-08		0.216	-7.063e-08		0.216	-6.471e-08		0.216	-6.809e-08		0.516	-5.097e-08		0.217	-3.124e-08		0.217	-2.86e-08		0.217	-2.693e-08		0.217	-3.207e-08
	0.216	-3.003e-08		-1.285	-8.723e-08		0.215	-5.151e-08		0.215	-4.783e-08		0.215	-7.059e-08		0.215	-6.491e-08		0.215	-6.813e-08		0.515	-5.073e-08		0.216	-2.99e-08		0.216	-2.859e-08		0.216	-2.68e-08		0.216	-3.181e-08
	0.215	-3.011e-08		-1.286	-8.727e-08		0.214	-5.158e-08		0.214	-4.781e-08		0.214	-7.066e-08		0.214	-6.485e-08		0.214	-6.819e-08		0.514	-5.108e-08		0.215	-3.151e-08		0.215	-2.853e-08		0.215	-2.686e-08		0.215	-3.227e-08
	0.214	-3.011e-08		-1.287	-8.729e-08		0.213	-5.169e-08		0.213	-4.803e-08		0.213	-7.074e-08		0.213	-6.511e-08		0.213	-6.84e-08		0.513	-5.087e-08		0.214	-2.94e-08		0.214	-2.869e-08		0.214	-2.692e-08		0.214	-3.246e-08
	0.213	-3.022e-08		-1.288	-8.746e-08		0.212	-5.192e-08		0.212	-4.801e-08		0.212	-7.088e-08		0.212	-6.533e-08		0.212	-6.841e-08		0.512	-5.126e-08		0.213	-3.219e-08		0.213	-2.856e-08		0.213	-2.683e-08		0.213	-3.188e-08
	0.212	-3.038e-08		-1.289	-8.738e-08		0.211	-5.202e-08		0.211	-4.82e-08		0.211	-7.09e-08		0.211	-6.57e-08		0.211	-6.86e-08		0.511	-5.106e-08		0.212	-2.913e-08		0.212	-2.871e-08		0.212	-2.693e-08		0.212	-3.227e-08
	0.211	-3.034e-08		-1.29	-8.751e-08		0.21	-5.213e-08		0.21	-4.833e-08		0.21	-7.101e-08		0.21	-6.599e-08		0.21	-6.869e-08		0.51	-5.113e-08		0.211	-3.124e-08		0.211	-2.87e-08		0.211	-2.687e-08		0.211	-3.207e-08
	0.21	-3.044e-08		-1.291	-8.762e-08		0.209	-5.224e-08		0.209	-4.839e-08		0.209	-7.101e-08		0.209	-6.623e-08		0.209	-6.869e-08		0.509	-5.123e-08		0.21	-3.032e-08		0.21	-2.868e-08		0.21	-2.691e-08		0.21	-3.159e-08
	0.209	-3.049e-08		-1.292	-8.764e-08		0.208	-5.234e-08		0.208	-4.837e-08		0.208	-7.106e-08		0.208	-6.619e-08		0.208	-6.881e-08		0.508	-5.1e-08		0.209	-3.25e-08		0.209	-2.887e-08		0.209	-2.706e-08		0.209	-3.235e-08
	0.208	-3.061e-08		-1.293	-8.763e-08		0.207	-5.247e-08		0.207	-4.847e-08		0.207	-7.119e-08		0.207	-6.629e-08		0.207	-6.872e-08		0.507	-5.121e-08		0.208	-3.231e-08		0.208	-2.879e-08		0.208	-2.701e-08		0.208	-3.205e-08
	0.207	-3.056e-08		-1.294	-8.777e-08		0.206	-5.267e-08		0.206	-4.848e-08		0.206	-7.133e-08		0.206	-6.656e-08		0.206	-6.898e-08		0.506	-5.111e-08		0.207	-2.986e-08		0.207	-2.881e-08		0.207	-2.692e-08		0.207	-3.212e-08
	0.206	-3.062e-08		-1.295	-8.79e-08		0.205	-5.256e-08		0.205	-4.84e-08		0.205	-7.124e-08		0.205	-6.637e-08		0.205	-6.889e-08		0.505	-5.125e-08		0.206	-3.079e-08		0.206	-2.893e-08		0.206	-2.71e-08		0.206	-3.179e-08
	0.205	-3.086e-08		-1.296	-8.799e-08		0.204	-5.268e-08		0.204	-4.824e-08		0.204	-7.11e-08		0.204	-6.636e-08		0.204	-6.882e-08		0.504	-5.115e-08		0.205	-3.176e-08		0.205	-2.905e-08		0.205	-2.724e-08		0.205	-3.233e-08
	0.204	-3.101e-08		-1.297	-8.797e-08		0.203	-5.304e-08		0.203	-4.869e-08		0.203	-7.146e-08		0.203	-6.706e-08		0.203	-6.916e-08		0.503	-5.124e-08		0.204	-3.194e-08		0.204	-2.908e-08		0.204	-2.72e-08		0.204	-3.241e-08
	0.203	-3.101e-08		-1.298	-8.812e-08		0.202	-5.323e-08		0.202	-4.875e-08		0.202	-7.157e-08		0.202	-6.721e-08		0.202	-6.929e-08		0.502	-5.121e-08		0.203	-3.159e-08		0.203	-2.903e-08		0.203	-2.719e-08		0.203	-3.243e-08
	0.202	-3.116e-08		-1.299	-8.807e-08		0.201	-5.328e-08		0.201	-4.882e-08		0.201	-7.148e-08		0.201	-6.742e-08		0.201	-6.932e-08		0.501	-5.128e-08		0.202	-3.204e-08		0.202	-2.903e-08		0.202	-2.724e-08		0.202	-3.228e-08
	0.201	-3.115e-08		-1.3	-8.813e-08		0.2	-5.343e-08		0.2	-4.893e-08		0.2	-7.166e-08		0.2	-6.763e-08		0.2	-6.944e-08		0.5	-5.13e-08		0.201	-3.112e-08		0.201	-2.916e-08		0.201	-2.734e-08		0.201	-3.266e-08
	0.2	-3.117e-08		-1.301	-8.808e-08		0.199	-5.378e-08		0.199	-4.904e-08		0.199	-7.174e-08		0.199	-6.784e-08		0.199	-6.944e-08		0.499	-5.11e-08		0.2	-3.016e-08		0.2	-2.923e-08		0.2	-2.717e-08		0.2	-3.231e-08
	0.199	-3.124e-08		-1.302	-8.833e-08		0.198	-5.371e-08		0.198	-4.897e-08		0.198	-7.193e-08		0.198	-6.804e-08		0.198	-6.957e-08		0.498	-5.133e-08		0.199	-2.783e-08		0.199	-2.921e-08		0.199	-2.728e-08		0.199	-3.259e-08
	0.198	-3.132e-08		-1.303	-8.84e-08		0.197	-5.396e-08		0.197	-4.917e-08		0.197	-7.199e-08		0.197	-6.809e-08		0.197	-6.975e-08		0.497	-5.117e-08		0.198	-3.266e-08		0.198	-2.925e-08		0.198	-2.737e-08		0.198	-3.256e-08
	0.197	-3.137e-08		-1.304	-8.848e-08		0.196	-5.413e-08		0.196	-4.923e-08		0.196	-7.199e-08		0.196	-6.812e-08		0.196	-6.977e-08		0.496	-5.135e-08		0.197	-3.202e-08		0.197	-2.928e-08		0.197	-2.733e-08		0.197	-3.263e-08
	0.196	-3.15e-08		-1.305	-8.854e-08		0.195	-5.414e-08		0.195	-4.925e-08		0.195	-7.202e-08		0.195	-6.821e-08		0.195	-6.979e-08		0.495	-5.151e-08		0.196	-3.267e-08		0.196	-2.929e-08		0.196	-2.732e-08		0.196	-3.238e-08
	0.195	-3.157e-08		-1.306	-8.872e-08		0.194	-5.436e-08		0.194	-4.946e-08		0.194	-7.222e-08		0.194	-6.846e-08		0.194	-6.998e-08		0.494	-5.126e-08		0.195	-3.24e-08		0.195	-2.937e-08		0.195	-2.739e-08		0.195	-3.197e-08
	0.194	-3.165e-08		-1.307	-8.89e-08		0.193	-5.461e-08		0.193	-4.945e-08		0.193	-7.224e-08		0.193	-6.836e-08		0.193	-7.014e-08		0.493	-5.121e-08		0.194	-3.412e-08		0.194	-2.935e-08		0.194	-2.732e-08		0.194	-3.228e-08
	0.193	-3.165e-08		-1.308	-8.886e-08		0.192	-5.452e-08		0.192	-4.936e-08		0.192	-7.212e-08		0.192	-6.831e-08		0.192	-7e-08		0.492	-5.121e-08		0.193	-3.172e-08		0.193	-2.939e-08		0.193	-2.737e-08		0.193	-3.23e-08
	0.192	-3.17e-08		-1.309	-8.896e-08		0.191	-5.468e-08		0.191	-4.939e-08		0.191	-7.234e-08		0.191	-6.843e-08		0.191	-7.006e-08		0.491	-5.156e-08		0.192	-3.033e-08		0.192	-2.946e-08		0.192	-2.743e-08		0.192	-3.258e-08
	0.191	-3.186e-08		-1.31	-8.914e-08		0.19	-5.491e-08		0.19	-4.957e-08		0.19	-7.239e-08		0.19	-6.857e-08		0.19	-7.024e-08		0.49	-5.13e-08		0.191	-3.113e-08		0.191	-2.951e-08		0.191	-2.746e-08		0.191	-3.25e-08
	0.19	-3.194e-08		-1.311	-8.92e-08		0.189	-5.509e-08		0.189	-4.981e-08		0.189	-7.242e-08		0.189	-6.858e-08		0.189	-7.035e-08		0.489	-5.156e-08		0.19	-3.145e-08		0.19	-2.97e-08		0.19	-2.758e-08		0.19	-3.3e-08
	0.189	-3.215e-08		-1.312	-8.94e-08		0.188	-5.508e-08		0.188	-4.987e-08		0.188	-7.255e-08		0.188	-6.865e-08		0.188	-7.034e-08		0.488	-5.115e-08		0.189	-3.162e-08		0.189	-2.958e-08		0.189	-2.75e-08		0.189	-3.269e-08
	0.188	-3.194e-08		-1.313	-8.952e-08		0.187	-5.535e-08		0.187	-4.98e-08		0.187	-7.265e-08		0.187	-6.869e-08		0.187	-7.046e-08		0.487	-5.133e-08		0.188	-2.924e-08		0.188	-2.954e-08		0.188	-2.745e-08		0.188	-3.259e-08
	0.187	-3.211e-08		-1.314	-8.952e-08		0.186	-5.556e-08		0.186	-5.004e-08		0.186	-7.263e-08		0.186	-6.873e-08		0.186	-7.067e-08		0.486	-5.154e-08		0.187	-3.39e-08		0.187	-2.959e-08		0.187	-2.753e-08		0.187	-3.297e-08
	0.186	-3.224e-08		-1.315	-8.964e-08		0.185	-5.562e-08		0.185	-5.009e-08		0.185	-7.278e-08		0.185	-6.873e-08		0.185	-7.059e-08		0.485	-5.152e-08		0.186	-3.187e-08		0.186	-2.97e-08		0.186	-2.762e-08		0.186	-3.272e-08
	0.185	-3.224e-08		-1.316	-8.98e-08		0.184	-5.583e-08		0.184	-5.007e-08		0.184	-7.286e-08		0.184	-6.874e-08		0.184	-7.075e-08		0.484	-5.153e-08		0.185	-3.302e-08		0.185	-2.985e-08		0.185	-2.757e-08		0.185	-3.309e-08
	0.184	-3.228e-08		-1.317	-8.992e-08		0.183	-5.588e-08		0.183	-5.03e-08		0.183	-7.299e-08		0.183	-6.874e-08		0.183	-7.095e-08		0.483	-5.152e-08		0.184	-3.069e-08		0.184	-2.974e-08		0.184	-2.763e-08		0.184	-3.26e-08
	0.183	-3.253e-08		-1.318	-8.998e-08		0.182	-5.607e-08		0.182	-5.014e-08		0.182	-7.277e-08		0.182	-6.874e-08		0.182	-7.091e-08		0.482	-5.165e-08		0.183	-3.242e-08		0.183	-2.973e-08		0.183	-2.758e-08		0.183	-3.263e-08
	0.182	-3.237e-08		-1.319	-8.991e-08		0.181	-5.613e-08		0.181	-5.024e-08		0.181	-7.303e-08		0.181	-6.875e-08		0.181	-7.112e-08		0.481	-5.165e-08		0.182	-3.219e-08		0.182	-2.978e-08		0.182	-2.768e-08		0.182	-3.255e-08
	0.181	-3.25e-08		-1.32	-9.014e-08		0.18	-5.627e-08		0.18	-5.046e-08		0.18	-7.309e-08		0.18	-6.876e-08		0.18	-7.123e-08		0.48	-5.152e-08		0.181	-3.205e-08		0.181	-2.979e-08		0.181	-2.768e-08		0.181	-3.246e-08
	0.18	-3.262e-08		-1.321	-9.035e-08		0.179	-5.655e-08		0.179	-5.073e-08		0.179	-7.325e-08		0.179	-6.878e-08		0.179	-7.138e-08		0.479	-5.144e-08		0.18	-3.218e-08		0.18	-2.998e-08		0.18	-2.773e-08		0.18	-3.301e-08
	0.179	-3.272e-08		-1.322	-9.057e-08		0.178	-5.662e-08		0.178	-5.062e-08		0.178	-7.329e-08		0.178	-6.879e-08		0.178	-7.134e-08		0.478	-5.144e-08		0.179	-3.163e-08		0.179	-2.997e-08		0.179	-2.776e-08		0.179	-3.343e-08
	0.178	-3.276e-08		-1.323	-9.057e-08		0.177	-5.68e-08		0.177	-5.072e-08		0.177	-7.326e-08		0.177	-6.879e-08		0.177	-7.149e-08		0.477	-5.168e-08		0.178	-3.166e-08		0.178	-2.992e-08		0.178	-2.774e-08		0.178	-3.403e-08
	0.177	-3.284e-08		-1.324	-9.06e-08		0.176	-5.69e-08		0.176	-5.066e-08		0.176	-7.332e-08		0.176	-6.879e-08		0.176	-7.147e-08		0.476	-5.162e-08		0.177	-3.231e-08		0.177	-3.003e-08		0.177	-2.789e-08		0.177	-3.298e-08
	0.176	-3.282e-08		-1.325	-9.09e-08		0.175	-5.707e-08		0.175	-5.086e-08		0.175	-7.332e-08		0.175	-6.881e-08		0.175	-7.172e-08		0.475	-5.163e-08		0.176	-3.318e-08		0.176	-3.003e-08		0.176	-2.776e-08		0.176	-3.285e-08
	0.175	-3.291e-08		-1.326	-9.105e-08		0.174	-5.716e-08		0.174	-5.09e-08		0.174	-7.337e-08		0.174	-6.882e-08		0.174	-7.17e-08		0.474	-5.158e-08		0.175	-3.114e-08		0.175	-3.009e-08		0.175	-2.78e-08		0.175	-3.259e-08
	0.174	-3.297e-08		-1.327	-9.113e-08		0.173	-5.725e-08		0.173	-5.105e-08		0.173	-7.367e-08		0.173	-6.882e-08		0.173	-7.186e-08		0.473	-5.159e-08		0.174	-3.248e-08		0.174	-3.011e-08		0.174	-2.798e-08		0.174	-3.333e-08
	0.173	-3.314e-08		-1.328	-9.116e-08		0.172	-5.731e-08		0.172	-5.103e-08		0.172	-7.345e-08		0.172	-6.884e-08		0.172	-7.187e-08		0.472	-5.148e-08		0.173	-3.209e-08		0.173	-3.018e-08		0.173	-2.784e-08		0.173	-3.262e-08
	0.172	-3.314e-08		-1.329	-9.142e-08		0.171	-5.757e-08		0.171	-5.113e-08		0.171	-7.372e-08		0.171	-6.894e-08		0.171	-7.2e-08		0.471	-5.144e-08		0.172	-3.303e-08		0.172	-3.02e-08		0.172	-2.793e-08		0.172	-3.258e-08
	0.171	-3.326e-08		-1.33	-9.143e-08		0.17	-5.766e-08		0.17	-5.12e-08		0.17	-7.367e-08		0.17	-6.892e-08		0.17	-7.203e-08		0.47	-5.153e-08		0.171	-3.209e-08		0.171	-3.014e-08		0.171	-2.791e-08		0.171	-3.271e-08
	0.17	-3.336e-08		-1.331	-9.18e-08		0.169	-5.777e-08		0.169	-5.118e-08		0.169	-7.37e-08		0.169	-6.894e-08		0.169	-7.217e-08		0.469	-5.187e-08		0.17	-3.205e-08		0.17	-3.033e-08		0.17	-2.795e-08		0.17	-3.321e-08
	0.169	-3.339e-08		-1.332	-9.206e-08		0.168	-5.795e-08		0.168	-5.132e-08		0.168	-7.374e-08		0.168	-6.906e-08		0.168	-7.223e-08		0.468	-5.201e-08		0.169	-3.283e-08		0.169	-3.036e-08		0.169	-2.805e-08		0.169	-3.335e-08
	0.168	-3.344e-08		-1.333	-9.185e-08		0.167	-5.826e-08		0.167	-5.14e-08		0.167	-7.377e-08		0.167	-6.909e-08		0.167	-7.24e-08		0.467	-5.159e-08		0.168	-3.202e-08		0.168	-3.03e-08		0.168	-2.793e-08		0.168	-3.344e-08
	0.167	-3.349e-08		-1.334	-9.194e-08		0.166	-5.807e-08		0.166	-5.121e-08		0.166	-7.352e-08		0.166	-6.905e-08		0.166	-7.216e-08		0.466	-5.194e-08		0.167	-3.202e-08		0.167	-3.041e-08		0.167	-2.805e-08		0.167	-3.323e-08
	0.166	-3.359e-08		-1.335	-9.202e-08		0.165	-5.825e-08		0.165	-5.145e-08		0.165	-7.4e-08		0.165	-6.918e-08		0.165	-7.256e-08		0.465	-5.189e-08		0.166	-3.355e-08		0.166	-3.047e-08		0.166	-2.806e-08		0.166	-3.345e-08
	0.165	-3.352e-08		-1.336	-9.209e-08		0.164	-5.86e-08		0.164	-5.148e-08		0.164	-7.394e-08		0.164	-6.937e-08		0.164	-7.259e-08		0.464	-5.176e-08		0.165	-2.981e-08		0.165	-3.048e-08		0.165	-2.808e-08		0.165	-3.32e-08
	0.164	-3.36e-08		-1.337	-9.223e-08		0.163	-5.866e-08		0.163	-5.155e-08		0.163	-7.386e-08		0.163	-6.936e-08		0.163	-7.256e-08		0.463	-5.187e-08		0.164	-3.442e-08		0.164	-3.051e-08		0.164	-2.815e-08		0.164	-3.244e-08
	0.163	-3.37e-08		-1.338	-9.221e-08		0.162	-5.883e-08		0.162	-5.164e-08		0.162	-7.419e-08		0.162	-6.963e-08		0.162	-7.275e-08		0.462	-5.176e-08		0.163	-3.059e-08		0.163	-3.049e-08		0.163	-2.813e-08		0.163	-3.292e-08
	0.162	-3.378e-08		-1.339	-9.239e-08		0.161	-5.906e-08		0.161	-5.163e-08		0.161	-7.424e-08		0.161	-6.975e-08		0.161	-7.288e-08		0.461	-5.168e-08		0.162	-3.181e-08		0.162	-3.056e-08		0.162	-2.817e-08		0.162	-3.322e-08
	0.161	-3.387e-08		-1.34	-9.245e-08		0.16	-5.924e-08		0.16	-5.174e-08		0.16	-7.428e-08		0.16	-7.006e-08		0.16	-7.298e-08		0.46	-5.203e-08		0.161	-3.356e-08		0.161	-3.063e-08		0.161	-2.82e-08		0.161	-3.371e-08
	0.16	-3.391e-08		-1.341	-9.239e-08		0.159	-5.945e-08		0.159	-5.188e-08		0.159	-7.421e-08		0.159	-7.033e-08		0.159	-7.302e-08		0.459	-5.213e-08		0.16	-3.099e-08		0.16	-3.065e-08		0.16	-2.822e-08		0.16	-3.328e-08
	0.159	-3.392e-08		-1.342	-9.251e-08		0.158	-5.96e-08		0.158	-5.192e-08		0.158	-7.435e-08		0.158	-7.081e-08		0.158	-7.316e-08		0.458	-5.201e-08		0.159	-3.377e-08		0.159	-3.069e-08		0.159	-2.822e-08		0.159	-3.361e-08
	0.158	-3.385e-08		-1.343	-9.266e-08		0.157	-5.973e-08		0.157	-5.192e-08		0.157	-7.448e-08		0.157	-7.094e-08		0.157	-7.318e-08		0.457	-5.176e-08		0.158	-3.313e-08		0.158	-3.077e-08		0.158	-2.828e-08		0.158	-3.36e-08
	0.157	-3.402e-08		-1.344	-9.255e-08		0.156	-5.991e-08		0.156	-5.201e-08		0.156	-7.447e-08		0.156	-7.098e-08		0.156	-7.322e-08		0.456	-5.168e-08		0.157	-3.188e-08		0.157	-3.073e-08		0.157	-2.826e-08		0.157	-3.309e-08
	0.156	-3.416e-08		-1.345	-9.257e-08		0.155	-6.011e-08		0.155	-5.206e-08		0.155	-7.443e-08		0.155	-7.134e-08		0.155	-7.326e-08		0.455	-5.224e-08		0.156	-3.236e-08		0.156	-3.077e-08		0.156	-2.831e-08		0.156	-3.33e-08
	0.155	-3.406e-08		-1.346	-9.282e-08		0.154	-6.022e-08		0.154	-5.226e-08		0.154	-7.463e-08		0.154	-7.164e-08		0.154	-7.356e-08		0.454	-5.201e-08		0.155	-3.324e-08		0.155	-3.081e-08		0.155	-2.832e-08		0.155	-3.365e-08
	0.154	-3.427e-08		-1.347	-9.284e-08		0.153	-6.073e-08		0.153	-5.237e-08		0.153	-7.488e-08		0.153	-7.212e-08		0.153	-7.38e-08		0.453	-5.221e-08		0.154	-3.24e-08		0.154	-3.097e-08		0.154	-2.842e-08		0.154	-3.346e-08
	0.153	-3.435e-08		-1.348	-9.291e-08		0.152	-6.069e-08		0.152	-5.239e-08		0.152	-7.477e-08		0.152	-7.21e-08		0.152	-7.366e-08		0.452	-5.212e-08		0.153	-3.086e-08		0.153	-3.101e-08		0.153	-2.849e-08		0.153	-3.372e-08
	0.152	-3.431e-08		-1.349	-9.295e-08		0.151	-6.097e-08		0.151	-5.234e-08		0.151	-7.479e-08		0.151	-7.194e-08		0.151	-7.373e-08		0.451	-5.205e-08		0.152	-3.361e-08		0.152	-3.092e-08		0.152	-2.845e-08		0.152	-3.401e-08
	0.151	-3.441e-08		-1.35	-9.303e-08		0.15	-6.086e-08		0.15	-5.234e-08		0.15	-7.478e-08		0.15	-7.19e-08		0.15	-7.365e-08		0.45	-5.221e-08		0.151	-3.386e-08		0.151	-3.101e-08		0.151	-2.846e-08		0.151	-3.445e-08
	0.15	-3.451e-08		-1.351	-9.311e-08		0.149	-6.112e-08		0.149	-5.257e-08		0.149	-7.5e-08		0.149	-7.247e-08		0.149	-7.388e-08		0.449	-5.223e-08		0.15	-3.231e-08		0.15	-3.108e-08		0.15	-2.85e-08		0.15	-3.426e-08
	0.149	-3.455e-08		-1.352	-9.321e-08		0.148	-6.117e-08		0.148	-5.259e-08		0.148	-7.501e-08		0.148	-7.252e-08		0.148	-7.393e-08		0.448	-5.229e-08		0.149	-3.191e-08		0.149	-3.103e-08		0.149	-2.842e-08		0.149	-3.393e-08
	0.148	-3.456e-08		-1.353	-9.325e-08		0.147	-6.124e-08		0.147	-5.259e-08		0.147	-7.505e-08		0.147	-7.269e-08		0.147	-7.406e-08		0.447	-5.203e-08		0.148	-3.317e-08		0.148	-3.114e-08		0.148	-2.854e-08		0.148	-3.345e-08
	0.147	-3.47e-08		-1.354	-9.324e-08		0.146	-6.149e-08		0.146	-5.264e-08		0.146	-7.502e-08		0.146	-7.29e-08		0.146	-7.415e-08		0.446	-5.204e-08		0.147	-3.206e-08		0.147	-3.108e-08		0.147	-2.852e-08		0.147	-3.336e-08
	0.146	-3.466e-08		-1.355	-9.334e-08		0.145	-6.163e-08		0.145	-5.272e-08		0.145	-7.506e-08		0.145	-7.298e-08		0.145	-7.419e-08		0.445	-5.232e-08		0.146	-3.384e-08		0.146	-3.11e-08		0.146	-2.855e-08		0.146	-3.364e-08
	0.145	-3.468e-08		-1.356	-9.356e-08		0.144	-6.172e-08		0.144	-5.279e-08		0.144	-7.513e-08		0.144	-7.301e-08		0.144	-7.422e-08		0.444	-5.232e-08		0.145	-3.249e-08		0.145	-3.114e-08		0.145	-2.864e-08		0.145	-3.427e-08
	0.144	-3.472e-08		-1.357	-9.366e-08		0.143	-6.196e-08		0.143	-5.28e-08		0.143	-7.52e-08		0.143	-7.319e-08		0.143	-7.429e-08		0.443	-5.196e-08		0.144	-3.206e-08		0.144	-3.119e-08		0.144	-2.858e-08		0.144	-3.413e-08
	0.143	-3.488e-08		-1.358	-9.368e-08		0.142	-6.196e-08		0.142	-5.294e-08		0.142	-7.529e-08		0.142	-7.314e-08		0.142	-7.441e-08		0.442	-5.222e-08		0.143	-3.414e-08		0.143	-3.124e-08		0.143	-2.865e-08		0.143	-3.418e-08
	0.142	-3.484e-08		-1.359	-9.371e-08		0.141	-6.214e-08		0.141	-5.3e-08		0.141	-7.512e-08		0.141	-7.319e-08		0.141	-7.448e-08		0.441	-5.203e-08		0.142	-3.345e-08		0.142	-3.149e-08		0.142	-2.87e-08		0.142	-3.365e-08
	0.141	-3.498e-08		-1.36	-9.384e-08		0.14	-6.21e-08		0.14	-5.291e-08		0.14	-7.52e-08		0.14	-7.326e-08		0.14	-7.434e-08		0.44	-5.217e-08		0.141	-3.281e-08		0.141	-3.131e-08		0.141	-2.87e-08		0.141	-3.399e-08
	0.14	-3.506e-08		-1.361	-9.387e-08		0.139	-6.235e-08		0.139	-5.309e-08		0.139	-7.539e-08		0.139	-7.341e-08		0.139	-7.47e-08		0.439	-5.236e-08		0.14	-3.355e-08		0.14	-3.156e-08		0.14	-2.873e-08		0.14	-3.436e-08
	0.139	-3.499e-08		-1.362	-9.388e-08		0.138	-6.257e-08		0.138	-5.32e-08		0.138	-7.535e-08		0.138	-7.345e-08		0.138	-7.468e-08		0.438	-5.219e-08		0.139	-3.209e-08		0.139	-3.147e-08		0.139	-2.869e-08		0.139	-3.374e-08
	0.138	-3.52e-08		-1.363	-9.395e-08		0.137	-6.261e-08		0.137	-5.32e-08		0.137	-7.54e-08		0.137	-7.348e-08		0.137	-7.473e-08		0.437	-5.224e-08		0.138	-3.234e-08		0.138	-3.146e-08		0.138	-2.87e-08		0.138	-3.374e-08
	0.137	-3.512e-08		-1.364	-9.404e-08		0.136	-6.281e-08		0.136	-5.343e-08		0.136	-7.55e-08		0.136	-7.352e-08		0.136	-7.501e-08		0.436	-5.223e-08		0.137	-3.379e-08		0.137	-3.157e-08		0.137	-2.877e-08		0.137	-3.399e-08
	0.136	-3.52e-08		-1.365	-9.417e-08		0.135	-6.301e-08		0.135	-5.343e-08		0.135	-7.561e-08		0.135	-7.356e-08		0.135	-7.51e-08		0.435	-5.247e-08		0.136	-3.233e-08		0.136	-3.155e-08		0.136	-2.876e-08		0.136	-3.403e-08
	0.135	-3.531e-08		-1.366	-9.416e-08		0.134	-6.317e-08		0.134	-5.361e-08		0.134	-7.55e-08		0.134	-7.358e-08		0.134	-7.51e-08		0.434	-5.23e-08		0.135	-3.121e-08		0.135	-3.159e-08		0.135	-2.879e-08		0.135	-3.473e-08
	0.134	-3.52e-08		-1.367	-9.426e-08		0.133	-6.319e-08		0.133	-5.366e-08		0.133	-7.561e-08		0.133	-7.36e-08		0.133	-7.515e-08		0.433	-5.227e-08		0.134	-3.551e-08		0.134	-3.168e-08		0.134	-2.883e-08		0.134	-3.447e-08
	0.133	-3.537e-08		-1.368	-9.443e-08		0.132	-6.336e-08		0.132	-5.367e-08		0.132	-7.569e-08		0.132	-7.365e-08		0.132	-7.529e-08		0.432	-5.248e-08		0.133	-3.278e-08		0.133	-3.163e-08		0.133	-2.887e-08		0.133	-3.411e-08
	0.132	-3.533e-08		-1.369	-9.432e-08		0.131	-6.358e-08		0.131	-5.367e-08		0.131	-7.556e-08		0.131	-7.364e-08		0.131	-7.528e-08		0.431	-5.227e-08		0.132	-3.309e-08		0.132	-3.171e-08		0.132	-2.896e-08		0.132	-3.415e-08
	0.131	-3.54e-08		-1.37	-9.418e-08		0.13	-6.365e-08		0.13	-5.389e-08		0.13	-7.572e-08		0.13	-7.37e-08		0.13	-7.545e-08		0.43	-5.254e-08		0.131	-3.339e-08		0.131	-3.169e-08		0.131	-2.897e-08		0.131	-3.448e-08
	0.13	-3.54e-08		-1.371	-9.452e-08		0.129	-6.393e-08		0.129	-5.396e-08		0.129	-7.571e-08		0.129	-7.369e-08		0.129	-7.546e-08		0.429	-5.242e-08		0.13	-3.267e-08		0.13	-3.177e-08		0.13	-2.897e-08		0.13	-3.43e-08
	0.129	-3.564e-08		-1.372	-9.468e-08		0.128	-6.423e-08		0.128	-5.406e-08		0.128	-7.59e-08		0.128	-7.374e-08		0.128	-7.573e-08		0.428	-5.231e-08		0.129	-3.39e-08		0.129	-3.184e-08		0.129	-2.899e-08		0.129	-3.47e-08
	0.128	-3.561e-08		-1.373	-9.48e-08		0.127	-6.43e-08		0.127	-5.423e-08		0.127	-7.594e-08		0.127	-7.375e-08		0.127	-7.586e-08		0.427	-5.227e-08		0.128	-3.28e-08		0.128	-3.183e-08		0.128	-2.906e-08		0.128	-3.449e-08
	0.127	-3.562e-08		-1.374	-9.492e-08		0.126	-6.441e-08		0.126	-5.412e-08		0.126	-7.584e-08		0.126	-7.382e-08		0.126	-7.585e-08		0.426	-5.238e-08		0.127	-3.413e-08		0.127	-3.194e-08		0.127	-2.91e-08		0.127	-3.403e-08
	0.126	-3.574e-08		-1.375	-9.499e-08		0.125	-6.466e-08		0.125	-5.424e-08		0.125	-7.59e-08		0.125	-7.381e-08		0.125	-7.583e-08		0.425	-5.21e-08		0.126	-3.332e-08		0.126	-3.195e-08		0.126	-2.904e-08		0.126	-3.46e-08
	0.125	-3.574e-08		-1.376	-9.5e-08		0.124	-6.461e-08		0.124	-5.436e-08		0.124	-7.601e-08		0.124	-7.386e-08		0.124	-7.588e-08		0.424	-5.241e-08		0.125	-3.384e-08		0.125	-3.198e-08		0.125	-2.904e-08		0.125	-3.448e-08
	0.124	-3.581e-08		-1.377	-9.51e-08		0.123	-6.493e-08		0.123	-5.441e-08		0.123	-7.593e-08		0.123	-7.392e-08		0.123	-7.614e-08		0.423	-5.251e-08		0.124	-3.314e-08		0.124	-3.2e-08		0.124	-2.909e-08		0.124	-3.492e-08
	0.123	-3.585e-08		-1.378	-9.53e-08		0.122	-6.5e-08		0.122	-5.442e-08		0.122	-7.597e-08		0.122	-7.395e-08		0.122	-7.637e-08		0.422	-5.23e-08		0.123	-3.304e-08		0.123	-3.207e-08		0.123	-2.909e-08		0.123	-3.537e-08
	0.122	-3.588e-08		-1.379	-9.523e-08		0.121	-6.527e-08		0.121	-5.452e-08		0.121	-7.597e-08		0.121	-7.393e-08		0.121	-7.631e-08		0.421	-5.261e-08		0.122	-3.186e-08		0.122	-3.206e-08		0.122	-2.915e-08		0.122	-3.537e-08
	0.121	-3.591e-08		-1.38	-9.54e-08		0.12	-6.54e-08		0.12	-5.463e-08		0.12	-7.606e-08		0.12	-7.411e-08		0.12	-7.649e-08		0.42	-5.273e-08		0.121	-3.279e-08		0.121	-3.216e-08		0.121	-2.92e-08		0.121	-3.434e-08
	0.12	-3.602e-08		-1.381	-9.559e-08		0.119	-6.552e-08		0.119	-5.474e-08		0.119	-7.617e-08		0.119	-7.413e-08		0.119	-7.655e-08		0.419	-5.266e-08		0.12	-3.252e-08		0.12	-3.21e-08		0.12	-2.912e-08		0.12	-3.431e-08
	0.119	-3.608e-08		-1.382	-9.568e-08		0.118	-6.546e-08		0.118	-5.473e-08		0.118	-7.601e-08		0.118	-7.417e-08		0.118	-7.661e-08		0.418	-5.263e-08		0.119	-3.509e-08		0.119	-3.221e-08		0.119	-2.926e-08		0.119	-3.423e-08
	0.118	-3.604e-08		-1.383	-9.596e-08		0.117	-6.584e-08		0.117	-5.482e-08		0.117	-7.618e-08		0.117	-7.433e-08		0.117	-7.686e-08		0.417	-5.247e-08		0.118	-3.272e-08		0.118	-3.227e-08		0.118	-2.941e-08		0.118	-3.411e-08
	0.117	-3.611e-08		-1.384	-9.582e-08		0.116	-6.587e-08		0.116	-5.498e-08		0.116	-7.626e-08		0.116	-7.452e-08		0.116	-7.691e-08		0.416	-5.289e-08		0.117	-3.345e-08		0.117	-3.221e-08		0.117	-2.917e-08		0.117	-3.406e-08
	0.116	-3.616e-08		-1.385	-9.591e-08		0.115	-6.586e-08		0.115	-5.467e-08		0.115	-7.593e-08		0.115	-7.431e-08		0.115	-7.661e-08		0.415	-5.263e-08		0.116	-3.328e-08		0.116	-3.235e-08		0.116	-2.939e-08		0.116	-3.459e-08
	0.115	-3.619e-08		-1.386	-9.602e-08		0.114	-6.614e-08		0.114	-5.499e-08		0.114	-7.621e-08		0.114	-7.469e-08		0.114	-7.701e-08		0.414	-5.292e-08		0.115	-3.405e-08		0.115	-3.231e-08		0.115	-2.925e-08		0.115	-3.509e-08
	0.114	-3.633e-08		-1.387	-9.611e-08		0.113	-6.629e-08		0.113	-5.517e-08		0.113	-7.621e-08		0.113	-7.488e-08		0.113	-7.704e-08		0.413	-5.282e-08		0.114	-3.232e-08		0.114	-3.234e-08		0.114	-2.939e-08		0.114	-3.426e-08
	0.113	-3.629e-08		-1.388	-9.61e-08		0.112	-6.634e-08		0.112	-5.519e-08		0.112	-7.619e-08		0.112	-7.501e-08		0.112	-7.706e-08		0.412	-5.285e-08		0.113	-3.357e-08		0.113	-3.248e-08		0.113	-2.947e-08		0.113	-3.461e-08
	0.112	-3.644e-08		-1.389	-9.623e-08		0.111	-6.656e-08		0.111	-5.535e-08		0.111	-7.629e-08		0.111	-7.513e-08		0.111	-7.713e-08		0.411	-5.284e-08		0.112	-3.256e-08		0.112	-3.239e-08		0.112	-2.941e-08		0.112	-3.48e-08
	0.111	-3.646e-08		-1.39	-9.641e-08		0.11	-6.671e-08		0.11	-5.543e-08		0.11	-7.636e-08		0.11	-7.526e-08		0.11	-7.725e-08		0.41	-5.284e-08		0.111	-3.472e-08		0.111	-3.246e-08		0.111	-2.958e-08		0.111	-3.51e-08
	0.11	-3.648e-08		-1.391	-9.645e-08		0.109	-6.676e-08		0.109	-5.55e-08		0.109	-7.626e-08		0.109	-7.563e-08		0.109	-7.742e-08		0.409	-5.306e-08		0.11	-3.453e-08		0.11	-3.263e-08		0.11	-2.958e-08		0.11	-3.511e-08
	0.109	-3.642e-08		-1.392	-9.639e-08		0.108	-6.698e-08		0.108	-5.564e-08		0.108	-7.636e-08		0.108	-7.559e-08		0.108	-7.733e-08		0.408	-5.302e-08		0.109	-3.298e-08		0.109	-3.256e-08		0.109	-2.945e-08		0.109	-3.491e-08
	0.108	-3.654e-08		-1.393	-9.652e-08		0.107	-6.699e-08		0.107	-5.559e-08		0.107	-7.641e-08		0.107	-7.596e-08		0.107	-7.758e-08		0.407	-5.278e-08		0.108	-3.483e-08		0.108	-3.266e-08		0.108	-2.951e-08		0.108	-3.553e-08
	0.107	-3.655e-08		-1.394	-9.671e-08		0.106	-6.723e-08		0.106	-5.573e-08		0.106	-7.657e-08		0.106	-7.634e-08		0.106	-7.773e-08		0.406	-5.309e-08		0.107	-3.33e-08		0.107	-3.255e-08		0.107	-2.951e-08		0.107	-3.596e-08
	0.106	-3.662e-08		-1.395	-9.669e-08		0.105	-6.719e-08		0.105	-5.56e-08		0.105	-7.643e-08		0.105	-7.615e-08		0.105	-7.767e-08		0.405	-5.275e-08		0.106	-3.453e-08		0.106	-3.264e-08		0.106	-2.957e-08		0.106	-3.486e-08
	0.105	-3.665e-08		-1.396	-9.672e-08		0.104	-6.75e-08		0.104	-5.581e-08		0.104	-7.657e-08		0.104	-7.632e-08		0.104	-7.766e-08		0.404	-5.296e-08		0.105	-3.175e-08		0.105	-3.282e-08		0.105	-2.964e-08		0.105	-3.454e-08
	0.104	-3.685e-08		-1.397	-9.686e-08		0.103	-6.758e-08		0.103	-5.587e-08		0.103	-7.671e-08		0.103	-7.655e-08		0.103	-7.77e-08		0.403	-5.297e-08		0.104	-2.951e-08		0.104	-3.276e-08		0.104	-2.959e-08		0.104	-3.47e-08
	0.103	-3.695e-08		-1.398	-9.698e-08		0.102	-6.838e-08		0.102	-5.67e-08		0.102	-7.752e-08		0.102	-7.782e-08		0.102	-7.848e-08		0.402	-5.291e-08		0.103	-3.669e-08		0.103	-3.284e-08		0.103	-2.97e-08		0.103	-3.528e-08
	0.102	-3.687e-08		-1.399	-9.713e-08		0.101	-6.809e-08		0.101	-5.62e-08		0.101	-7.686e-08		0.101	-7.736e-08		0.101	-7.814e-08		0.401	-5.287e-08		0.102	-3.516e-08		0.102	-3.29e-08		0.102	-2.976e-08		0.102	-3.643e-08
	0.101	-3.691e-08		-1.4	-9.725e-08		0.1	-6.81e-08		0.1	-5.635e-08		0.1	-7.679e-08		0.1	-7.749e-08		0.1	-7.811e-08		0.4	-5.291e-08		0.101	-3.386e-08		0.101	-3.279e-08		0.101	-2.969e-08		0.101	-3.474e-08
	0.1	-3.701e-08		-1.401	-9.732e-08		0.099	-6.819e-08		0.099	-5.617e-08		0.099	-7.667e-08		0.099	-7.756e-08		0.099	-7.791e-08		0.399	-5.307e-08		0.1	-3.273e-08		0.1	-3.291e-08		0.1	-2.975e-08		0.1	-3.568e-08
	0.099	-3.704e-08		-1.402	-9.735e-08		0.098	-6.839e-08		0.098	-5.641e-08		0.098	-7.689e-08		0.098	-7.76e-08		0.098	-7.815e-08		0.398	-5.307e-08		0.099	-3.425e-08		0.099	-3.297e-08		0.099	-2.971e-08		0.099	-3.571e-08
	0.098	-3.707e-08		-1.403	-9.748e-08		0.097	-6.854e-08		0.097	-5.656e-08		0.097	-7.688e-08		0.097	-7.779e-08		0.097	-7.825e-08		0.397	-5.337e-08		0.098	-3.357e-08		0.098	-3.297e-08		0.098	-2.978e-08		0.098	-3.48e-08
	0.097	-3.715e-08		-1.404	-9.759e-08		0.096	-6.865e-08		0.096	-5.654e-08		0.096	-7.698e-08		0.096	-7.789e-08		0.096	-7.83e-08		0.396	-5.303e-08		0.097	-3.312e-08		0.097	-3.305e-08		0.097	-2.988e-08		0.097	-3.537e-08
	0.096	-3.708e-08		-1.405	-9.757e-08		0.095	-6.89e-08		0.095	-5.67e-08		0.095	-7.709e-08		0.095	-7.803e-08		0.095	-7.827e-08		0.395	-5.291e-08		0.096	-3.471e-08		0.096	-3.306e-08		0.096	-2.987e-08		0.096	-3.601e-08
	0.095	-3.71e-08		-1.406	-9.764e-08		0.094	-6.905e-08		0.094	-5.666e-08		0.094	-7.698e-08		0.094	-7.805e-08		0.094	-7.844e-08		0.394	-5.287e-08		0.095	-3.421e-08		0.095	-3.305e-08		0.095	-2.982e-08		0.095	-3.592e-08
	0.094	-3.722e-08		-1.407	-9.769e-08		0.093	-6.904e-08		0.093	-5.672e-08		0.093	-7.699e-08		0.093	-7.812e-08		0.093	-7.848e-08		0.393	-5.324e-08		0.094	-3.363e-08		0.094	-3.319e-08		0.094	-2.998e-08		0.094	-3.493e-08
	0.093	-3.733e-08		-1.408	-9.792e-08		0.092	-6.918e-08		0.092	-5.685e-08		0.092	-7.691e-08		0.092	-7.815e-08		0.092	-7.859e-08		0.392	-5.322e-08		0.093	-3.447e-08		0.093	-3.315e-08		0.093	-2.991e-08		0.093	-3.625e-08
	0.092	-3.734e-08		-1.409	-9.798e-08		0.091	-6.94e-08		0.091	-5.694e-08		0.091	-7.714e-08		0.091	-7.826e-08		0.091	-7.86e-08		0.391	-5.32e-08		0.092	-3.384e-08		0.092	-3.319e-08		0.092	-2.996e-08		0.092	-3.56e-08
	0.091	-3.739e-08		-1.41	-9.794e-08		0.09	-6.952e-08		0.09	-5.692e-08		0.09	-7.704e-08		0.09	-7.833e-08		0.09	-7.852e-08		0.39	-5.325e-08		0.091	-3.346e-08		0.091	-3.319e-08		0.091	-2.994e-08		0.091	-3.609e-08
	0.09	-3.751e-08		-1.411	-9.793e-08		0.089	-6.949e-08		0.089	-5.677e-08		0.089	-7.686e-08		0.089	-7.822e-08		0.089	-7.853e-08		0.389	-5.339e-08		0.09	-3.403e-08		0.09	-3.327e-08		0.09	-3e-08		0.09	-3.59e-08
	0.089	-3.748e-08		-1.412	-9.809e-08		0.088	-6.989e-08		0.088	-5.708e-08		0.088	-7.716e-08		0.088	-7.836e-08		0.088	-7.878e-08		0.388	-5.335e-08		0.089	-3.451e-08		0.089	-3.344e-08		0.089	-3.006e-08		0.089	-3.567e-08
	0.088	-3.747e-08		-1.413	-9.821e-08		0.087	-7.018e-08		0.087	-5.727e-08		0.087	-7.723e-08		0.087	-7.841e-08		0.087	-7.889e-08		0.387	-5.347e-08		0.088	-3.349e-08		0.088	-3.339e-08		0.088	-3.004e-08		0.088	-3.571e-08
	0.087	-3.758e-08		-1.414	-9.83e-08		0.086	-7.011e-08		0.086	-5.71e-08		0.086	-7.72e-08		0.086	-7.839e-08		0.086	-7.896e-08		0.386	-5.323e-08		0.087	-3.405e-08		0.087	-3.342e-08		0.087	-3.004e-08		0.087	-3.604e-08
	0.086	-3.769e-08		-1.415	-9.83e-08		0.085	-7.032e-08		0.085	-5.73e-08		0.085	-7.717e-08		0.085	-7.842e-08		0.085	-7.893e-08		0.385	-5.311e-08		0.086	-3.436e-08		0.086	-3.348e-08		0.086	-3.02e-08		0.086	-3.57e-08
	0.085	-3.764e-08		-1.416	-9.834e-08		0.084	-7.047e-08		0.084	-5.736e-08		0.084	-7.728e-08		0.084	-7.847e-08		0.084	-7.916e-08		0.384	-5.333e-08		0.085	-3.426e-08		0.085	-3.34e-08		0.085	-3.015e-08		0.085	-3.533e-08
	0.084	-3.779e-08		-1.417	-9.844e-08		0.083	-7.058e-08		0.083	-5.744e-08		0.083	-7.743e-08		0.083	-7.847e-08		0.083	-7.924e-08		0.383	-5.343e-08		0.084	-3.276e-08		0.084	-3.35e-08		0.084	-3.014e-08		0.084	-3.551e-08
	0.083	-3.781e-08		-1.418	-9.856e-08		0.082	-7.08e-08		0.082	-5.756e-08		0.082	-7.741e-08		0.082	-7.849e-08		0.082	-7.921e-08		0.382	-5.326e-08		0.083	-3.559e-08		0.083	-3.345e-08		0.083	-3.023e-08		0.083	-3.587e-08
	0.082	-3.775e-08		-1.419	-9.875e-08		0.081	-7.086e-08		0.081	-5.76e-08		0.081	-7.755e-08		0.081	-7.85e-08		0.081	-7.934e-08		0.381	-5.34e-08		0.082	-3.38e-08		0.082	-3.351e-08		0.082	-3.026e-08		0.082	-3.628e-08
	0.081	-3.79e-08		-1.42	-9.871e-08		0.08	-7.104e-08		0.08	-5.772e-08		0.08	-7.733e-08		0.08	-7.85e-08		0.08	-7.939e-08		0.38	-5.338e-08		0.081	-3.473e-08		0.081	-3.357e-08		0.081	-3.027e-08		0.081	-3.627e-08
	0.08	-3.797e-08		-1.421	-9.854e-08		0.079	-7.112e-08		0.079	-5.783e-08		0.079	-7.743e-08		0.079	-7.851e-08		0.079	-7.943e-08		0.379	-5.368e-08		0.08	-3.246e-08		0.08	-3.364e-08		0.08	-3.022e-08		0.08	-3.599e-08
	0.079	-3.792e-08		-1.422	-9.874e-08		0.078	-7.13e-08		0.078	-5.789e-08		0.078	-7.761e-08		0.078	-7.852e-08		0.078	-7.963e-08		0.378	-5.362e-08		0.079	-3.376e-08		0.079	-3.36e-08		0.079	-3.028e-08		0.079	-3.531e-08
	0.078	-3.8e-08		-1.423	-9.883e-08		0.077	-7.149e-08		0.077	-5.797e-08		0.077	-7.78e-08		0.077	-7.853e-08		0.077	-7.966e-08		0.377	-5.351e-08		0.078	-3.323e-08		0.078	-3.37e-08		0.078	-3.034e-08		0.078	-3.618e-08
	0.077	-3.81e-08		-1.424	-9.903e-08		0.076	-7.168e-08		0.076	-5.811e-08		0.076	-7.777e-08		0.076	-7.853e-08		0.076	-7.976e-08		0.376	-5.337e-08		0.077	-3.578e-08		0.077	-3.378e-08		0.077	-3.036e-08		0.077	-3.551e-08
	0.076	-3.817e-08		-1.425	-9.909e-08		0.075	-7.154e-08		0.075	-5.803e-08		0.075	-7.775e-08		0.075	-7.854e-08		0.075	-7.987e-08		0.375	-5.328e-08		0.076	-3.41e-08		0.076	-3.384e-08		0.076	-3.037e-08		0.076	-3.595e-08
	0.075	-3.818e-08		-1.426	-9.929e-08		0.074	-7.181e-08		0.074	-5.827e-08		0.074	-7.779e-08		0.074	-7.854e-08		0.074	-7.994e-08		0.374	-5.329e-08		0.075	-3.527e-08		0.075	-3.382e-08		0.075	-3.04e-08		0.075	-3.559e-08
	0.074	-3.823e-08		-1.427	-9.931e-08		0.073	-7.181e-08		0.073	-5.822e-08		0.073	-7.77e-08		0.073	-7.854e-08		0.073	-7.993e-08		0.373	-5.383e-08		0.074	-3.295e-08		0.074	-3.383e-08		0.074	-3.038e-08		0.074	-3.461e-08
	0.073	-3.824e-08		-1.428	-9.951e-08		0.072	-7.197e-08		0.072	-5.825e-08		0.072	-7.767e-08		0.072	-7.855e-08		0.072	-8.012e-08		0.372	-5.376e-08		0.073	-3.473e-08		0.073	-3.387e-08		0.073	-3.049e-08		0.073	-3.52e-08
	0.072	-3.84e-08		-1.429	-9.95e-08		0.071	-7.209e-08		0.071	-5.841e-08		0.071	-7.79e-08		0.071	-7.855e-08		0.071	-8.01e-08		0.371	-5.35e-08		0.072	-3.535e-08		0.072	-3.384e-08		0.072	-3.046e-08		0.072	-3.577e-08
	0.071	-3.843e-08		-1.43	-9.953e-08		0.07	-7.224e-08		0.07	-5.858e-08		0.07	-7.786e-08		0.07	-7.855e-08		0.07	-8.009e-08		0.37	-5.362e-08		0.071	-3.295e-08		0.071	-3.403e-08		0.071	-3.056e-08		0.071	-3.582e-08
	0.07	-3.843e-08		-1.431	-9.961e-08		0.069	-7.229e-08		0.069	-5.869e-08		0.069	-7.798e-08		0.069	-7.857e-08		0.069	-8.036e-08		0.369	-5.36e-08		0.07	-3.434e-08		0.07	-3.414e-08		0.07	-3.051e-08		0.07	-3.594e-08
	0.069	-3.853e-08		-1.432	-9.978e-08		0.068	-7.256e-08		0.068	-5.861e-08		0.068	-7.788e-08		0.068	-7.859e-08		0.068	-8.042e-08		0.368	-5.369e-08		0.069	-3.628e-08		0.069	-3.393e-08		0.069	-3.054e-08		0.069	-3.657e-08
	0.068	-3.842e-08		-1.433	-9.991e-08		0.067	-7.247e-08		0.067	-5.868e-08		0.067	-7.797e-08		0.067	-7.856e-08		0.067	-8.029e-08		0.367	-5.36e-08		0.068	-3.33e-08		0.068	-3.408e-08		0.068	-3.061e-08		0.068	-3.602e-08
	0.067	-3.855e-08		-1.434	-9.955e-08		0.066	-7.273e-08		0.066	-5.868e-08		0.066	-7.801e-08		0.066	-7.86e-08		0.066	-8.048e-08		0.366	-5.389e-08		0.067	-3.553e-08		0.067	-3.404e-08		0.067	-3.068e-08		0.067	-3.583e-08
	0.066	-3.86e-08		-1.435	-1.001e-07		0.065	-7.285e-08		0.065	-5.893e-08		0.065	-7.806e-08		0.065	-7.862e-08		0.065	-8.057e-08		0.365	-5.364e-08		0.066	-3.411e-08		0.066	-3.408e-08		0.066	-3.055e-08		0.066	-3.593e-08
	0.065	-3.86e-08		-1.436	-1.002e-07		0.064	-7.277e-08		0.064	-5.88e-08		0.064	-7.788e-08		0.064	-7.859e-08		0.064	-8.054e-08		0.364	-5.363e-08		0.065	-3.28e-08		0.065	-3.419e-08		0.065	-3.073e-08		0.065	-3.654e-08
	0.064	-3.868e-08		-1.437	-1.002e-07		0.063	-7.29e-08		0.063	-5.889e-08		0.063	-7.807e-08		0.063	-7.862e-08		0.063	-8.062e-08		0.363	-5.382e-08		0.064	-3.39e-08		0.064	-3.405e-08		0.064	-3.07e-08		0.064	-3.603e-08
	0.063	-3.885e-08		-1.438	-1.003e-07		0.062	-7.32e-08		0.062	-5.918e-08		0.062	-7.8e-08		0.062	-7.868e-08		0.062	-8.058e-08		0.362	-5.385e-08		0.063	-3.469e-08		0.063	-3.407e-08		0.063	-3.088e-08		0.063	-3.627e-08
	0.062	-3.88e-08		-1.439	-1.005e-07		0.061	-7.34e-08		0.061	-5.912e-08		0.061	-7.826e-08		0.061	-7.87e-08		0.061	-8.075e-08		0.361	-5.373e-08		0.062	-3.464e-08		0.062	-3.42e-08		0.062	-3.075e-08		0.062	-3.552e-08
	0.061	-3.885e-08		-1.44	-1.007e-07		0.06	-7.343e-08		0.06	-5.927e-08		0.06	-7.817e-08		0.06	-7.873e-08		0.06	-8.088e-08		0.36	-5.423e-08		0.061	-3.404e-08		0.061	-3.422e-08		0.061	-3.083e-08		0.061	-3.6e-08
	0.06	-3.89e-08		-1.441	-1.007e-07		0.059	-7.359e-08		0.059	-5.931e-08		0.059	-7.828e-08		0.059	-7.877e-08		0.059	-8.096e-08		0.359	-5.417e-08		0.06	-3.478e-08		0.06	-3.437e-08		0.06	-3.084e-08		0.06	-3.564e-08
	0.059	-3.89e-08		-1.442	-1.01e-07		0.058	-7.376e-08		0.058	-5.942e-08		0.058	-7.82e-08		0.058	-7.882e-08		0.058	-8.118e-08		0.358	-5.447e-08		0.059	-3.556e-08		0.059	-3.434e-08		0.059	-3.085e-08		0.059	-3.554e-08
	0.058	-3.917e-08		-1.443	-1.011e-07		0.057	-7.393e-08		0.057	-5.944e-08		0.057	-7.815e-08		0.057	-7.899e-08		0.057	-8.108e-08		0.357	-5.406e-08		0.058	-3.435e-08		0.058	-3.432e-08		0.058	-3.085e-08		0.058	-3.523e-08
	0.057	-3.903e-08		-1.444	-1.012e-07		0.056	-7.395e-08		0.056	-5.966e-08		0.056	-7.829e-08		0.056	-7.921e-08		0.056	-8.128e-08		0.356	-5.407e-08		0.057	-3.403e-08		0.057	-3.438e-08		0.057	-3.096e-08		0.057	-3.567e-08
	0.056	-3.912e-08		-1.445	-1.014e-07		0.055	-7.414e-08		0.055	-5.97e-08		0.055	-7.846e-08		0.055	-7.92e-08		0.055	-8.139e-08		0.355	-5.406e-08		0.056	-3.566e-08		0.056	-3.437e-08		0.056	-3.085e-08		0.056	-3.548e-08
	0.055	-3.925e-08		-1.446	-1.015e-07		0.054	-7.412e-08		0.054	-5.96e-08		0.054	-7.832e-08		0.054	-7.912e-08		0.054	-8.133e-08		0.354	-5.403e-08		0.055	-3.405e-08		0.055	-3.437e-08		0.055	-3.104e-08		0.055	-3.574e-08
	0.054	-3.92e-08		-1.447	-1.014e-07		0.053	-7.453e-08		0.053	-5.984e-08		0.053	-7.84e-08		0.053	-7.912e-08		0.053	-8.159e-08		0.353	-5.373e-08		0.054	-3.461e-08		0.054	-3.455e-08		0.054	-3.095e-08		0.054	-3.607e-08
	0.053	-3.939e-08		-1.448	-1.017e-07		0.052	-7.462e-08		0.052	-5.993e-08		0.052	-7.838e-08		0.052	-7.942e-08		0.052	-8.155e-08		0.352	-5.421e-08		0.053	-3.701e-08		0.053	-3.45e-08		0.053	-3.1e-08		0.053	-3.605e-08
	0.052	-3.939e-08		-1.449	-1.019e-07		0.051	-7.505e-08		0.051	-6.021e-08		0.051	-7.885e-08		0.051	-8e-08		0.051	-8.198e-08		0.351	-5.404e-08		0.052	-3.46e-08		0.052	-3.453e-08		0.052	-3.104e-08		0.052	-3.597e-08
	0.051	-3.953e-08		-1.45	-1.018e-07		0.05	-7.503e-08		0.05	-6.021e-08		0.05	-7.865e-08		0.05	-7.963e-08		0.05	-8.189e-08		0.35	-5.427e-08		0.051	-3.579e-08		0.051	-3.464e-08		0.051	-3.108e-08		0.051	-3.584e-08
	0.05	-3.954e-08		-1.451	-1.02e-07		0.049	-7.518e-08		0.049	-6.013e-08		0.049	-7.854e-08		0.049	-8.015e-08		0.049	-8.192e-08		0.349	-5.443e-08		0.05	-3.44e-08		0.05	-3.456e-08		0.05	-3.104e-08		0.05	-3.556e-08
	0.049	-3.956e-08		-1.452	-1.022e-07		0.048	-7.506e-08		0.048	-6.013e-08		0.048	-7.848e-08		0.048	-8.033e-08		0.048	-8.189e-08		0.348	-5.426e-08		0.049	-3.429e-08		0.049	-3.463e-08		0.049	-3.109e-08		0.049	-3.647e-08
	0.048	-3.964e-08		-1.453	-1.021e-07		0.047	-7.526e-08		0.047	-6.035e-08		0.047	-7.867e-08		0.047	-8.047e-08		0.047	-8.204e-08		0.347	-5.405e-08		0.048	-3.566e-08		0.048	-3.463e-08		0.048	-3.109e-08		0.048	-3.665e-08
	0.047	-3.974e-08		-1.454	-1.023e-07		0.046	-7.528e-08		0.046	-6.034e-08		0.046	-7.868e-08		0.046	-8.049e-08		0.046	-8.209e-08		0.346	-5.415e-08		0.047	-3.382e-08		0.047	-3.473e-08		0.047	-3.106e-08		0.047	-3.667e-08
	0.046	-3.974e-08		-1.455	-1.025e-07		0.045	-7.552e-08		0.045	-6.044e-08		0.045	-7.868e-08		0.045	-8.048e-08		0.045	-8.205e-08		0.345	-5.412e-08		0.046	-3.556e-08		0.046	-3.475e-08		0.046	-3.108e-08		0.046	-3.622e-08
	0.045	-3.982e-08		-1.456	-1.025e-07		0.044	-7.564e-08		0.044	-6.06e-08		0.044	-7.877e-08		0.044	-8.045e-08		0.044	-8.225e-08		0.344	-5.436e-08		0.045	-3.486e-08		0.045	-3.479e-08		0.045	-3.111e-08		0.045	-3.589e-08
	0.044	-3.992e-08		-1.457	-1.027e-07		0.043	-7.573e-08		0.043	-6.061e-08		0.043	-7.866e-08		0.043	-8.066e-08		0.043	-8.207e-08		0.343	-5.446e-08		0.044	-3.554e-08		0.044	-3.478e-08		0.044	-3.119e-08		0.044	-3.613e-08
	0.043	-3.993e-08		-1.458	-1.029e-07		0.042	-7.588e-08		0.042	-6.065e-08		0.042	-7.884e-08		0.042	-8.081e-08		0.042	-8.237e-08		0.342	-5.46e-08		0.043	-3.498e-08		0.043	-3.486e-08		0.043	-3.122e-08		0.043	-3.643e-08
	0.042	-3.998e-08		-1.459	-1.029e-07		0.041	-7.592e-08		0.041	-6.063e-08		0.041	-7.873e-08		0.041	-8.108e-08		0.041	-8.225e-08		0.341	-5.459e-08		0.042	-3.555e-08		0.042	-3.489e-08		0.042	-3.129e-08		0.042	-3.622e-08
	0.041	-3.998e-08		-1.46	-1.029e-07		0.04	-7.608e-08		0.04	-6.093e-08		0.04	-7.88e-08		0.04	-8.132e-08		0.04	-8.23e-08		0.34	-5.458e-08		0.041	-3.512e-08		0.041	-3.496e-08		0.041	-3.137e-08		0.041	-3.629e-08
	0.04	-4.001e-08		-1.461	-1.031e-07		0.039	-7.613e-08		0.039	-6.105e-08		0.039	-7.881e-08		0.039	-8.148e-08		0.039	-8.249e-08		0.339	-5.454e-08		0.04	-3.479e-08		0.04	-3.488e-08		0.04	-3.129e-08		0.04	-3.627e-08
	0.039	-4.015e-08		-1.462	-1.032e-07		0.038	-7.607e-08		0.038	-6.071e-08		0.038	-7.846e-08		0.038	-8.094e-08		0.038	-8.212e-08		0.338	-5.463e-08		0.039	-3.614e-08		0.039	-3.495e-08		0.039	-3.138e-08		0.039	-3.659e-08
	0.038	-4.018e-08		-1.463	-1.032e-07		0.037	-7.622e-08		0.037	-6.105e-08		0.037	-7.885e-08		0.037	-8.169e-08		0.037	-8.249e-08		0.337	-5.441e-08		0.038	-3.394e-08		0.038	-3.498e-08		0.038	-3.145e-08		0.038	-3.669e-08
	0.037	-4.038e-08		-1.464	-1.034e-07		0.036	-7.642e-08		0.036	-6.11e-08		0.036	-7.888e-08		0.036	-8.17e-08		0.036	-8.254e-08		0.336	-5.498e-08		0.037	-3.545e-08		0.037	-3.488e-08		0.037	-3.148e-08		0.037	-3.659e-08
	0.036	-4.043e-08		-1.465	-1.035e-07		0.035	-7.645e-08		0.035	-6.106e-08		0.035	-7.874e-08		0.035	-8.174e-08		0.035	-8.258e-08		0.335	-5.471e-08		0.036	-3.562e-08		0.036	-3.504e-08		0.036	-3.158e-08		0.036	-3.718e-08
	0.035	-4.046e-08		-1.466	-1.036e-07		0.034	-7.671e-08		0.034	-6.128e-08		0.034	-7.9e-08		0.034	-8.233e-08		0.034	-8.278e-08		0.334	-5.428e-08		0.035	-3.57e-08		0.035	-3.51e-08		0.035	-3.151e-08		0.035	-3.683e-08
	0.034	-4.057e-08		-1.467	-1.037e-07		0.033	-7.667e-08		0.033	-6.143e-08		0.033	-7.896e-08		0.033	-8.262e-08		0.033	-8.271e-08		0.333	-5.465e-08		0.034	-3.47e-08		0.034	-3.506e-08		0.034	-3.152e-08		0.034	-3.74e-08
	0.033	-4.051e-08		-1.468	-1.039e-07		0.032	-7.691e-08		0.032	-6.143e-08		0.032	-7.902e-08		0.032	-8.265e-08		0.032	-8.276e-08		0.332	-5.447e-08		0.033	-3.528e-08		0.033	-3.511e-08		0.033	-3.162e-08		0.033	-3.773e-08
	0.032	-4.055e-08		-1.469	-1.039e-07		0.031	-7.69e-08		0.031	-6.157e-08		0.031	-7.89e-08		0.031	-8.253e-08		0.031	-8.282e-08		0.331	-5.465e-08		0.032	-3.42e-08		0.032	-3.518e-08		0.032	-3.16e-08		0.032	-3.671e-08
	0.031	-4.06e-08		-1.47	-1.039e-07		0.03	-7.702e-08		0.03	-6.159e-08		0.03	-7.896e-08		0.03	-8.26e-08		0.03	-8.282e-08		0.33	-5.478e-08		0.031	-3.623e-08		0.031	-3.514e-08		0.031	-3.163e-08		0.031	-3.688e-08
	0.03	-4.064e-08		-1.471	-1.042e-07		0.029	-7.711e-08		0.029	-6.169e-08		0.029	-7.903e-08		0.029	-8.266e-08		0.029	-8.289e-08		0.329	-5.511e-08		0.03	-3.43e-08		0.03	-3.528e-08		0.03	-3.16e-08		0.03	-3.685e-08
	0.029	-4.069e-08		-1.472	-1.042e-07		0.028	-7.721e-08		0.028	-6.179e-08		0.028	-7.904e-08		0.028	-8.278e-08		0.028	-8.294e-08		0.328	-5.461e-08		0.029	-3.562e-08		0.029	-3.523e-08		0.029	-3.165e-08		0.029	-3.702e-08
	0.028	-4.078e-08		-1.473	-1.042e-07		0.027	-7.734e-08		0.027	-6.189e-08		0.027	-7.91e-08		0.027	-8.292e-08		0.027	-8.309e-08		0.327	-5.492e-08		0.028	-3.549e-08		0.028	-3.53e-08		0.028	-3.173e-08		0.028	-3.71e-08
	0.027	-4.09e-08		-1.474	-1.043e-07		0.026	-7.743e-08		0.026	-6.196e-08		0.026	-7.909e-08		0.026	-8.299e-08		0.026	-8.313e-08		0.326	-5.515e-08		0.027	-3.403e-08		0.027	-3.527e-08		0.027	-3.178e-08		0.027	-3.701e-08
	0.026	-4.097e-08		-1.475	-1.046e-07		0.025	-7.759e-08		0.025	-6.204e-08		0.025	-7.925e-08		0.025	-8.308e-08		0.025	-8.325e-08		0.325	-5.531e-08		0.026	-3.746e-08		0.026	-3.534e-08		0.026	-3.179e-08		0.026	-3.674e-08
	0.025	-4.101e-08		-1.476	-1.047e-07		0.024	-7.771e-08		0.024	-6.223e-08		0.024	-7.914e-08		0.024	-8.317e-08		0.024	-8.32e-08		0.324	-5.512e-08		0.025	-3.494e-08		0.025	-3.543e-08		0.025	-3.178e-08		0.025	-3.686e-08
	0.024	-4.102e-08		-1.477	-1.049e-07		0.023	-7.783e-08		0.023	-6.224e-08		0.023	-7.923e-08		0.023	-8.322e-08		0.023	-8.319e-08		0.323	-5.523e-08		0.024	-3.596e-08		0.024	-3.539e-08		0.024	-3.18e-08		0.024	-3.711e-08
	0.023	-4.115e-08		-1.478	-1.051e-07		0.022	-7.776e-08		0.022	-6.23e-08		0.022	-7.916e-08		0.022	-8.324e-08		0.022	-8.324e-08		0.322	-5.534e-08		0.023	-3.62e-08		0.023	-3.542e-08		0.023	-3.188e-08		0.023	-3.706e-08
	0.022	-4.117e-08		-1.479	-1.05e-07		0.021	-7.817e-08		0.021	-6.234e-08		0.021	-7.913e-08		0.021	-8.327e-08		0.021	-8.332e-08		0.321	-5.519e-08		0.022	-3.557e-08		0.022	-3.553e-08		0.022	-3.191e-08		0.022	-3.678e-08
	0.021	-4.121e-08		-1.48	-1.052e-07		0.02	-7.822e-08		0.02	-6.245e-08		0.02	-7.928e-08		0.02	-8.328e-08		0.02	-8.34e-08		0.32	-5.511e-08		0.021	-3.503e-08		0.021	-3.551e-08		0.021	-3.188e-08		0.021	-3.755e-08
	0.02	-4.122e-08		-1.481	-1.054e-07		0.019	-7.837e-08		0.019	-6.254e-08		0.019	-7.927e-08		0.019	-8.33e-08		0.019	-8.35e-08		0.319	-5.5e-08		0.02	-3.435e-08		0.02	-3.556e-08		0.02	-3.185e-08		0.02	-3.763e-08
	0.019	-4.127e-08		-1.482	-1.055e-07		0.018	-7.841e-08		0.018	-6.263e-08		0.018	-7.934e-08		0.018	-8.332e-08		0.018	-8.345e-08		0.318	-5.511e-08		0.019	-3.581e-08		0.019	-3.558e-08		0.019	-3.19e-08		0.019	-3.651e-08
	0.018	-4.147e-08		-1.483	-1.056e-07		0.017	-7.855e-08		0.017	-6.273e-08		0.017	-7.926e-08		0.017	-8.334e-08		0.017	-8.355e-08		0.317	-5.506e-08		0.018	-3.591e-08		0.018	-3.559e-08		0.018	-3.19e-08		0.018	-3.69e-08
	0.017	-4.142e-08		-1.484	-1.057e-07		0.016	-7.862e-08		0.016	-6.272e-08		0.016	-7.928e-08		0.016	-8.334e-08		0.016	-8.354e-08		0.316	-5.538e-08		0.017	-3.638e-08		0.017	-3.564e-08		0.017	-3.202e-08		0.017	-3.683e-08
	0.016	-4.142e-08		-1.485	-1.061e-07		0.015	-7.871e-08		0.015	-6.284e-08		0.015	-7.937e-08		0.015	-8.335e-08		0.015	-8.369e-08		0.315	-5.536e-08		0.016	-3.63e-08		0.016	-3.561e-08		0.016	-3.202e-08		0.016	-3.778e-08
	0.015	-4.146e-08		-1.486	-1.062e-07		0.014	-7.886e-08		0.014	-6.295e-08		0.014	-7.942e-08		0.014	-8.339e-08		0.014	-8.369e-08		0.314	-5.525e-08		0.015	-3.533e-08		0.015	-3.565e-08		0.015	-3.21e-08		0.015	-3.692e-08
	0.014	-4.157e-08		-1.487	-1.061e-07		0.013	-7.89e-08		0.013	-6.293e-08		0.013	-7.924e-08		0.013	-8.338e-08		0.013	-8.37e-08		0.313	-5.561e-08		0.014	-3.653e-08		0.014	-3.569e-08		0.014	-3.218e-08		0.014	-3.722e-08
	0.013	-4.164e-08		-1.488	-1.062e-07		0.012	-7.901e-08		0.012	-6.285e-08		0.012	-7.918e-08		0.012	-8.337e-08		0.012	-8.361e-08		0.312	-5.536e-08		0.013	-3.433e-08		0.013	-3.577e-08		0.013	-3.214e-08		0.013	-3.669e-08
	0.012	-4.177e-08		-1.489	-1.064e-07		0.011	-7.917e-08		0.011	-6.319e-08		0.011	-7.948e-08		0.011	-8.339e-08		0.011	-8.37e-08		0.311	-5.538e-08		0.012	-3.673e-08		0.012	-3.578e-08		0.012	-3.215e-08		0.012	-3.727e-08
	0.011	-4.19e-08		-1.49	-1.064e-07		0.01	-7.914e-08		0.01	-6.323e-08		0.01	-7.941e-08		0.01	-8.341e-08		0.01	-8.382e-08		0.31	-5.556e-08		0.011	-3.586e-08		0.011	-3.573e-08		0.011	-3.215e-08		0.011	-3.638e-08
	0.01	-4.187e-08		-1.491	-1.065e-07		0.009	-7.92e-08		0.009	-6.322e-08		0.009	-7.94e-08		0.009	-8.342e-08		0.009	-8.377e-08		0.309	-5.561e-08		0.01	-3.629e-08		0.01	-3.581e-08		0.01	-3.22e-08		0.01	-3.699e-08
	0.009	-4.177e-08		-1.492	-1.066e-07		0.008	-7.954e-08		0.008	-6.334e-08		0.008	-7.951e-08		0.008	-8.341e-08		0.008	-8.389e-08		0.308	-5.571e-08		0.009	-3.35e-08		0.009	-3.591e-08		0.009	-3.229e-08		0.009	-3.747e-08
	0.008	-4.179e-08		-1.493	-1.068e-07		0.007	-7.963e-08		0.007	-6.336e-08		0.007	-7.953e-08		0.007	-8.343e-08		0.007	-8.392e-08		0.307	-5.61e-08		0.008	-3.547e-08		0.008	-3.594e-08		0.008	-3.218e-08		0.008	-3.709e-08
	0.007	-4.192e-08		-1.494	-1.069e-07		0.006	-7.979e-08		0.006	-6.351e-08		0.006	-7.945e-08		0.006	-8.344e-08		0.006	-8.389e-08		0.306	-5.58e-08		0.007	-3.747e-08		0.007	-3.585e-08		0.007	-3.225e-08		0.007	-3.729e-08
	0.006	-4.201e-08		-1.495	-1.07e-07		0.005	-7.99e-08		0.005	-6.359e-08		0.005	-7.961e-08		0.005	-8.345e-08		0.005	-8.409e-08		0.305	-5.588e-08		0.006	-3.616e-08		0.006	-3.589e-08		0.006	-3.238e-08		0.006	-3.725e-08
	0.005	-4.204e-08		-1.496	-1.07e-07		0.004	-8.014e-08		0.004	-6.371e-08		0.004	-7.947e-08		0.004	-8.345e-08		0.004	-8.404e-08		0.304	-5.602e-08		0.005	-3.594e-08		0.005	-3.586e-08		0.005	-3.237e-08		0.005	-3.737e-08
	0.004	-4.218e-08		-1.497	-1.073e-07		0.003	-8.004e-08		0.003	-6.375e-08		0.003	-7.947e-08		0.003	-8.346e-08		0.003	-8.414e-08		0.303	-5.632e-08		0.004	-3.602e-08		0.004	-3.608e-08		0.004	-3.238e-08		0.004	-3.764e-08
	0.003	-4.222e-08		-1.498	-1.072e-07		0.002	-8.021e-08		0.002	-6.378e-08		0.002	-7.967e-08		0.002	-8.348e-08		0.002	-8.415e-08		0.302	-5.6e-08		0.003	-3.659e-08		0.003	-3.599e-08		0.003	-3.235e-08		0.003	-3.763e-08
	0.002	-4.232e-08		-1.499	-1.075e-07		0.001	-8.038e-08		0.001	-6.379e-08		0.001	-7.971e-08		0.001	-8.35e-08		0.001	-8.418e-08		0.301	-5.595e-08		0.002	-6.852e-08		0.002	-3.601e-08		0.002	-3.231e-08		0.002	-3.762e-08
	0.001	-4.226e-08		-1.5	-1.075e-07		0	-8.077e-08		0	-6.42e-08		0	-7.994e-08		0	-8.362e-08		0	-8.464e-08		0.3	-5.561e-08		0.001	-5.758e-09		0.001	-3.61e-08		0.001	-3.247e-08		0.001	-3.762e-08
	0	-4.257e-08		-1.501	-1.076e-07		-0.001	-8.066e-08		-0.001	-6.422e-08		-0.001	-7.98e-08		-0.001	-8.358e-08		-0.001	-8.442e-08		0.299	-5.608e-08		0	-3.572e-08		0	-3.632e-08		0	-3.281e-08		0	-3.776e-08
	-0.001	-4.263e-08		-1.502	-1.078e-07		-0.002	-8.085e-08		-0.002	-6.408e-08		-0.002	-7.979e-08		-0.002	-8.357e-08		-0.002	-8.458e-08		0.298	-5.574e-08		-0.001	-3.404e-08		-0.001	-3.623e-08		-0.001	-3.258e-08		-0.001	-3.803e-08
	-0.002	-4.256e-08		-1.503	-1.079e-07		-0.003	-8.083e-08		-0.003	-6.415e-08		-0.003	-7.985e-08		-0.003	-8.356e-08		-0.003	-8.454e-08		0.297	-5.588e-08		-0.002	-3.71e-08		-0.002	-3.629e-08		-0.002	-3.258e-08		-0.002	-3.822e-08
	-0.003	-4.267e-08		-1.504	-1.08e-07		-0.004	-8.096e-08		-0.004	-6.424e-08		-0.004	-7.979e-08		-0.004	-8.357e-08		-0.004	-8.455e-08		0.296	-5.625e-08		-0.003	-3.632e-08		-0.003	-3.626e-08		-0.003	-3.257e-08		-0.003	-3.833e-08
	-0.004	-4.276e-08		-1.505	-1.082e-07		-0.005	-8.097e-08		-0.005	-6.431e-08		-0.005	-7.989e-08		-0.005	-8.358e-08		-0.005	-8.461e-08		0.295	-5.606e-08		-0.004	-3.614e-08		-0.004	-3.632e-08		-0.004	-3.272e-08		-0.004	-3.817e-08
	-0.005	-4.271e-08		-1.506	-1.082e-07		-0.006	-8.115e-08		-0.006	-6.445e-08		-0.006	-7.985e-08		-0.006	-8.366e-08		-0.006	-8.462e-08		0.294	-5.575e-08		-0.005	-3.602e-08		-0.005	-3.628e-08		-0.005	-3.264e-08		-0.005	-3.772e-08
	-0.006	-4.281e-08		-1.507	-1.085e-07		-0.007	-8.125e-08		-0.007	-6.433e-08		-0.007	-7.99e-08		-0.007	-8.369e-08		-0.007	-8.466e-08		0.293	-5.619e-08		-0.006	-3.611e-08		-0.006	-3.643e-08		-0.006	-3.272e-08		-0.006	-3.817e-08
	-0.007	-4.284e-08		-1.508	-1.086e-07		-0.008	-8.136e-08		-0.008	-6.447e-08		-0.008	-8.004e-08		-0.008	-8.374e-08		-0.008	-8.47e-08		0.292	-5.605e-08		-0.007	-3.54e-08		-0.007	-3.634e-08		-0.007	-3.278e-08		-0.007	-3.819e-08
	-0.008	-4.288e-08		-1.509	-1.085e-07		-0.009	-8.14e-08		-0.009	-6.458e-08		-0.009	-7.985e-08		-0.009	-8.376e-08		-0.009	-8.484e-08		0.291	-5.617e-08		-0.008	-3.763e-08		-0.008	-3.64e-08		-0.008	-3.272e-08		-0.008	-3.806e-08
	-0.009	-4.289e-08		-1.51	-1.088e-07		-0.01	-8.14e-08		-0.01	-6.454e-08		-0.01	-7.981e-08		-0.01	-8.375e-08		-0.01	-8.465e-08		0.29	-5.633e-08		-0.009	-3.532e-08		-0.009	-3.636e-08		-0.009	-3.28e-08		-0.009	-3.749e-08
	-0.01	-4.294e-08		-1.511	-1.09e-07		-0.011	-8.163e-08		-0.011	-6.474e-08		-0.011	-7.99e-08		-0.011	-8.385e-08		-0.011	-8.503e-08		0.289	-5.643e-08		-0.01	-3.726e-08		-0.01	-3.652e-08		-0.01	-3.283e-08		-0.01	-3.769e-08
	-0.011	-4.308e-08		-1.512	-1.09e-07		-0.012	-8.161e-08		-0.012	-6.483e-08		-0.012	-7.997e-08		-0.012	-8.402e-08		-0.012	-8.49e-08		0.288	-5.615e-08		-0.011	-3.623e-08		-0.011	-3.649e-08		-0.011	-3.286e-08		-0.011	-3.764e-08
	-0.012	-4.305e-08		-1.513	-1.092e-07		-0.013	-8.152e-08		-0.013	-6.453e-08		-0.013	-7.973e-08		-0.013	-8.382e-08		-0.013	-8.475e-08		0.287	-5.641e-08		-0.012	-3.659e-08		-0.012	-3.653e-08		-0.012	-3.285e-08		-0.012	-3.742e-08
	-0.013	-4.312e-08		-1.514	-1.092e-07		-0.014	-8.185e-08		-0.014	-6.49e-08		-0.014	-7.994e-08		-0.014	-8.4e-08		-0.014	-8.488e-08		0.286	-5.641e-08		-0.013	-3.6e-08		-0.013	-3.647e-08		-0.013	-3.289e-08		-0.013	-3.779e-08
	-0.014	-4.314e-08		-1.515	-1.093e-07		-0.015	-8.19e-08		-0.015	-6.5e-08		-0.015	-7.997e-08		-0.015	-8.415e-08		-0.015	-8.507e-08		0.285	-5.666e-08		-0.014	-3.619e-08		-0.014	-3.657e-08		-0.014	-3.294e-08		-0.014	-3.785e-08
	-0.015	-4.33e-08		-1.516	-1.094e-07		-0.016	-8.2e-08		-0.016	-6.505e-08		-0.016	-7.99e-08		-0.016	-8.413e-08		-0.016	-8.514e-08		0.284	-5.664e-08		-0.015	-3.731e-08		-0.015	-3.661e-08		-0.015	-3.3e-08		-0.015	-3.833e-08
	-0.016	-4.336e-08		-1.517	-1.095e-07		-0.017	-8.205e-08		-0.017	-6.515e-08		-0.017	-8.007e-08		-0.017	-8.456e-08		-0.017	-8.521e-08		0.283	-5.634e-08		-0.016	-3.486e-08		-0.016	-3.662e-08		-0.016	-3.29e-08		-0.016	-3.806e-08
	-0.017	-4.342e-08		-1.518	-1.096e-07		-0.018	-8.223e-08		-0.018	-6.518e-08		-0.018	-8.002e-08		-0.018	-8.447e-08		-0.018	-8.53e-08		0.282	-5.662e-08		-0.017	-3.6e-08		-0.017	-3.659e-08		-0.017	-3.3e-08		-0.017	-3.84e-08
	-0.018	-4.342e-08		-1.519	-1.098e-07		-0.019	-8.232e-08		-0.019	-6.517e-08		-0.019	-8.002e-08		-0.019	-8.463e-08		-0.019	-8.529e-08		0.281	-5.688e-08		-0.018	-3.807e-08		-0.018	-3.666e-08		-0.018	-3.3e-08		-0.018	-3.923e-08
	-0.019	-4.343e-08		-1.52	-1.099e-07		-0.02	-8.233e-08		-0.02	-6.53e-08		-0.02	-8.011e-08		-0.02	-8.477e-08		-0.02	-8.542e-08		0.28	-5.675e-08		-0.019	-3.459e-08		-0.019	-3.669e-08		-0.019	-3.295e-08		-0.019	-3.812e-08
	-0.02	-4.348e-08		-1.521	-1.1e-07		-0.021	-8.25e-08		-0.021	-6.526e-08		-0.021	-8.014e-08		-0.021	-8.487e-08		-0.021	-8.56e-08		0.279	-5.659e-08		-0.02	-3.702e-08		-0.02	-3.67e-08		-0.02	-3.305e-08		-0.02	-3.82e-08
	-0.021	-4.346e-08		-1.522	-1.101e-07		-0.022	-8.264e-08		-0.022	-6.549e-08		-0.022	-8.018e-08		-0.022	-8.484e-08		-0.022	-8.552e-08		0.278	-5.65e-08		-0.021	-3.695e-08		-0.021	-3.672e-08		-0.021	-3.304e-08		-0.021	-3.784e-08
	-0.022	-4.358e-08		-1.523	-1.102e-07		-0.023	-8.261e-08		-0.023	-6.542e-08		-0.023	-8.01e-08		-0.023	-8.469e-08		-0.023	-8.54e-08		0.277	-5.672e-08		-0.022	-3.795e-08		-0.022	-3.671e-08		-0.022	-3.308e-08		-0.022	-3.829e-08
	-0.023	-4.37e-08		-1.524	-1.102e-07		-0.024	-8.274e-08		-0.024	-6.555e-08		-0.024	-8.016e-08		-0.024	-8.494e-08		-0.024	-8.555e-08		0.276	-5.675e-08		-0.023	-3.553e-08		-0.023	-3.693e-08		-0.023	-3.314e-08		-0.023	-3.841e-08
	-0.024	-4.379e-08		-1.525	-1.105e-07		-0.025	-8.29e-08		-0.025	-6.568e-08		-0.025	-8.019e-08		-0.025	-8.502e-08		-0.025	-8.562e-08		0.275	-5.658e-08		-0.024	-3.367e-08		-0.024	-3.683e-08		-0.024	-3.31e-08		-0.024	-3.851e-08
[truncated: 5,629 more rows]

## Sheet: Supplementary Figure 1a
Supplementary Figure 1a	PXRD pattern of K-PHI
	2 Theta (degrees)	Intensity (a.u.)
	3	11632
	3.05	11246
	3.1	11095
	3.15	10735
	3.2	10675
	3.25	10162
	3.3	10227
	3.35	9937
[truncated: 1,133 more rows]

## Sheet: Supplementary Figure1b
Supplementary Figure 1b	XPS C 1s and K 2p spectra of K-PHI
[truncated: 202 more rows]

[truncated: 11 more sheets: Supplementary Figure1c, Supplementary Figure1d, Supplementary Figure1e, Supplementary Figure1f, Supplementary Figure1g, Supplementary Figure1h, Supplementary Figure1i, Supplementary Figure1j, Supplementary Figure 2, Supplementary Figure 5, Supplementary Figure 9]
